# Supplementary material for: Understanding carbon utilization routes between high and low starch-producing cultivars of cassava through Flux Balance Analysis
Source: Sci Rep. 2019 Feb 27;9:2964. doi: 10.1038/s41598-019-39920-w (PMC6393550; doi:10.1038/s41598-019-39920-w)
Supplement: Supplementary file 1 — Supplementary Dataset 2 [file 41598_2019_39920_MOESM1_ESM.xlsx]

## Sheet: Summary
Supplemental Data S1. Biomass compositions used for determining the stoichiometric coefficients in the biomass equation in the metabolic model.
Supplemental Data S2. The rMeCBM-KU50 and rMeCBM-HN model with its results of FBA.
S2-A	Reaction lists and FBA result in rMeCBM-KU50 model
S2-B	Reaction lists and FBA result in rMeCBM-HN model
S2-C	Metabolite lists in rMeCBM-KU50 and rMeCBM-HN model

## Sheet: S1
Supplemental Data S1. Biomass compositions used for determining the stoichiometric coefficients in the biomass equation in the metabolic model.
Biomass components	KU50			HN
	Contents (%gDW)	% Mass fraction	mole fraction	Contents (%gDW)	% Mass fraction	mole fraction
Carbohydrate a	92.072	100	1	92.093	100	1
- Starch	84.061	91.299	5.52982e-05	87.998	95.553	0.000111839
- Sucrose	6.77	7.353	0.741616	3.396	3.688	0.718736
- Glucose	0.677	0.735	0.140907	0.2	0.217	0.0803292
- Fructose	0.564	0.613	0.117422	0.499	0.542	0.200823
Protein a	5.783	100	1	5.134	100	1
- Alanine b	0.612	10.575	0.158904	0.543	10.575	0.158904
- Arginine b	1.18	20.408	0.156837	1.048	20.408	0.156837
- Aspartate b	0.526	9.019	0.0914334	0.467	9.019	0.0914334
- Cystine b	0.043	0.742	0.00413703	0.038	0.742	0.00413703
- Glutamate b	0.612	10.575	0.096224	0.543	10.575	0.096224
- Glycine b	0.043	0.742	0.0132342	0.038	0.742	0.0132342
- Histidine b	0.279	4.824	0.0416227	0.248	4.824	0.0416227
- Isoleucine b	0.107	1.855	0.0189364	0.095	1.855	0.0189364
- Leucine b	1.255	21.707	0.221556	1.114	21.707	0.221556
- Lysine b	0.279	4.824	0.0441763	0.248	4.824	0.0441763
- Methionine b	0.107	1.855	0.0166551	0.095	1.855	0.0166551
- Phenylalanine b	0.107	1.855	0.015038	0.095	1.855	0.015038
- Proline b	0.107	1.855	0.0215748	0.095	1.855	0.0215748
- Serine b	0.161	2.783	0.0354494	0.143	2.783	0.0354494
- Threonine b	0.107	1.855	0.0208508	0.095	1.855	0.0208508
- Tryptophan b	0.054	0.928	0.00608179	0.048	0.928	0.00608179
- Tyrosine b	0.043	0.742	0.00548387	0.038	0.742	0.00548387
- Valine b	0.161	2.783	0.031805	0.143	2.783	0.031805
Fiber a	1.693	100	1	2.151	100	1
- Cellulose c	0.846	50	0.5	1.075	50	0.5
- Xylan c	0.846	50	0.5	1.075	50	0.5
Lipid a	0.451	100	1	0.623	100	1
- Hexadecanoic acid c	0.451	100	1	0.623	100	1
Note
a data from Boonseng et al., 1999
b data from Montagnac et al., 2009
c data from assumption
Biomass equation of KU50 cultivar:
0.4322 Protein + 0.2667 Carbohydrate + 0.0003 Fiber + 0.0176 Lipid + 9.8 ATP -> Biomass + 9.8 ADP + 9.8 Pi
Biomass equation of HN cultivar:
0.3837 Protein + 0.1380 Carbohydrate + 0.0003 Fiber + 0.0243 Lipid + 14.7 ATP -> Biomass + 14.7 ADP + 14.7 Pi
References:
Boonseng O, Tungsakol S, Chuthangkha S, Hansethasuk J (1999) Evaluation of cassava germplasm for database in breeding and utilization. In Cassava research report in 1999-2001 (4215500022-4415500060), Department of Agriculture, Planning and Technical Division, Bangkok, pp 73-106
Montagnac JA, Davis CR, Tanumihardjo SA (2009) Nutritional value of cassava for use as a staple food and recent advances for improvement. Comprehensive Reviews in Food Science and Food Safety 8: 181-194

## Sheet: S2-A
Abbreviation	Name	Reaction	Genes and proteins ID	Subsystem	Function	E.C. number	FBA
R00802_c	v1	Sucrose[c] + H2O[c] -> beta-D-Fructose[c] + alpha-D-Glucose[c]	002913_002913, 002971_002971, 003155_003155, 003183_003183, 003482_003482, 003659_003659, 004474_004474, 004485_004482, 004485_004485, 004633_004633, 004675_004675, 004783_004783, 005201_005201, 021105_021105, 021277_021277, 021472_021472, 021742_021742, 025414_025414, 034059_034059	sucrose/starch metabolism pathway	Sucrose 6-phosphate fructohydrolase	3.2.1.26	0.053011
R00806_c	v2	UDP-glucose[c] + beta-D-Fructose[c] <=> UDP[c] + Sucrose[c]	001283_001283, 001840_001840, 001840_002238, 001867_001864, 001867_001867, 001871_001871, 001871_001912, 001871_002265, 001874_001874, 026466_026466, 027790_027790	sucrose/starch metabolism pathway	sucrose synthase	2.4.1.13	-2.84016e-06
R01602_c	v3	alpha-D-Glucose[c] <=> beta-D-Glucose[c]	010142_010142, 011275_011275, 023807_023807, 024114_024114, 025611_025611	sucrose/starch metabolism pathway	aldose 1-epimerase	5.1.3.3	0.0526716
R01786_c	v4	ATP[c] + alpha-D-Glucose[c] <=> ADP[c] + alpha-D-Glucose_6-phosphate[c]	005745_005745, 005907_005907, 005952_005952, 006138_006138, 006251_006251, 007221_007221, 007221_011831	sucrose/starch metabolism pathway	hexokinase	2.7.1.1	0
R03920_c	v5	ATP[c] + beta-D-Fructose[c] <=> ADP[c] + beta-D-Fructose_6-phosphate[c]	005745_005745, 006057_006057, 006138_006138, 006251_006251, 009589_009589, 010970_010970, 011578_011578, 011584_011584, 011584_012996, 023836_023836, 032783_032783, 033797_033797, 034246_034246	sucrose/starch metabolism pathway	fructokinase	2.7.1.4	0.0527322
R03321_c	v6	beta-D-Glucose_6-phosphate[c] <=> beta-D-Fructose_6-phosphate[c]	004581_004581, 006414_006414, 014581_014581, 024053_024053, 031246_031246	sucrose/starch metabolism pathway	glucose-6-phosphate isomerase	5.3.1.9	0
R02740_c	v7	alpha-D-Glucose_6-phosphate[c] <=> beta-D-Fructose_6-phosphate[c]	004581_004581, 006414_006414, 014581_014581, 024053_024053, 031246_031246	sucrose/starch metabolism pathway	glucose-6-phosphate isomerase	5.3.1.9	0
R00289_c	v8	Diphosphate[c] + UDP-glucose[c] -> UTP[c] + alpha-D-Glucose_1-phosphate[c]	003947_003947, 006973_006965, 006973_006973, 006979_006979	sucrose/starch metabolism pathway	UTP-glucose-1-phosphate uridylyltransferase	2.7.7.9	8.55677e-23
R08639_c	v9	alpha-D-Glucose_1-phosphate[c] <=> alpha-D-Glucose_6-phosphate[c]	003452_003452, 003471_003471, 003733_003733, 003792_003792, 003792_005009, 004332_004332, 004336_004336	sucrose/starch metabolism pathway	phosphoglucomutase	5.4.2.2	0
R02739_c	v10	alpha-D-Glucose_6-phosphate[c] <=> beta-D-Glucose_6-phosphate[c]	004581_004581, 006414_006414, 014581_014581, 024053_024053, 031246_031246	sucrose/starch metabolism pathway	glucose-6-phosphate isomerase	5.3.1.9	0
R01600_c	v11	ATP[c] + beta-D-Glucose[c] -> ADP[c] + beta-D-Glucose_6-phosphate[c]	005745_005745, 005907_005907, 005952_005952, 006138_006138, 006251_006251	sucrose/starch metabolism pathway	ATP:beta-D-glucose 6-phosphotransferase	2.7.1.2	0
R00287_c	v12	UDP-glucose[c] + H2O[c] <=> UMP[c] + alpha-D-Glucose_1-phosphate[c]		sucrose/starch metabolism pathway		3.6.1.8/3.6.1.9/3.6.1.45	1.32396e-07
R02889_c	v13	UDP-glucose[c] + Cellulose(n)[c] <=> UDP[c] + Cellulose(n+1)[c]	000512_000512, 000529_000529, 000652_000652, 000652_000667, 000652_000712, 000659_000659, 000660_000660, 000673_000673, 000695_000695, 000770_000770, 000906_000906, 000992_000992, 001280_001280, 001504_001504, 002707_002707, 002727_002727, 002818_002818, 003026_003026, 003038_003038, 003164_003164, 003168_003168, 005126_005126, 005132_005132, 005319_005319, 021390_021390, 025352_025352, 027647_02…	cell wall biosynthesis pathway	cellulose synthase (UDP-forming)	2.4.1.12	1.35388e-06
R00286_c	v14	UDP-glucose[c] + H2O[c] + 2 NAD+[c] -> UDP-glucuronate[c] + 2 NADH[c] + 2 H+[c]	006634_006634, 006657_006657, 006663_006663, 007957_007957, 009575_009575, 020987_020987, 026035_026035	cell wall biosynthesis pathway	UDPglucose 6-dehydrogenase	1.1.1.22	1.35388e-06
R02886_c	v15	Cellulose(n+1)[c] + H2O[c] <=> Cellulose(n)[c] + Cellobiose[c]	003698_003698, 003705_003705, 003712_003712, 004404_004404, 005180_005180, 005517_005517, 005517_005604, 005953_005953, 006175_006175, 006236_006236, 006262_006262, 006449_006449, 008304_008304, 010983_010983, 013066_013066, 023270_023270, 023334_023334, 026104_026104, 029045_029045, 029944_029944, 033958_033958	cell wall biosynthesis pathway	cellulase	3.2.1.4	0
R01384_c	v16	UDP-glucuronate[c] -> UDP-D-xylose[c] + CO2[c]	007600_007600, 007645_007645, 007710_007710, 009358_009358, 009410_009410, 009410_009751, 010948_010948, 010948_010972, 010996_010996, 028367_028367	cell wall biosynthesis pathway	UDP-glucuronate decarboxylase	4.1.1.35	1.35388e-06
R03928_c	v17	UDP-D-xylose[c] + 1,4-beta-D-Xylan(n)[c] -> UDP[c] + 1,4-beta-D-Xylan(n+1)[c]	000512_000512, 000529_000529, 000652_000652, 000652_000667, 000652_000712, 000659_000659, 000660_000660, 000673_000673, 000695_000695, 000770_000770, 000906_000906, 000992_000992, 001280_001280, 001504_001504, 006028_006028, 006067_006067, 021390_021390, 027647_027647, 028650_028650, 029083_029083, 031170_031170	cell wall biosynthesis pathway	1,4-beta-D-xylan synthase	2.4.2.24	1.35388e-06
R01433_c	v18	1,4-beta-D-Xylan(n+1)[c] + H2O[c] <=> D-Xylose[c] + 1,4-beta-D-Xylan(n)[c]	001205_001205, 001233_001233, 001244_001244, 001960_001960, 002077_002077, 002121_002121, 002149_002149, 002289_002289, 002395_002395, 003090_003090, 003199_003199, 003199_003201, 003582_003582, 003704_003704, 022073_022073, 024895_024895, 025638_025638, 030227_030227, 032291_032291, 033854_033854, 033980_033980	cell wall biosynthesis pathway	xylan 1,4-beta-xylosidase	3.2.1.37	0
R01830_c	v19	beta-D-Fructose_6-phosphate[c] + D-Glyceraldehyde_3-phosphate[c] <=> D-Erythrose_4-phosphate[c] + D-Xylulose_5-phosphate[c]	002307_002307, 008778_011654, 026131_026131	pentose phosphate pathway	transketolase	2.2.1.1	0
R01529_c	v20	D-Ribulose_5-phosphate[c] <=> D-Xylulose_5-phosphate[c]	013479_013469, 013479_013479, 013479_015043, 015561_015561, 015573_015573	pentose phosphate pathway	ribulose-phosphate 3-epimerase	5.1.3.1	0
R01056_c	v21	D-Ribose_5-phosphate[c] <=> D-Ribulose_5-phosphate[c]	013281_013281, 013820_013820, 014064_014064, 014596_014596, 027961_027961	pentose phosphate pathway	ribose-5-phosphate isomerase	5.3.1.6	0
R01641_c	v22	Sedoheptulose_7-phosphate[c] + D-Glyceraldehyde_3-phosphate[c] <=> D-Ribose_5-phosphate[c] + D-Xylulose_5-phosphate[c]	002307_002307, 008778_011654, 026131_026131	pentose phosphate pathway	transketolase	2.2.1.1	-0.00136875
R01845_c	v23	Sedoheptulose_1,7-bisphosphate[c] + H2O[c] -> Sedoheptulose_7-phosphate[c] + Orthophosphate[c]	009376_009376, 009395_009395	pentose phosphate pathway	sedoheptulose bisphosphatase	3.1.3.37	0
R01049_c	v24	ATP[c] + D-Ribose_5-phosphate[c] <=> AMP[c] + 5-Phospho-alpha-D-ribose_1-diphosphate[c]	009073_009073, 011783_011783	pentose phosphate pathway	ribose-phosphate diphosphokinase	2.7.6.1	0
R01829_c	v25	Sedoheptulose_1,7-bisphosphate[c] <=> Glycerone_phosphate[c] + D-Erythrose_4-phosphate[c]	009140_009140, 009140_010757, 009143_009143, 009143_012302, 009163_009163, 009163_012348, 009217_009217, 009233_009233, 010502_010502, 010509_010509, 010561_010561, 022984_022984, 023513_023513, 032962_032962, 034167_034167	pentose phosphate pathway	fructose-bisphosphate aldolase	4.1.2.13	0
R01051_c	v26	ATP[c] + D-Ribose[c] <=> ADP[c] + D-Ribose_5-phosphate[c]		pentose phosphate pathway		2.7.1.15	2.39406e-30
R01827_c	v27	Sedoheptulose_7-phosphate[c] + D-Glyceraldehyde_3-phosphate[c] -> D-Erythrose_4-phosphate[c] + beta-D-Fructose_6-phosphate[c]		pentose phosphate pathway		2.2.1.2	0.00136875
R02736_c	v28	beta-D-Glucose_6-phosphate[c] + NADP+[c] -> D-Glucono-1,5-lactone_6-phosphate[c] + NADPH[c] + H+[c]		pentose phosphate pathway		1.1.1.49	0
R02035_c	v29	D-Glucono-1,5-lactone_6-phosphate[c] + H2O[c] -> 6-Phospho-D-gluconate[c]		pentose phosphate pathway		3.1.1.31	0
R01528_c	v30	6-Phospho-D-gluconate[c] + NADP+[c] -> D-Ribulose_5-phosphate[c] + CO2[c] + NADPH[c] + H+[c]		pentose phosphate pathway		1.1.1.44/1.1.1.351	0
R02073_c	v31	Diphosphate[c] + beta-D-Fructose_6-phosphate[c] -> Orthophosphate[c] + beta-D-Fructose_1,6-bisphosphate[c]	003757_003757, 003814_003814, 004602_004602, 004602_005607, 004602_005833, 005217_005217, 033671_033671	respiration pathway	pyrophosphate-dependent phosphofructokinase	2.7.1.90	0.054101
R04780_c	v32	beta-D-Fructose_1,6-bisphosphate[c] + H2O[c] -> beta-D-Fructose_6-phosphate[c] + Orthophosphate[c]	008668_008668, 008978_008978, 011197_011197, 011715_011715, 011734_011734, 014243_014243, 030397_030397	respiration pathway	fructose-bisphosphatase	3.1.3.11	0
R04779_c	v33	ATP[c] + beta-D-Fructose_6-phosphate[c] -> ADP[c] + beta-D-Fructose_1,6-bisphosphate[c]	001764_001764, 003757_003757, 003814_003814, 003979_003979, 004602_004602, 004602_005607, 004602_005833, 004789_004789, 005217_005217, 005438_005438, 006511_006511, 006511_008214, 006542_006542, 006542_007106, 006625_006625, 007591_007591, 007591_007871, 007850_007850, 007860_007860, 011177_011177, 012698_012698, 014591_014591, 024373_024373, 025315_025315, 026283_026283, 029490_029490, 030720_03…	respiration pathway	6-phosphofructokinase	2.7.1.11	0
R01070_c	v34	beta-D-Fructose_1,6-bisphosphate[c] <=> Glycerone_phosphate[c] + D-Glyceraldehyde_3-phosphate[c]	009140_009140, 009140_010757, 009143_009143, 009143_012302, 009163_009163, 009163_012348, 009217_009217, 009233_009233, 010502_010502, 010509_010509, 010561_010561, 022984_022984, 023513_023513, 032962_032962, 034167_034167	respiration pathway	fructose-bisphosphate aldolase	4.1.2.13	0
R01015_c	v35	D-Glyceraldehyde_3-phosphate[c] <=> Glycerone_phosphate[c]	012016_012016, 012057_012057, 012057_013392, 014432_014432, 014432_014528, 014454_014454, 014503_014503, 030298_030298	respiration pathway	triose-phosphate isomerase	5.3.1.1	0
R01061_c	v36	D-Glyceraldehyde_3-phosphate[c] + Orthophosphate[c] + NAD+[c] <=> 3-Phospho-D-glyceroyl_phosphate[c] + NADH[c] + H+[c]	007033_007033, 007468_007468, 007468_007523, 007476_007476, 008220_008220, 008225_008225, 008849_008849, 008894_008894, 008960_008960, 008965_008965, 008999_008999, 009171_009171, 011175_011175, 011175_013104, 011176_011176, 011176_012888, 011326_011326, 011340_011340, 011340_012218, 011345_011345, 011366_011347, 011366_011366, 011366_013196, 019184_019184, 026737_026737	respiration pathway	glyceraldehyde-3-phosphate dehydrogenase	1.2.1.12	0.0995466
R01058_c	v37	D-Glyceraldehyde_3-phosphate[c] + NADP+[c] + H2O[c] -> 3-Phospho-D-glycerate[c] + NADPH[c] + H+[c]	006181_006181, 006183_006183, 006183_007847, 007468_007468, 007468_007523, 007476_007476	respiration pathway	glyceraldehyde-3-phosphate dehydrogenase (NADP)	1.2.1.9	0
R01512_c	v38	ATP[c] + 3-Phospho-D-glycerate[c] <=> ADP[c] + 3-Phospho-D-glyceroyl_phosphate[c]	004631_004631, 004639_004639, 004792_004792, 005745_005745, 006138_006138, 006251_006251, 006596_006596, 006605_006605, 006605_008146, 006605_008680, 009003_009003, 009020_009020, 025539_025539, 031356_031356, 032631_032631, 034278_034278	respiration pathway	phosphoglycerate kinase	2.7.2.3	0
R01518_c	v39	2-Phospho-D-glycerate[c] <=> 3-Phospho-D-glycerate[c]	004733_004733, 004733_004736, 004743_004743, 004743_004745, 004743_004750, 006253_006253, 010967_010967, 013253_013253, 015165_015165, 021170_021170	respiration pathway	Phosphoglycerate mutase	5.4.2.1	0
R00658_c	v40	2-Phospho-D-glycerate[c] <=> Phosphoenolpyruvate[c] + H2O[c]	002591_002591, 002591_004224, 002628_002628, 002709_002709, 003117_003117, 006818_006818, 007673_007673, 007678_007678, 010944_010944, 011005_011005, 011276_011276, 011293_011293, 024265_024265, 028434_028434, 029031_029031, 034377_034377	respiration pathway	phosphopyruvate hydratase	4.2.1.11	0
R00200_c	v41	ADP[c] + Phosphoenolpyruvate[c] <=> ATP[c] + Pyruvate[c]	004230_004230, 004314_004314, 004396_004396, 004400_004400, 004405_004405, 004457_004457, 005418_005418, 005418_006114, 005440_005440, 005440_006453, 005850_005850, 005893_005893, 005990_005990, 005990_006244, 006013_006013, 006316_006316, 007330_007330, 025482_025482	respiration pathway	pyruvate kinase	2.7.1.40	0
R01138_c	v42	dATP[c] + Pyruvate[c] <=> dADP[c] + Phosphoenolpyruvate[c]	004230_004230, 004314_004314, 004396_004396, 004400_004400, 004405_004405, 004457_004457, 005418_005418, 005418_006114, 005440_005440, 005440_006453, 005850_005850, 005893_005893, 005990_005990, 005990_006244, 006013_006013, 006316_006316, 007330_007330, 025482_025482	respiration pathway	pyruvate kinase	2.7.1.40	0
R00430_c	v43	GTP[c] + Pyruvate[c] <=> GDP[c] + Phosphoenolpyruvate[c]	004230_004230, 004314_004314, 004396_004396, 004400_004400, 004405_004405, 004457_004457, 005418_005418, 005418_006114, 005440_005440, 005440_006453, 005850_005850, 005893_005893, 005990_005990, 005990_006244, 006013_006013, 006316_006316, 007330_007330, 025482_025482	respiration pathway	pyruvate kinase	2.7.1.40	0
R01858_c	v44	dGTP[c] + Pyruvate[c] <=> dGDP[c] + Phosphoenolpyruvate[c]	004230_004230, 004314_004314, 004396_004396, 004400_004400, 004405_004405, 004457_004457, 005418_005418, 005418_006114, 005440_005440, 005440_006453, 005850_005850, 005893_005893, 005990_005990, 005990_006244, 006013_006013, 006316_006316, 007330_007330, 025482_025482	respiration pathway	pyruvate kinase	2.7.1.40	0
R00341_c	v45	ATP[c] + Oxaloacetate[c] -> ADP[c] + Phosphoenolpyruvate[c] + CO2[c]	004362_004362, 013645_013645, 013649_013649, 030131_030131, 033411_033411	respiration pathway	phosphoenolpyruvate carboxykinase (ATP)	4.1.1.49	0
R00344_c	v46	ATP[c] + Pyruvate[c] + HCO3-[c] + H+[c] <=> ADP[c] + Orthophosphate[c] + Oxaloacetate[c]		respiration pathway			-0.00172444
R00754_c	v47	Ethanol[c] + NAD+[c] <=> Acetaldehyde[c] + NADH[c] + H+[c]	007957_007957, 009422_009422, 009575_009575, 009729_009729, 009729_009978, 009738_009738, 011403_011403, 026035_026035	respiration pathway	alcohol dehydrogenase	1.1.1.1	-0.100618
R00746_c	v48	Ethanol[c] + NADP+[c] <=> Acetaldehyde[c] + NADPH[c] + H+[c]	012080_012080, 022528_022528	respiration pathway	alcohol dehydrogenase (NADP+)	1.1.1.2	-4.29108e-05
R00224_c	v49	Pyruvate[c] -> Acetaldehyde[c] + CO2[c]		respiration pathway		4.1.1.1	0.101231
R00235_c	v50	ATP[c] + Acetate[c] + CoA[c] -> AMP[c] + Diphosphate[c] + Acetyl-CoA[c]	002153_002153, 002741_002741, 004367_004367	respiration pathway	acetyl-CoA synthetase	6.2.1.1	0
R00710_c	v51	Acetaldehyde[c] + NAD+[c] + H2O[c] -> Acetate[c] + NADH[c] + H+[c]	003883_003883, 003907_003907, 004132_004132, 004210_004210, 004263_004263, 004458_004458, 004471_004471, 004471_006399, 005092_005092, 005124_005123, 005124_005124, 005124_005133, 005135_005135, 005392_005392, 005744_005744, 005882_005882, 005882_005896, 006024_006024, 006024_006072, 006047_006047, 006263_006252, 006263_006254, 006263_006263, 006263_008624, 006263_008651, 006522_006522, 026719_02…	respiration pathway	aldehyde dehydrogenase (NAD+)	1.2.1.3	0
R01251_c	v52	(S)-1-Pyrroline-5-carboxylate[c] + NADPH[c] + H+[c] -> L-Proline[c] + NADP+[c]	013665_013665	amino acid biosynthesis pathway	pyrroline-5-carboxylate reductase	1.5.1.2	8.58217e-05
R00945_c	v53	5,10-Methylenetetrahydrofolate[c] + Glycine[c] + H2O[c] <=> Tetrahydrofolate[c] + L-Serine[c]	004167_004167, 004768_004768, 005293_005293, 005682_005682, 005710_005710, 005814_005814, 005814_005816, 006389_006389, 006394_006394, 006401_006401, 006915_006915, 006924_006924, 010497_010497, 010497_010519, 025839_025839, 027388_027388	amino acid biosynthesis pathway	glycine hydroxymethyltransferase	2.1.2.1	0
R00259_c	v54	Acetyl-CoA[c] + L-Glutamate[c] <=> CoA[c] + N-Acetyl-L-glutamate[c]	003749_003749, 007870_007852, 007870_007870, 009070_009070, 009070_009076	amino acid biosynthesis pathway	amino-acid N-acetyltransferase	2.3.1.1	0
R02282_c	v55	N-Acetylornithine[c] + L-Glutamate[c] <=> L-Ornithine[c] + N-Acetyl-L-glutamate[c]	009070_009070, 009070_009076	amino acid biosynthesis pathway	glutamate N-acetyltransferase	2.3.1.35	0
R00667_c	v56	L-Ornithine[c] + 2-Oxoglutarate[c] <=> L-Glutamate_5-semialdehyde[c] + L-Glutamate[c]	006859_006859, 010720_010720, 010724_010724	amino acid biosynthesis pathway	Ornithine aminotransferase	2.6.1.13	8.58217e-05
R00258_c	v57	L-Alanine[c] + 2-Oxoglutarate[c] <=> Pyruvate[c] + L-Glutamate[c]	005265_005265, 006577_006577, 006577_007419, 006626_006617, 006626_006626, 006626_010371, 006658_006658, 023834_023834	amino acid biosynthesis pathway	alanine transaminase	2.6.1.2	0
R00372_c	v58	L-Glutamate[c] + Glyoxylate[c] <=> Glycine[c] + 2-Oxoglutarate[c]	006626_006617, 006626_006626, 006626_010371, 006658_006658, 008989_008992, 008989_009004, 008989_009016, 008989_009022, 008994_008991, 008994_008994	amino acid biosynthesis pathway	glyoxylate aminotransferase	2.6.1.4	0
R00369_c	v59	L-Alanine[c] + Glyoxylate[c] <=> Pyruvate[c] + Glycine[c]	006534_006534, 006626_006617, 006626_006626, 006658_006658, 007934_007934, 008989_008989, 008989_008992, 008989_009004, 008989_009016, 008989_009022, 008994_008991, 008994_008994, 021931_021931	amino acid biosynthesis pathway	alanine-glyoxylate transaminase	2.6.1.44	0
R00588_c	v60	L-Serine[c] + Glyoxylate[c] <=> Hydroxypyruvate[c] + Glycine[c]	008989_008989, 008989_008992, 008989_009004, 008989_009016, 008989_009022, 008994_008991, 008994_008994	amino acid biosynthesis pathway	serine-glyoxylate transaminase	2.6.1.45	-0.000620257
R00585_c	v61	L-Serine[c] + Pyruvate[c] <=> Hydroxypyruvate[c] + L-Alanine[c]	008989_008989, 008989_008992, 008989_009004, 008989_009016, 008989_009022, 008994_008991, 008994_008994	amino acid biosynthesis pathway	serine-pyruvate transaminase	2.6.1.51	0.000620257
R00485_c	v62	L-Asparagine[c] + H2O[c] <=> L-Aspartate[c] + NH3[c]	009445_009445, 010588_010588, 010906_010906, 010906_012664, 011731_011731, 011739_011739, 011879_011879	amino acid biosynthesis pathway	asparaginase	3.5.1.1	0
R00751_c	v63	L-Threonine[c] -> Glycine[c] + Acetaldehyde[c]	010497_010497, 010497_010519, 025839_025839	amino acid biosynthesis pathway	threonine aldolase	4.1.2.5	-0.000569751
R00483_c	v64	ATP[c] + L-Aspartate[c] + NH3[c] <=> AMP[c] + Diphosphate[c] + L-Asparagine[c]	004206_004206, 004530_004530	amino acid biosynthesis pathway	asparagine synthetase	6.3.1.1	0
R00253_c	v65	ATP[c] + L-Glutamate[c] + NH3[c] -> ADP[c] + Orthophosphate[c] + L-Glutamine[c]	007231_007231, 008019_008013, 008019_008019, 008086_008086, 010581_010581, 010597_010597, 026724_026724	amino acid biosynthesis pathway	glutamine synthetase	6.3.1.2	0.00200901
R00578_c	v66	ATP[c] + L-Aspartate[c] + L-Glutamine[c] + H2O[c] <=> AMP[c] + Diphosphate[c] + L-Asparagine[c] + L-Glutamate[c]	004206_004206, 004530_004530	amino acid biosynthesis pathway	asparagine synthase (glutamine-hydrolyzing)	6.3.5.4	0
R00575_c	v67	2 ATP[c] + L-Glutamine[c] + HCO3-[c] + H2O[c] + H+[c] <=> 2 ADP[c] + Orthophosphate[c] + L-Glutamate[c] + Carbamoyl_phosphate[c]	000597_000597, 008319_008319	amino acid biosynthesis pathway	carbamoylphosphate synthase	6.3.5.5	0
spontanous2	v68	L-Glutamate_5-semialdehyde[c] <=> (S)-1-Pyrroline-5-carboxylate[c] + H2O[c]		amino acid biosynthesis pathway			8.58217e-05
R00573_c	v69	ATP[c] + UTP[c] + L-Glutamine[c] + H2O[c] -> ADP[c] + Orthophosphate[c] + CTP[c] + L-Glutamate[c]	003685_003685, 003790_003790, 003948_003948, 004029_004029, 004029_004036, 004708_004708	amino acid biosynthesis pathway	CTP synthase	6.3.4.2	0
R00365_c	v70	Glycine[c] + H2O[c] + NAD+[c] <=> Glyoxylate[c] + NH3[c] + NADH[c] + H+[c]		amino acid biosynthesis pathway		1.4.1.1/1.4.1.10	0
R00373_c	v71	Glycine[c] + Oxaloacetate[c] <=> Glyoxylate[c] + L-Aspartate[c]		amino acid biosynthesis pathway		2.6.1.35	-0.00124072
R07641_c	v72	2 ATP[c] + HCO3-[c] + NH3[c] + H+[c] <=> 2 ADP[c] + Orthophosphate[c] + Carbamoyl_phosphate[c]		amino acid biosynthesis pathway			0
R00669_c	v73	N-Acetylornithine[c] + H2O[c] <=> Acetate[c] + L-Ornithine[c]		amino acid biosynthesis pathway		3.5.1.14/3.5.1.16	0
R01072_c	v74	L-Glutamine[c] + 5-Phospho-alpha-D-ribose_1-diphosphate[c] + H2O[c] -> 5-Phosphoribosylamine[c] + Diphosphate[c] + L-Glutamate[c]	004206_004206, 004242_004242, 004530_004530, 005111_005111	nucleotide biosynthesis pathway	amidophosphoribosyltransferase	2.4.2.14	0
R00190_c	v75	Adenine[c] + 5-Phospho-alpha-D-ribose_1-diphosphate[c] -> AMP[c] + Diphosphate[c]	016784_016784, 016851_016851, 016993_016993, 016993_016994, 016993_018135, 017128_017128, 017240_017240, 017240_018084, 017252_017252, 017275_017275, 017275_017732, 017275_018280	nucleotide biosynthesis pathway	adenine phosphoribosyltransferase	2.4.2.7	0
R01245_c	v76	Adenosine[c] + H2O[c] <=> Adenine[c] + D-Ribose[c]	024805_024805, 027359_027359	nucleotide biosynthesis pathway	purine nucleoside hydrolase	3.2.2.7	0
R00185_c	v77	ATP[c] + Adenosine[c] <=> ADP[c] + AMP[c]	004217_004217, 004217_006290, 004437_004437, 009589_009589, 010130_010130, 010970_010970, 011177_011177, 011578_011578, 011584_011584, 023836_023836, 030720_030720, 032783_032783	nucleotide biosynthesis pathway	adenosine kinase/deoxycitidine kinase	2.7.1.20/2.7.1.74	0
R01229_c	v78	Guanine[c] + 5-Phospho-alpha-D-ribose_1-diphosphate[c] -> GMP[c] + Diphosphate[c]	017095_017095	nucleotide biosynthesis pathway	hypoxanthine-guanine phosphoribosyltransferase	2.4.2.8	0
R01677_c	v79	Guanosine[c] + H2O[c] <=> Guanine[c] + D-Ribose[c]	027359_027359	nucleotide biosynthesis pathway	guanosine ribohydrolase	3.2.2.1	0
R04144_c	v80	ATP[c] + 5-Phosphoribosylamine[c] + Glycine[c] -> ADP[c] + Orthophosphate[c] + 5'-Phosphoribosylglycinamide[c]	005282_005282, 007411_007411, 008387_008387	nucleotide biosynthesis pathway	phosphoribosylamine-glycine ligase	6.3.4.13	0
R04325_c	v81	10-Formyltetrahydrofolate[c] + 5'-Phosphoribosylglycinamide[c] <=> Tetrahydrofolate[c] + 5'-Phosphoribosyl-N-formylglycinamide[c]	009846_009846, 009846_013259, 011790_011790	nucleotide biosynthesis pathway	formyltetrahydrofolate deformylase	2.1.2.2	0
R04463_c	v82	ATP[c] + 5'-Phosphoribosyl-N-formylglycinamide[c] + L-Glutamine[c] + H2O[c] -> ADP[c] + Orthophosphate[c] + 2-(Formamido)-N1-(5'-phosphoribosyl)acetamidine[c] + L-Glutamate[c]	000264_000264	nucleotide biosynthesis pathway	phosphoribosylformylglycinamidine synthase	6.3.5.3	0
R04208_c	v83	ATP[c] + 2-(Formamido)-N1-(5'-phosphoribosyl)acetamidine[c] -> ADP[c] + Orthophosphate[c] + Aminoimidazole_ribotide[c]	009157_009157, 009191_009191	nucleotide biosynthesis pathway	phosphoribosylformylglycinamidine cyclo-ligase	6.3.3.1	0
R04209_c	v84	Aminoimidazole_ribotide[c] + CO2[c] -> 1-(5-Phospho-D-ribosyl)-5-amino-4-imidazolecarboxylate[c]	004007_004007	nucleotide biosynthesis pathway	phosphoribosylaminoimidazole carboxylase	4.1.1.21	0
R04591_c	v85	ATP[c] + 1-(5-Phospho-D-ribosyl)-5-amino-4-imidazolecarboxylate[c] + L-Aspartate[c] -> ADP[c] + Orthophosphate[c] + 1-(5'-Phosphoribosyl)-5-amino-4-(N-succinocarboxamide)-imidazole[c]	016682_016682, 031842_031842	nucleotide biosynthesis pathway	1-(5-Phosphoribosyl)-5-amino-4-carboxyimidazole:L-aspartate ligase	6.3.2.6	0
R04559_c	v86	1-(5'-Phosphoribosyl)-5-amino-4-(N-succinocarboxamide)-imidazole[c] -> Fumarate[c] + 1-(5'-Phosphoribosyl)-5-amino-4-imidazolecarboxamide[c]	005081_005081, 005081_006842, 005207_005207, 007064_007064, 027209_027209	nucleotide biosynthesis pathway	adenylosuccinate lyase	4.3.2.2	0
R04560_c	v87	10-Formyltetrahydrofolate[c] + 1-(5'-Phosphoribosyl)-5-amino-4-imidazolecarboxamide[c] <=> Tetrahydrofolate[c] + 1-(5'-Phosphoribosyl)-5-formamido-4-imidazolecarboxamide[c]	003892_003892	nucleotide biosynthesis pathway	phosphoribosylaminoimidazolecarboxamide formyltransferase	2.1.2.3	0
R01127_c	v88	1-(5'-Phosphoribosyl)-5-formamido-4-imidazolecarboxamide[c] -> IMP[c] + H2O[c]	003892_003892	nucleotide biosynthesis pathway	IMP cyclohydrolase	3.5.4.10	0
R01135_c	v89	GTP[c] + IMP[c] + L-Aspartate[c] <=> GDP[c] + Orthophosphate[c] + N6-(1,2-Dicarboxyethyl)-AMP[c]	003882_003882, 006438_006438, 022615_022615	nucleotide biosynthesis pathway	adenylosuccinate synthase	6.3.4.4	0.000163841
R01130_c	v90	IMP[c] + NAD+[c] + H2O[c] -> Xanthosine_5'-phosphate[c] + NADH[c] + H+[c]	006095_006095, 007100_007100, 010145_010145, 010145_010243, 010145_012913, 010148_010126, 010148_010148, 010273_010273, 010275_010275, 010275_011685, 023001_023001	nucleotide biosynthesis pathway	IMP dehydrogenase	1.1.1.205	0
R01083_c	v91	N6-(1,2-Dicarboxyethyl)-AMP[c] <=> Fumarate[c] + AMP[c]	005081_005081, 005081_006842, 005207_005207, 007064_007064, 027209_027209	nucleotide biosynthesis pathway	adenylosuccinate lyase	4.3.2.2	0.000163841
R00127_c	v92	ATP[c] + AMP[c] -> 2 ADP[c]	003959_003959, 012584_012584, 013232_013232, 014819_014819, 014834_014834, 014878_014878, 015490_015483, 015490_015490, 015611_015611, 015611_015888, 016239_016210, 016239_016239, 017432_017432, 024717_024717, 034091_034091	nucleotide biosynthesis pathway	adenylate kinase	2.7.4.3	0
R02017_c	v93	dADP[c] + Thioredoxin_disulfide[c] + H2O[c] <=> Thioredoxin[c] + ADP[c]	001841_001841, 011100_011100, 011646_011646, 021751_021751	nucleotide biosynthesis pathway	ribonucleoside-diphosphate reductase	1.17.4.1	0
R01547_c	v94	ATP[c] + dAMP[c] <=> ADP[c] + dADP[c]	003959_003959, 012584_012584, 013232_013232, 014819_014819, 014834_014834, 014878_014878, 015490_015483, 015490_015490, 015611_015611, 015611_015888, 016239_016210, 016239_016239, 017432_017432, 024717_024717, 034091_034091	nucleotide biosynthesis pathway	adenylate kinase	2.7.4.3	0
R01137_c	v95	ATP[c] + dADP[c] -> ADP[c] + dATP[c]	013442_013442, 015054_015054, 015123_015123, 018436_018436, 018436_019475, 024400_024400, 025068_025068, 026481_026481, 030598_030598	nucleotide biosynthesis pathway	nucleoside-diphosphate kinase	2.7.4.6	0
R01231_c	v96	ATP[c] + Xanthosine_5'-phosphate[c] + L-Glutamine[c] + H2O[c] -> AMP[c] + Diphosphate[c] + GMP[c] + L-Glutamate[c]	008456_008456, 011019_011019, 014591_014591, 014671_014671	nucleotide biosynthesis pathway	GMP synthase (glutamine- hydrolysing)	6.3.5.2	0
R00332_c	v97	ATP[c] + GMP[c] -> ADP[c] + GDP[c]	008951_008951, 009127_009127, 013198_013198	nucleotide biosynthesis pathway	guanylate kinase	2.7.4.8	-2.39406e-30
R00330_c	v98	ATP[c] + GDP[c] -> ADP[c] + GTP[c]	013442_013442, 015054_015054, 015123_015123, 018436_018436, 018436_019475, 024400_024400, 025068_025068, 026481_026481, 030598_030598	nucleotide biosynthesis pathway	nucleoside-diphosphate kinase	2.7.4.6	0.000163841
R02019_c	v99	GDP[c] + Thioredoxin[c] -> dGDP[c] + Thioredoxin_disulfide[c] + H2O[c]	001841_001841, 011100_011100, 011646_011646, 021751_021751	nucleotide biosynthesis pathway	ribonucleoside-diphosphate reductase	1.17.4.1	0
R01857_c	v100	ATP[c] + dGDP[c] <=> ADP[c] + dGTP[c]	013442_013442, 015054_015054, 015123_015123, 018436_018436, 018436_019475, 024400_024400, 025068_025068, 026481_026481, 030598_030598	nucleotide biosynthesis pathway	nucleoside-diphosphate kinase	2.7.4.6	0
R00963_c	v101	UMP[c] + H2O[c] <=> Uridine[c] + Orthophosphate[c]	003563_003563, 005147_005147, 012378_012374, 012378_012378, 021476_021476, 022171_022171, 033558_033558	nucleotide biosynthesis pathway	5'-nucleotidase	3.1.3.5	0
R00158_c	v102	ATP[c] + UMP[c] <=> ADP[c] + UDP[c]	014820_014820, 014878_014878, 016239_016210, 016239_016239, 034091_034091	nucleotide biosynthesis pathway	UMP kinase	2.7.4.14	1.32396e-07
R00156_c	v103	ATP[c] + UDP[c] -> ADP[c] + UTP[c]	013442_013442, 015054_015054, 015123_015123, 018436_018436, 018436_019475, 024400_024400, 025068_025068, 026481_026481, 030598_030598	nucleotide biosynthesis pathway	nucleoside-diphosphate kinase	2.7.4.6	0
R00571_c	v104	ATP[c] + UTP[c] + NH3[c] <=> ADP[c] + Orthophosphate[c] + CTP[c]	003685_003685, 003790_003790, 003948_003948, 004029_004029, 004029_004036, 004708_004708	nucleotide biosynthesis pathway	CTP synthase	6.3.4.2	0
R00570_c	v105	ATP[c] + CDP[c] -> ADP[c] + CTP[c]	013442_013442, 015054_015054, 015123_015123, 018436_018436, 018436_019475, 024400_024400, 025068_025068, 026481_026481, 030598_030598	nucleotide biosynthesis pathway	nucleoside-diphosphate kinase	2.7.4.6	0
R02024_c	v106	Thioredoxin[c] + CDP[c] -> dCDP[c] + Thioredoxin_disulfide[c] + H2O[c]	001841_001841, 011100_011100, 011646_011646, 021751_021751	nucleotide biosynthesis pathway	ribonucleoside-diphosphate reductase	1.17.4.1	0
R00512_c	v107	ATP[c] + CMP[c] <=> ADP[c] + CDP[c]	014820_014820, 014878_014878, 016239_016210, 016239_016239, 034091_034091	nucleotide biosynthesis pathway	CMP kinase	2.7.4.14	0
R02326_c	v108	ATP[c] + dCDP[c] -> ADP[c] + dCTP[c]	013442_013442, 015054_015054, 015123_015123, 018436_018436, 018436_019475, 024400_024400, 025068_025068, 026481_026481, 030598_030598	nucleotide biosynthesis pathway	nucleoside-diphosphate kinase	2.7.4.6	0
R02018_c	v109	Thioredoxin[c] + UDP[c] -> dUDP[c] + Thioredoxin_disulfide[c] + H2O[c]	001841_001841, 011100_011100, 011646_011646, 021751_021751	nucleotide biosynthesis pathway	ribonucleoside-diphosphate reductase	1.17.4.1	0
R02331_c	v110	ATP[c] + dUDP[c] -> ADP[c] + dUTP[c]	013442_013442, 015054_015054, 015123_015123, 018436_018436, 018436_019475, 024400_024400, 025068_025068, 026481_026481, 030598_030598	nucleotide biosynthesis pathway	nucleoside-diphosphate kinase	2.7.4.6	0
R02100_c	v111	dUTP[c] + H2O[c] <=> dUMP[c] + Diphosphate[c]	017506_017506, 021849_021849	nucleotide biosynthesis pathway	dUTP diphosphatase	3.6.1.23	0
R02101_c	v112	dUMP[c] + 5,10-Methylenetetrahydrofolate[c] <=> Dihydrofolate[c] + dTMP[c]	005413_005413	nucleotide biosynthesis pathway	dihydrofolate reductase	2.1.1.45	0
R02094_c	v113	ATP[c] + dTMP[c] <=> ADP[c] + dTDP[c]	012058_012058, 014240_014240, 021826_021826	nucleotide biosynthesis pathway	thymidylate kinase	2.7.4.9	0
R02093_c	v114	ATP[c] + dTDP[c] -> ADP[c] + dTTP[c]	013442_013442, 015054_015054, 015123_015123, 018436_018436, 018436_019475, 024400_024400, 025068_025068, 026481_026481, 030598_030598	nucleotide biosynthesis pathway	nucleoside-diphosphate kinase	2.7.4.6	0
R01227_c	v115	GMP[c] + H2O[c] <=> Guanosine[c] + Orthophosphate[c]		nucleotide biosynthesis pathway		3.1.3.5	2.39406e-30
R01228_c	v116	ATP[c] + Guanosine[c] <=> ADP[c] + GMP[c]		nucleotide biosynthesis pathway		2.7.1.73	0
R00941_c	v117	10-Formyltetrahydrofolate[c] + NADP+[c] + H2O[c] <=> Tetrahydrofolate[c] + CO2[c] + NADPH[c] + H+[c]		nucleotide biosynthesis pathway		1.5.1.6	-0.000163841
R00515_c	v118	CTP[c] + H2O[c] <=> CMP[c] + Diphosphate[c]		nucleotide biosynthesis pathway		3.6.1.8/3.6.1.65	0
R00662_c	v119	UTP[c] + H2O[c] <=> UMP[c] + Diphosphate[c]		nucleotide biosynthesis pathway		3.6.1.8/3.6.1.19	0
R00964_c	v120	ATP[c] + Uridine[c] <=> ADP[c] + UMP[c]		nucleotide biosynthesis pathway		2.7.1.48	0
R00967_c	v121	UTP[c] + Uridine[c] <=> UDP[c] + UMP[c]		nucleotide biosynthesis pathway		2.7.1.48	8.55677e-23
R00968_c	v122	GTP[c] + Uridine[c] <=> GDP[c] + UMP[c]		nucleotide biosynthesis pathway		2.7.1.48	0
R01549_c	v123	dATP[c] + Uridine[c] <=> dADP[c] + UMP[c]		nucleotide biosynthesis pathway		2.7.1.48	0
R01880_c	v124	dGTP[c] + Uridine[c] <=> dGDP[c] + UMP[c]		nucleotide biosynthesis pathway		2.7.1.48	0
R02097_c	v125	dTTP[c] + Uridine[c] <=> dTDP[c] + UMP[c]		nucleotide biosynthesis pathway		2.7.1.48	0
R02327_c	v126	dCTP[c] + Uridine[c] <=> dCDP[c] + UMP[c]		nucleotide biosynthesis pathway		2.7.1.48	0
R02332_c	v127	dUTP[c] + Uridine[c] <=> dUDP[c] + UMP[c]		nucleotide biosynthesis pathway		2.7.1.48	0
R00936_c	v128	Tetrahydrofolate[c] + NAD+[c] <=> Dihydrofolate[c] + NADH[c] + H+[c]		nucleotide biosynthesis pathway		1.5.1.3	0
R00939_c	v129	Tetrahydrofolate[c] + NADP+[c] <=> Dihydrofolate[c] + NADPH[c] + H+[c]		nucleotide biosynthesis pathway		1.5.1.3	0
R00014_m	v130	Pyruvate[m] + Thiamin_diphosphate[m] <=> 2-(alpha-Hydroxyethyl)thiamine_diphosphate[m] + CO2[m]	003934_003934, 003946_003946, 004208_004208, 004214_004214, 007404_007404, 007404_007407, 007404_008364, 007540_007540, 007973_007973, 008040_008040, 008778_008778, 008778_011654, 008817_008817, 010116_010116, 010116_012364, 010442_010415, 010442_010442, 012570_012570, 033824_033824	respiration pathway	pyruvate decarboxylase/pyruvate dehydrogenase (acetyl-transferring)	4.1.1.1/1.2.4.1	0.000292574
R00214_m	v131	(S)-Malate[m] + NAD+[m] <=> Pyruvate[m] + CO2[m] + NADH[m] + H+[m]	003967_003967, 003967_003978, 003967_004048, 003967_005281, 033566_033566	respiration pathway	malate dehydrogenase (decarboxylating)	1.1.1.39	0
R03270_m	v132	2-(alpha-Hydroxyethyl)thiamine_diphosphate[m] + Enzyme_N6-(lipoyl)lysine[m] <=> (Dihydrolipoyllysine-residue_acetyltransferase)_S-acetyldihydrolipoyllysine[m] + Thiamin_diphosphate[m]	007404_007404, 007404_007407, 007404_008364, 007540_007540, 007973_007973, 008040_008040, 008778_008778, 008778_011654, 008817_008817, 010116_010116, 010116_012364, 010442_010415, 010442_010442, 012570_012570	respiration pathway	pyruvate dehydrogenase (acetyl-transferring)	1.2.4.1	0.000292574
R02569_m	v133	Acetyl-CoA[m] + Enzyme_N6-(dihydrolipoyl)lysine[m] <=> CoA[m] + (Dihydrolipoyllysine-residue_acetyltransferase)_S-acetyldihydrolipoyllysine[m]	003490_003490, 004839_004839, 004864_004864, 004864_006814, 006696_006696, 006906_006906, 007597_007597	respiration pathway	pyruvate dehydrogenase E2 component (dihydrolipoamide acetyltransferase)	2.3.1.12	-0.000292574
R00235_m	v134	ATP[m] + Acetate[m] + CoA[m] -> AMP[m] + Diphosphate[m] + Acetyl-CoA[m]	002153_002153, 002741_002741, 004367_004367	respiration pathway	acetyl-CoA synthetase	6.2.1.1	0
R00351_m	v135	Acetyl-CoA[m] + H2O[m] + Oxaloacetate[m] -> Citrate[m] + CoA[m]	005823_005823, 005825_005825, 006853_006853, 012522_012522, 017146_017146	respiration pathway	citrate synthase	2.3.3.1	0.000292574
R00710_m	v136	Acetaldehyde[m] + NAD+[m] + H2O[m] -> Acetate[m] + NADH[m] + H+[m]	003883_003883, 003907_003907, 004132_004132, 004210_004210, 004263_004263, 004458_004458, 004471_004471, 004471_006399, 005092_005092, 005124_005123, 005124_005124, 005124_005133, 005135_005135, 005392_005392, 005744_005744, 005882_005882, 005882_005896, 006024_006024, 006024_006072, 006047_006047, 006263_006252, 006263_006254, 006263_006263, 006263_008624, 006263_008651, 006522_006522, 026719_02…	respiration pathway	aldehyde dehydrogenase (NAD+)	1.2.1.3	0
R00755_m	v137	Acetaldehyde[m] + Thiamin_diphosphate[m] <=> 2-(alpha-Hydroxyethyl)thiamine_diphosphate[m]	003934_003934, 003946_003946, 004208_004208, 004214_004214, 033824_033824	respiration pathway	pyruvate decarboxylase	4.1.1.1	0
R01325_m	v138	Citrate[m] <=> cis-Aconitate[m] + H2O[m]	000903_000903, 000908_000908, 001348_001348, 005842_005842, 005842_005874, 005847_005847, 005859_005859, 033921_033921	respiration pathway	aconitate hydratase	4.2.1.3	0.000292574
R01900_m	v139	Isocitrate[m] <=> cis-Aconitate[m] + H2O[m]	000903_000903, 000908_000908, 001348_001348, 005842_005842, 005842_005874, 005847_005847, 005859_005859, 033921_033921	respiration pathway	aconitate hydratase	4.2.1.3	-0.000292574
R01899_m	v140	Isocitrate[m] + NADP+[m] <=> Oxalosuccinate[m] + NADPH[m] + H+[m]	007405_007405, 008022_008022, 008545_008545, 008604_008604, 009195_009185, 009195_009195, 009951_009951, 009951_010100, 009952_009952	respiration pathway	isocitrate dehydrogenase	1.1.1.42	0.000292574
R00709_m	v141	Isocitrate[m] + NAD+[m] <=> 2-Oxoglutarate[m] + CO2[m] + NADH[m] + H+[m]	009796_009796, 009796_012059, 009951_009951, 009951_010100, 009952_009952	respiration pathway	isocitrate dehydrogenase (NAD+)	1.1.1.41	0
R00268_m	v142	Oxalosuccinate[m] <=> 2-Oxoglutarate[m] + CO2[m]	007405_007405, 008022_008022, 008545_008545, 008604_008604, 009195_009185, 009195_009195, 009951_009951, 009951_010100, 009952_009952	respiration pathway	isocitrate dehydrogenase	1.1.1.42	0.000292574
R00621_m	v143	2-Oxoglutarate[m] + Thiamin_diphosphate[m] <=> 3-Carboxy-1-hydroxypropyl-ThPP[m] + CO2[m]	000822_000822, 000828_000828, 009030_009030, 009030_009334, 009245_009245, 009247_009247, 009260_009260, 009260_009281, 009260_009283, 009356_009356, 020906_020906, 026348_026348	respiration pathway	2-oxoglutarate dehydrogenase complex	1.2.4.2	0
R03316_m	v144	3-Carboxy-1-hydroxypropyl-ThPP[m] + Enzyme_N6-(lipoyl)lysine[m] <=> (Dihydrolipoyllysine-residue_succinyltransferase)_S-succinyldihydrolipoyllysine[m] + Thiamin_diphosphate[m]	000822_000822, 000828_000828, 009030_009030, 009030_009334, 009245_009245, 009247_009247, 009260_009260, 009260_009281, 009260_009283, 009356_009356, 020906_020906, 026348_026348	respiration pathway	2-oxoglutarate dehydrogenase complex	1.2.4.2	0
R08550_m	v145	Enzyme_N6-(dihydrolipoyl)lysine[m] + NAD+[m] <=> Enzyme_N6-(lipoyl)lysine[m] + NADH[m] + H+[m]	000718_000718, 000718_000722, 000822_000822, 000828_000828, 004342_004342, 004342_004579, 004513_004513, 004513_004614, 005245_005245, 005480_005480, 005499_005499, 005802_005802, 005856_005856, 005910_005910, 006064_006064, 006188_006188, 006665_006665, 010018_010018, 010187_010187, 010203_010203, 017913_017913, 026348_026348, 027239_027239, 028340_028340, 032007_032007	respiration pathway	dihydrolipoamide dehydrogenase	1.8.1.4	0.000292574
R02570_m	v146	Succinyl-CoA[m] + Enzyme_N6-(dihydrolipoyl)lysine[m] <=> CoA[m] + (Dihydrolipoyllysine-residue_succinyltransferase)_S-succinyldihydrolipoyllysine[m]	000822_000822, 000828_000828, 006912_006909, 006912_006912, 006912_006919, 026348_026348	respiration pathway	dihydrolipoamide succinyltransferase	2.3.1.61	0
R00405_m	v147	ADP[m] + Orthophosphate[m] + Succinyl-CoA[m] -> ATP[m] + Succinate[m] + CoA[m]	007411_007411, 008387_008387, 010959_010959	respiration pathway	Succinyl CoA Synthetase (ADP-forming)	6.2.1.5	0
R00432_m	v148	GTP[m] + Succinate[m] + CoA[m] <=> GDP[m] + Orthophosphate[m] + Succinyl-CoA[m]	007411_007411, 008387_008387, 010959_010959	respiration pathway	Succinyl CoA Synthetase (GDP-forming)	6.2.1.4	0
R02164_m	v149	Ubiquinone[m] + Succinate[m] <=> Ubiquinol[m] + Fumarate[m]	003478_003478, 003519_003519, 003519_004079, 013361_013361, 013362_013362, 015116_015116, 015116_015232, 018529_018529, 020000_020000, 020022_020022	respiration pathway	succinate dehydrogenase (ubiquinone)	1.3.5.1	0
R00412_m	v150	Succinate[m] + Acceptor[m] <=> Fumarate[m] + Reduced_acceptor[m]	003478_003478, 003519_003519, 003519_004079, 013361_013361, 013362_013362	respiration pathway	succinate dehydrogenase flavoprotein subunit	1.3.99.1	0
R01082_m	v151	Fumarate[m] + H2O[m] -> (S)-Malate[m]	007064_007064, 027209_027209	respiration pathway	fumarate hydratase	4.2.1.2	0.000776296
R00342_m	v152	(S)-Malate[m] + NAD+[m] <=> Oxaloacetate[m] + NADH[m] + H+[m]	003967_003967, 003967_003978, 003967_004048, 003967_005281, 007889_007889, 008657_008657, 010105_010105, 010609_010609, 010611_010585, 010611_010611, 010611_011812, 011026_011026, 011133_011133, 011311_011311, 011550_011550, 024014_024014, 025429_025429, 031156_031156, 033566_033566, 034460_034460	respiration pathway	malate dehydrogenase	1.1.1.37	0.000776296
R00352_m	v153	ATP[m] + Citrate[m] + CoA[m] -> ADP[m] + Orthophosphate[m] + Acetyl-CoA[m] + Oxaloacetate[m]	003902_003902, 003902_003903, 003908_003908, 006928_006928, 008335_008307, 008335_008335, 008344_008344	respiration pathway	ATP citrate (pro-S)-lyase	2.3.3.8	0
R03415_m	v154	Pyruvate[m] + Ubiquinone[m] + H2O[m] <=> Acetate[m] + Ubiquinol[m] + CO2[m]		respiration pathway		1.2.5.1	0
R00258_m	v155	L-Alanine[m] + 2-Oxoglutarate[m] <=> Pyruvate[m] + L-Glutamate[m]	005265_005265, 006577_006577, 006577_007419, 006626_006617, 006626_006626, 006626_010371, 006658_006658, 023834_023834	amino acid biosynthesis pathway	alanine transaminase	2.6.1.2	0
R07460_m	v156	(Enzyme)-cysteine[m] + L-Cysteine[m] <=> (Enzyme)-S-sulfanylcysteine[m] + L-Alanine[m]	007313_007313	amino acid biosynthesis pathway	cysteine desulfurase, transaminase	2.8.1.7	0
R00253_m	v157	ATP[m] + L-Glutamate[m] + NH3[m] -> ADP[m] + Orthophosphate[m] + L-Glutamine[m]	007231_007231, 008019_008013, 008019_008019, 008086_008086, 010581_010581, 010597_010597, 026724_026724	amino acid biosynthesis pathway	glutamine synthetase	6.3.1.2	0
R00573_m	v158	ATP[m] + UTP[m] + L-Glutamine[m] + H2O[m] -> ADP[m] + Orthophosphate[m] + CTP[m] + L-Glutamate[m]	003685_003685, 003790_003790, 003948_003948, 004029_004029, 004029_004036, 004708_004708	amino acid biosynthesis pathway	CTP synthase	6.3.4.2	0
R00571_m	v159	ATP[m] + UTP[m] + NH3[m] <=> ADP[m] + Orthophosphate[m] + CTP[m]	003685_003685, 003790_003790, 003948_003948, 004029_004029, 004029_004036, 004708_004708	nucleotide biosynthesis pathway	CTP synthase	6.3.4.2	0
R00158_m	v160	ATP[m] + UMP[m] <=> ADP[m] + UDP[m]	014820_014820, 014878_014878, 016239_016210, 016239_016239, 034091_034091	nucleotide biosynthesis pathway	UMP kinase	2.7.4.14	0
R00512_m	v161	ATP[m] + CMP[m] <=> ADP[m] + CDP[m]	014820_014820, 014878_014878, 016239_016210, 016239_016239, 034091_034091	nucleotide biosynthesis pathway	CMP kinase	2.7.4.14	0
R00157_m	v162	UTP[m] + AMP[m] <=> UDP[m] + ADP[m]		nucleotide biosynthesis pathway		2.7.4.10	0
R00662_m	v163	UTP[m] + H2O[m] <=> UMP[m] + Diphosphate[m]		nucleotide biosynthesis pathway		3.6.1.8/3.6.1.19	0
R00515_m	v164	CTP[m] + H2O[m] <=> CMP[m] + Diphosphate[m]		nucleotide biosynthesis pathway		3.6.1.8/3.6.1.65	0.102884
R03321_p	v165	beta-D-Glucose_6-phosphate[p] <=> beta-D-Fructose_6-phosphate[p]	004581_004581, 006414_006414, 014581_014581, 024053_024053, 031246_031246	sucrose/starch metabolism pathway	glucose-6-phosphate isomerase	5.3.1.9	0
R02740_p	v166	alpha-D-Glucose_6-phosphate[p] <=> beta-D-Fructose_6-phosphate[p]	004581_004581, 006414_006414, 014581_014581, 024053_024053, 031246_031246	sucrose/starch metabolism pathway	glucose-6-phosphate isomerase	5.3.1.9	0.0484795
R01600_p	v167	ATP[p] + beta-D-Glucose[p] <=> ADP[p] + beta-D-Glucose_6-phosphate[p]	005745_005745, 005907_005907, 005952_005952, 006138_006138, 006251_006251	sucrose/starch metabolism pathway	ATP:beta-D-glucose 6-phosphotransferase	2.7.1.2	0
R02739_p	v168	alpha-D-Glucose_6-phosphate[p] <=> beta-D-Glucose_6-phosphate[p]	004581_004581, 006414_006414, 014581_014581, 024053_024053, 031246_031246	sucrose/starch metabolism pathway	glucose-6-phosphate isomerase	5.3.1.9	-0.0484795
R08639_p	v169	alpha-D-Glucose_1-phosphate[p] <=> alpha-D-Glucose_6-phosphate[p]	003452_003452, 003471_003471, 003733_003733, 003792_003792, 003792_005009, 004332_004332, 004336_004336	sucrose/starch metabolism pathway	phosphoglucomutase	5.4.2.2	0
R00948_p	v170	ATP[p] + alpha-D-Glucose_1-phosphate[p] -> Diphosphate[p] + ADP-glucose[p]	005409_005409, 005409_005421, 005409_005437, 005409_006048, 005409_006360, 005446_005446, 005507_005507, 005507_009160, 005518_005518, 021267_021267, 028396_028396, 031078_031078, 032653_032653	sucrose/starch metabolism pathway	glucose-1-phosphate adenylyltransferase	2.7.7.27	1.32396e-07
R06049_p	v171	1,4-alpha-D-Glucan(n)[p] + ADP-glucose[p] <=> 1,4-alpha-D-Glucan(n+1)[p] + ADP[p]	000528_000528, 000719_000719, 001042_001042, 002278_002278, 003884_003884, 003884_003887, 003884_003898, 003916_003916, 004619_004619, 028098_028098	sucrose/starch metabolism pathway	starch synthase	2.4.1.21	1.32396e-07
R06186_p	v172	1,4-alpha-D-Glucan(n+1)[p] <=> Starch[p]	001414_001414, 001584_002172, 001595_001595, 001595_001598, 001595_001826, 001595_002171, 001595_002337, 001686_001686, 001686_001701, 001932_001932, 003773_003773, 003773_004366, 003773_004431, 003773_006199, 006240_006240	sucrose/starch metabolism pathway	1,4-alpha-glucan branching enzyme/ starch debranching enzyme	3.2.1.68/2.4.1.18	1.32396e-07
R09086_p	v173	ADP[p] + beta-D-Glucose[p] <=> AMP[p] + beta-D-Glucose_6-phosphate[p]		sucrose/starch metabolism pathway		2.7.1.147	0.0526716
R01830_p	v174	beta-D-Fructose_6-phosphate[p] + D-Glyceraldehyde_3-phosphate[p] <=> D-Erythrose_4-phosphate[p] + D-Xylulose_5-phosphate[p]	002307_002307, 008778_011654, 026131_026131	pentose phosphate pathway	transketolase	2.2.1.1	-0.00126733
R01529_p	v175	D-Ribulose_5-phosphate[p] <=> D-Xylulose_5-phosphate[p]	013479_013469, 013479_013479, 013479_015043, 015561_015561, 015573_015573	pentose phosphate pathway	ribulose-phosphate 3-epimerase	5.1.3.1	0.00263608
R01641_p	v176	Sedoheptulose_7-phosphate[p] + D-Glyceraldehyde_3-phosphate[p] <=> D-Ribose_5-phosphate[p] + D-Xylulose_5-phosphate[p]	002307_002307, 008778_011654, 026131_026131	pentose phosphate pathway	transketolase	2.2.1.1	0
R01049_p	v177	ATP[p] + D-Ribose_5-phosphate[p] <=> AMP[p] + 5-Phospho-alpha-D-ribose_1-diphosphate[p]	009073_009073, 011783_011783	pentose phosphate pathway	ribose-phosphate diphosphokinase	2.7.6.1	0.000187247
R01056_p	v178	D-Ribose_5-phosphate[p] <=> D-Ribulose_5-phosphate[p]	013281_013281, 013820_013820, 014064_014064, 014596_014596, 027961_027961	pentose phosphate pathway	ribose-5-phosphate isomerase	5.3.1.6	-0.001556
R01845_p	v179	Sedoheptulose_1,7-bisphosphate[p] + H2O[p] -> Sedoheptulose_7-phosphate[p] + Orthophosphate[p]	009376_009376, 009395_009395	pentose phosphate pathway	sedoheptulose bisphosphatase	3.1.3.37	0
R01829_p	v180	Sedoheptulose_1,7-bisphosphate[p] <=> Glycerone_phosphate[p] + D-Erythrose_4-phosphate[p]	009140_009140, 009140_010757, 009143_009143, 009143_012302, 009163_009163, 009163_012348, 009217_009217, 009233_009233, 010502_010502, 010509_010509, 010561_010561, 022984_022984, 023513_023513, 032962_032962, 034167_034167	pentose phosphate pathway	fructose-bisphosphate aldolase	4.1.2.13	0
R01827_p	v181	Sedoheptulose_7-phosphate[p] + D-Glyceraldehyde_3-phosphate[p] -> D-Erythrose_4-phosphate[p] + beta-D-Fructose_6-phosphate[p]		pentose phosphate pathway		2.2.1.2	0
R02736_p	v182	beta-D-Glucose_6-phosphate[p] + NADP+[p] -> D-Glucono-1,5-lactone_6-phosphate[p] + NADPH[p] + H+[p]		pentose phosphate pathway		1.1.1.49	0.00419209
R02035_p	v183	D-Glucono-1,5-lactone_6-phosphate[p] + H2O[p] -> 6-Phospho-D-gluconate[p]		pentose phosphate pathway		3.1.1.31	0.00419209
R01528_p	v184	6-Phospho-D-gluconate[p] + NADP+[p] -> D-Ribulose_5-phosphate[p] + CO2[p] + NADPH[p] + H+[p]		pentose phosphate pathway		1.1.1.44/1.1.1.351	0.00419209
R00014_p	v185	Pyruvate[p] + Thiamin_diphosphate[p] <=> 2-(alpha-Hydroxyethyl)thiamine_diphosphate[p] + CO2[p]	007404_007404, 007404_007407, 007540_007540, 007973_007973, 008040_008040, 007404_008364, 008778_008778, 008817_008817, 010116_010116, 010442_010415, 010442_010442, 008778_011654, 010116_012364, 012570_012570	respiration pathway	pyruvate dehydrogenase (acetyl-transferring)	1.2.4.1	0.00106497
R00200_p	v186	ADP[p] + Phosphoenolpyruvate[p] <=> ATP[p] + Pyruvate[p]	004230_004230, 004314_004314, 004396_004396, 004400_004400, 004405_004405, 004457_004457, 005418_005418, 005418_006114, 005440_005440, 005440_006453, 005850_005850, 005893_005893, 005990_005990, 005990_006244, 006013_006013, 006316_006316, 007330_007330, 025482_025482	respiration pathway/nucleotide biosynthesis pathway	pyruvate kinase	2.7.1.40	0.104694
R00430_p	v187	GTP[p] + Pyruvate[p] <=> GDP[p] + Phosphoenolpyruvate[p]	004230_004230, 004314_004314, 004396_004396, 004400_004400, 004405_004405, 004457_004457, 005418_005418, 005418_006114, 005440_005440, 005440_006453, 005850_005850, 005893_005893, 005990_005990, 005990_006244, 006013_006013, 006316_006316, 007330_007330, 025482_025482	nucleotide biosynthesis pathway	pyruvate kinase	2.7.1.40	0
R01138_p	v188	dATP[p] + Pyruvate[p] <=> dADP[p] + Phosphoenolpyruvate[p]	004230_004230, 004314_004314, 004396_004396, 004400_004400, 004405_004405, 004457_004457, 005418_005418, 005418_006114, 005440_005440, 005440_006453, 005850_005850, 005893_005893, 005990_005990, 005990_006244, 006013_006013, 006316_006316, 007330_007330, 025482_025482	nucleotide biosynthesis pathway	pyruvate kinase	2.7.1.40	0
R01858_p	v189	dGTP[p] + Pyruvate[p] <=> dGDP[p] + Phosphoenolpyruvate[p]	004230_004230, 004314_004314, 004396_004396, 004400_004400, 004405_004405, 004457_004457, 005418_005418, 005418_006114, 005440_005440, 005440_006453, 005850_005850, 005893_005893, 005990_005990, 005990_006244, 006013_006013, 006316_006316, 007330_007330, 025482_025482	nucleotide biosynthesis pathway	pyruvate kinase	2.7.1.40	0
R02073_p	v190	Diphosphate[p] + beta-D-Fructose_6-phosphate[p] -> Orthophosphate[p] + beta-D-Fructose_1,6-bisphosphate[p]	003757_003757, 003814_003814, 004602_004602, 004602_005607, 004602_005833, 005217_005217, 033671_033671	respiration pathway	pyrophosphate-dependent phosphofructokinase	2.7.1.90	0.0497468
R04779_p	v191	ATP[p] + beta-D-Fructose_6-phosphate[p] -> ADP[p] + beta-D-Fructose_1,6-bisphosphate[p]	001764_001764, 003757_003757, 003814_003814, 003979_003979, 004602_004602, 004602_005607, 004602_005833, 004789_004789, 005217_005217, 005438_005438, 006511_006511, 006511_008214, 006542_006542, 006542_007106, 006625_006625, 007591_007591, 007591_007871, 007850_007850, 007860_007860, 011177_011177, 012698_012698, 014591_014591, 024373_024373, 025315_025315, 026283_026283, 029490_029490, 030720_03…	respiration pathway	6-phosphofructokinase	2.7.1.11	0
R01070_p	v192	beta-D-Fructose_1,6-bisphosphate[p] <=> Glycerone_phosphate[p] + D-Glyceraldehyde_3-phosphate[p]	009140_009140, 009140_010757, 009143_009143, 009143_012302, 009163_009163, 009163_012348, 009217_009217, 009233_009233, 010502_010502, 010509_010509, 010561_010561, 022984_022984, 023513_023513, 032962_032962, 034167_034167	respiration pathway/pentose phosphate pathway	fructose-bisphosphate aldolase	4.1.2.13	0.103848
R01015_p	v193	D-Glyceraldehyde_3-phosphate[p] <=> Glycerone_phosphate[p]	012016_012016, 012057_012057, 012057_013392, 014432_014432, 014432_014528, 014454_014454, 014503_014503, 030298_030298	respiration pathway	triose-phosphate isomerase	5.3.1.1	0
R01061_p	v194	D-Glyceraldehyde_3-phosphate[p] + Orthophosphate[p] + NAD+[p] <=> 3-Phospho-D-glyceroyl_phosphate[p] + NADH[p] + H+[p]	007033_007033, 007468_007468, 007468_007523, 007476_007476, 008220_008220, 008225_008225, 008849_008849, 008894_008894, 008960_008960, 008965_008965, 008999_008999, 009171_009171, 011175_011175, 011175_013104, 011176_011176, 011176_012888, 011326_011326, 011340_011340, 011340_012218, 011345_011345, 011366_011347, 011366_011366, 011366_013196, 019184_019184, 026737_026737	respiration pathway	glyceraldehyde-3-phosphate dehydrogenase	1.2.1.12	0.00559194
R01512_p	v195	ATP[p] + 3-Phospho-D-glycerate[p] <=> ADP[p] + 3-Phospho-D-glyceroyl_phosphate[p]	004631_004631, 004639_004639, 004792_004792, 005745_005745, 006138_006138, 006251_006251, 006596_006596, 006605_006605, 006605_008146, 006605_008680, 009003_009003, 009020_009020, 025539_025539, 031356_031356, 032631_032631, 034278_034278	respiration pathway	phosphoglycerate kinase	2.7.2.3	-0.105139
R01518_p	v196	2-Phospho-D-glycerate[p] <=> 3-Phospho-D-glycerate[p]	004733_004733, 004733_004736, 004743_004743, 004743_004745, 004743_004750, 006253_006253, 010967_010967, 013253_013253, 015165_015165, 021170_021170	respiration pathway	Phosphoglycerate mutase	5.4.2.1	-0.104897
R00658_p	v197	2-Phospho-D-glycerate[p] <=> Phosphoenolpyruvate[p] + H2O[p]	002591_002591, 002591_004224, 002628_002628, 002709_002709, 003117_003117, 006818_006818, 007673_007673, 007678_007678, 010944_010944, 011005_011005, 011276_011276, 011293_011293, 024265_024265, 028434_028434, 029031_029031, 034377_034377	respiration pathway	phosphopyruvate hydratase	4.2.1.11	0.104897
R00199_p	v198	ATP[p] + Pyruvate[p] + H2O[p] -> AMP[p] + Phosphoenolpyruvate[p] + Orthophosphate[p]	000266_000266	respiration pathway	phosphoenolpyruvate synthase	2.7.9.2	0
PMJ00002_p	v199	Pyruvate[p] + NAD+[p] + CoA[p] -> Acetyl-CoA[p] + CO2[p] + NADH[p] + H+[p]		respiration pathway		1.2.1.-	0.00213686
R03270_p	v200	2-(alpha-Hydroxyethyl)thiamine_diphosphate[p] + Enzyme_N6-(lipoyl)lysine[p] <=> (Dihydrolipoyllysine-residue_acetyltransferase)_S-acetyldihydrolipoyllysine[p] + Thiamin_diphosphate[p]	007404_007404, 007404_007407, 007404_008364, 007540_007540, 007973_007973, 008040_008040, 008778_008778, 008778_011654, 008817_008817, 010116_010116, 010116_012364, 010442_010415, 010442_010442, 012570_012570	respiration pathway	pyruvate dehydrogenase (acetyl-transferring)	1.2.4.1	0
R08550_p	v201	Enzyme_N6-(dihydrolipoyl)lysine[p] + NAD+[p] <=> Enzyme_N6-(lipoyl)lysine[p] + NADH[p] + H+[p]	000718_000718, 000718_000722, 000822_000822, 000828_000828, 004342_004342, 004342_004579, 004513_004513, 004513_004614, 005245_005245, 005480_005480, 005499_005499, 005802_005802, 005856_005856, 005910_005910, 006064_006064, 006188_006188, 006665_006665, 010018_010018, 010187_010187, 010203_010203, 017913_017913, 026348_026348, 027239_027239, 028340_028340, 032007_032007	respiration pathway	dihydrolipoamide dehydrogenase	1.8.1.4	0
R02569_p	v202	Acetyl-CoA[p] + Enzyme_N6-(dihydrolipoyl)lysine[p] <=> CoA[p] + (Dihydrolipoyllysine-residue_acetyltransferase)_S-acetyldihydrolipoyllysine[p]	003490_003490, 004839_004839, 004864_004864, 004864_006814, 006696_006696, 006906_006906, 007597_007597	respiration pathway	pyruvate dehydrogenase E2 component (dihydrolipoamide acetyltransferase)	2.3.1.12	0
R07641_p	v203	ATP[p] + Pyruvate[p] + HCO3-[p] + H+[p] <=> ADP[p] + Orthophosphate[p] + Oxaloacetate[p]		respiration pathway		6.4.1.1	0
R04385_p	v204	ATP[p] + Holo-(carboxylase)[p] + HCO3-[p] <=> ADP[p] + Orthophosphate[p] + Carboxybiotin-carboxyl-carrier_protein[p]	000031_000031, 000031_000033, 000041_000041	fatty acid biosyntheis pathway	biotin carboxylase	6.3.4.14	0.00111199
R00742_p	v205	ATP[p] + Acetyl-CoA[p] + HCO3-[p] + H+[p] -> ADP[p] + Orthophosphate[p] + Malonyl-CoA[p]	000031_000031, 000031_000033, 000041_000041, 002129_002129, 002897_002897, 009448_009448, 009504_009504, 009504_011325, 013368_013368, 022052_022052, 028500_028500, 031394_031394, 033680_033680	fatty acid biosyntheis pathway	acetyl-CoA carboxylase	6.4.1.2	0
R04386_p	v206	Acetyl-CoA[p] + Carboxybiotin-carboxyl-carrier_protein[p] + H+[p] -> Malonyl-CoA[p] + Holo-(carboxylase)[p]	000031_000031, 000031_000033, 000041_000041, 002129_002129, 002897_002897, 009448_009448, 009504_009504, 009504_011325, 013368_013368, 022052_022052, 028500_028500, 031394_031394, 033680_033680	fatty acid biosyntheis pathway	acetyl-CoA carboxylase	6.4.1.2	0.00111199
R01624_p	v207	Acetyl-CoA[p] + Acyl-carrier_protein[p] -> CoA[p] + Acetyl-(acyl-carrier_protein)[p]	008895_008895, 008895_009116, 009013_009013	fatty acid biosyntheis pathway	3-oxoacyl-[acyl-carrier-protein] synthase III	2.3.1.180	0.000158855
R01626_p	v208	Malonyl-CoA[p] + Acyl-carrier_protein[p] <=> CoA[p] + Malonyl-(acyl-carrier_protein)[p]	009911_009911	fatty acid biosyntheis pathway	[acyl-carrier-protein] S-malonyltransferase	2.3.1.39	0.00111199
R04355_p	v209	Acetyl-(acyl-carrier_protein)[p] + Malonyl-(acyl-carrier_protein)[p] <=> Acetoacetyl-(acp)[p] + CO2[p] + Acyl-carrier_protein[p]	004654_004654, 004693_004693, 005671_005671, 006991_006991, 008895_008895, 008895_009116, 009013_009013, 030040_030040	fatty acid biosyntheis pathway	3-oxoacyl-[acyl-carrier-protein] synthase III/3-oxoacyl-[acyl-carrier-protein] synthase II	2.3.1.180/2.3.1.179	0.000158855
R04533_p	v210	(3R)-3-Hydroxybutanoyl-(acyl-carrier_protein)[p] + NADP+[p] <=> Acetoacetyl-(acp)[p] + NADPH[p] + H+[p]	011672_011672, 011972_011972, 012220_012220, 013089_013089, 013235_013235, 013847_013847, 013956_013956, 014552_014552, 025652_025652, 026952_026952, 029004_029004, 032935_032935	fatty acid biosyntheis pathway	3-oxoacyl-[acyl-carrier protein] reductase	1.1.1.100	-0.000158855
R04428_p	v211	(3R)-3-Hydroxybutanoyl-(acyl-carrier_protein)[p] <=> But-2-enoyl-(acyl-carrier_protein)[p] + H2O[p]	015411_015411	fatty acid biosyntheis pathway	3R-hydroxymyristoyl ACP dehydrase	4.2.1.-	0.000158855
R04429_p	v212	But-2-enoyl-(acyl-carrier_protein)[p] + NADH[p] + H+[p] <=> Butyryl-(acp)[p] + NAD+[p]	009220_009220, 009310_009310, 011531_011531	fatty acid biosyntheis pathway	enoyl-[acyl carrier protein] reductase II/enoyl-[acyl-carrier protein] reductase I	1.3.1.-/1.3.1.9	0.000158855
R04952_p	v213	Butyryl-(acp)[p] + Malonyl-(acyl-carrier_protein)[p] -> 3-Oxohexanoyl-(acp)[p] + CO2[p] + Acyl-carrier_protein[p]	003996_003996, 003996_005831, 004654_004654, 004693_004693, 005216_005216, 005216_005542, 005280_005280, 005378_005378, 005521_005521, 005634_005634, 005671_005671, 005777_005777, 005869_005869, 006208_006208, 006684_006684, 006929_006929, 006991_006991, 007216_007216, 007643_007643, 008895_008895, 008895_009116, 009013_009013, 023673_023673, 024638_024638, 025082_025082, 028154_028154, 029568_02…	fatty acid biosyntheis pathway	3-oxoacyl-[acyl-carrier protein] synthase	2.3.1.41	0.000158855
R04953_p	v214	(R)-3-Hydroxyhexanoyl-(acp)[p] + NADP+[p] <=> 3-Oxohexanoyl-(acp)[p] + NADPH[p] + H+[p]	011672_011672, 011972_011972, 012220_012220, 013089_013089, 013235_013235, 013847_013847, 013956_013956, 014552_014552, 025652_025652, 026952_026952, 029004_029004, 032935_032935	fatty acid biosyntheis pathway	3-oxoacyl-[acyl-carrier protein] reductase	1.1.1.100	-0.000158855
R04954_p	v215	(R)-3-Hydroxyhexanoyl-(acp)[p] <=> trans-Hex-2-enoyl-(acp)[p] + H2O[p]	015411_015411	fatty acid biosyntheis pathway	3R-hydroxymyristoyl ACP dehydrase	4.2.1.-	0.000158855
R04955_p	v216	trans-Hex-2-enoyl-(acp)[p] + NADH[p] + H+[p] <=> Hexanoyl-(acp)[p] + NAD+[p]	009220_009220, 009310_009310, 011531_011531	fatty acid biosyntheis pathway	enoyl-[acyl carrier protein] reductase II/enoyl-[acyl-carrier protein] reductase I	1.3.1.-/1.3.1.9	0.000158855
R04957_p	v217	Hexanoyl-(acp)[p] + Malonyl-(acyl-carrier_protein)[p] -> 3-Oxooctanoyl-(acp)[p] + CO2[p] + Acyl-carrier_protein[p]	003996_003996, 003996_005831, 004654_004654, 004693_004693, 005216_005216, 005216_005542, 005280_005280, 005378_005378, 005521_005521, 005634_005634, 005671_005671, 005777_005777, 005869_005869, 006208_006208, 006684_006684, 006929_006929, 006991_006991, 007216_007216, 007643_007643, 008895_008895, 008895_009116, 009013_009013, 023673_023673, 024638_024638, 025082_025082, 028154_028154, 029568_02…	fatty acid biosyntheis pathway	3-oxoacyl-[acyl-carrier protein] synthase	2.3.1.41	0.000158855
R04536_p	v218	(3R)-3-Hydroxyoctanoyl-(acyl-carrier_protein)[p] + NADP+[p] <=> 3-Oxooctanoyl-(acp)[p] + NADPH[p] + H+[p]	011672_011672, 011972_011972, 012220_012220, 013089_013089, 013235_013235, 013847_013847, 013956_013956, 014552_014552, 025652_025652, 026952_026952, 029004_029004, 032935_032935	fatty acid biosyntheis pathway	3-oxoacyl-[acyl-carrier protein] reductase	1.1.1.100	-0.000158855
R04537_p	v219	(3R)-3-Hydroxyoctanoyl-(acyl-carrier_protein)[p] <=> trans-Oct-2-enoyl-(acp)[p] + H2O[p]	015411_015411	fatty acid biosyntheis pathway	3R-hydroxymyristoyl ACP dehydrase	4.2.1.-	0.000158855
R04958_p	v220	trans-Oct-2-enoyl-(acp)[p] + NADH[p] + H+[p] <=> Octanoyl-(acp)[p] + NAD+[p]	009220_009220, 009310_009310, 011531_011531	fatty acid biosyntheis pathway	enoyl-[acyl carrier protein] reductase II/enoyl-[acyl-carrier protein] reductase I	1.3.1.-/1.3.1.9	0.000158855
R04960_p	v221	Octanoyl-(acp)[p] + Malonyl-(acyl-carrier_protein)[p] -> 3-Oxodecanoyl-(acp)[p] + CO2[p] + Acyl-carrier_protein[p]	003996_003996, 003996_005831, 004654_004654, 004693_004693, 005216_005216, 005216_005542, 005280_005280, 005378_005378, 005521_005521, 005634_005634, 005671_005671, 005777_005777, 005869_005869, 006208_006208, 006684_006684, 006929_006929, 006991_006991, 007216_007216, 007643_007643, 008895_008895, 008895_009116, 009013_009013, 023673_023673, 024638_024638, 025082_025082, 028154_028154, 029568_02…	fatty acid biosyntheis pathway	3-oxoacyl-[acyl-carrier protein] synthase	2.3.1.41	0.000158855
R04534_p	v222	(3R)-3-Hydroxydecanoyl-(acyl-carrier_protein)[p] + NADP+[p] <=> 3-Oxodecanoyl-(acp)[p] + NADPH[p] + H+[p]	011672_011672, 011972_011972, 012220_012220, 013089_013089, 013235_013235, 013847_013847, 013956_013956, 014552_014552, 025652_025652, 026952_026952, 029004_029004, 032935_032935	fatty acid biosyntheis pathway	3-oxoacyl-[acyl-carrier protein] reductase	1.1.1.100	-0.000158855
R04535_p	v223	(3R)-3-Hydroxydecanoyl-(acyl-carrier_protein)[p] <=> trans-Dec-2-enoyl-(acp)[p] + H2O[p]	015411_015411	fatty acid biosyntheis pathway	3R-hydroxymyristoyl ACP dehydrase	4.2.1.-	0.000158855
R04961_p	v224	trans-Dec-2-enoyl-(acp)[p] + NADH[p] + H+[p] <=> Decanoyl-(acp)[p] + NAD+[p]	009220_009220, 009310_009310, 011531_011531	fatty acid biosyntheis pathway	enoyl-[acyl carrier protein] reductase II/enoyl-[acyl-carrier protein] reductase I	1.3.1.-/1.3.1.9	0.000158855
R04963_p	v225	Decanoyl-(acp)[p] + Malonyl-(acyl-carrier_protein)[p] -> 3-Oxododecanoyl-(acp)[p] + CO2[p] + Acyl-carrier_protein[p]	003996_003996, 003996_005831, 004654_004654, 004693_004693, 005216_005216, 005216_005542, 005280_005280, 005378_005378, 005521_005521, 005634_005634, 005671_005671, 005777_005777, 005869_005869, 006208_006208, 006684_006684, 006929_006929, 006991_006991, 007216_007216, 007643_007643, 008895_008895, 008895_009116, 009013_009013, 023673_023673, 024638_024638, 025082_025082, 028154_028154, 029568_02…	fatty acid biosyntheis pathway	3-oxoacyl-[acyl-carrier protein] synthase	2.3.1.41	0.000158855
R04964_p	v226	(R)-3-Hydroxydodecanoyl-(acp)[p] + NADP+[p] <=> 3-Oxododecanoyl-(acp)[p] + NADPH[p] + H+[p]	011672_011672, 011972_011972, 012220_012220, 013089_013089, 013235_013235, 013847_013847, 013956_013956, 014552_014552, 025652_025652, 026952_026952, 029004_029004, 032935_032935	fatty acid biosyntheis pathway	3-oxoacyl-[acyl-carrier protein] reductase	1.1.1.100	-0.000158855
R04965_p	v227	(R)-3-Hydroxydodecanoyl-(acp)[p] <=> trans-Dodec-2-enoyl-(acp)[p] + H2O[p]	015411_015411	fatty acid biosyntheis pathway	3R-hydroxymyristoyl ACP dehydrase	4.2.1.-	0.000158855
R04724_p	v228	trans-Dodec-2-enoyl-(acp)[p] + NADH[p] + H+[p] <=> Dodecanoyl-(acyl-carrier_protein)[p] + NAD+[p]	009220_009220, 009310_009310, 011531_011531	fatty acid biosyntheis pathway	enoyl-[acyl carrier protein] reductase II/enoyl-[acyl-carrier protein] reductase I	1.3.1.-/1.3.1.9	0.000158855
R04726_p	v229	Dodecanoyl-(acyl-carrier_protein)[p] + Malonyl-(acyl-carrier_protein)[p] -> 3-Oxotetradecanoyl-(acp)[p] + CO2[p] + Acyl-carrier_protein[p]	003996_003996, 003996_005831, 004654_004654, 004693_004693, 005216_005216, 005216_005542, 005280_005280, 005378_005378, 005521_005521, 005634_005634, 005671_005671, 005777_005777, 005869_005869, 006208_006208, 006684_006684, 006929_006929, 006991_006991, 007216_007216, 007643_007643, 008895_008895, 008895_009116, 009013_009013, 023673_023673, 024638_024638, 025082_025082, 028154_028154, 029568_02…	fatty acid biosyntheis pathway	3-oxoacyl-[acyl-carrier protein] synthase	2.3.1.41	0.000158855
R04014_p	v230	Dodecanoyl-(acyl-carrier_protein)[p] + H2O[p] <=> Acyl-carrier_protein[p] + Dodecanoic_acid[p]	008444_008444, 008489_008489, 010101_010101	fatty acid biosyntheis pathway	dodecanoyl-[acyl-carrier-protein] hydrolase	3.1.2.21	0
R04566_p	v231	(3R)-3-Hydroxytetradecanoyl-(acyl-carrier_protein)[p] + NADP+[p] <=> 3-Oxotetradecanoyl-(acp)[p] + NADPH[p] + H+[p]	011672_011672, 011972_011972, 012220_012220, 013089_013089, 013235_013235, 013847_013847, 013956_013956, 014552_014552, 025652_025652, 026952_026952, 029004_029004, 032935_032935	fatty acid biosyntheis pathway	3-oxoacyl-[acyl-carrier protein] reductase	1.1.1.100	-0.000158855
R04568_p	v232	(3R)-3-Hydroxytetradecanoyl-(acyl-carrier_protein)[p] <=> trans-Tetradec-2-enoyl-(acp)[p] + H2O[p]	015411_015411	fatty acid biosyntheis pathway	3R-hydroxymyristoyl ACP dehydrase	4.2.1.-	0.000158855
R04966_p	v233	trans-Tetradec-2-enoyl-(acp)[p] + NADH[p] + H+[p] <=> Tetradecanoyl-(acp)[p] + NAD+[p]	009220_009220, 009310_009310, 011531_011531	fatty acid biosyntheis pathway	enoyl-[acyl carrier protein] reductase II/enoyl-[acyl-carrier protein] reductase I	1.3.1.-/1.3.1.9	0.000158855
R04968_p	v234	Tetradecanoyl-(acp)[p] + Malonyl-(acyl-carrier_protein)[p] -> 3-Oxohexadecanoyl-(acp)[p] + CO2[p] + Acyl-carrier_protein[p]	003996_003996, 003996_005831, 004654_004654, 004693_004693, 005216_005216, 005216_005542, 005280_005280, 005378_005378, 005521_005521, 005634_005634, 005671_005671, 005777_005777, 005869_005869, 006208_006208, 006684_006684, 006929_006929, 006991_006991, 007216_007216, 007643_007643, 008895_008895, 008895_009116, 009013_009013, 023673_023673, 024638_024638, 025082_025082, 028154_028154, 029568_02…	fatty acid biosyntheis pathway	3-oxoacyl-[acyl-carrier protein] synthase	2.3.1.41	0.000158855
R04543_p	v235	(3R)-3-Hydroxypalmitoyl-(acyl-carrier_protein)[p] + NADP+[p] <=> 3-Oxohexadecanoyl-(acp)[p] + NADPH[p] + H+[p]	011672_011672, 011972_011972, 012220_012220, 013089_013089, 013235_013235, 013847_013847, 013956_013956, 014552_014552, 025652_025652, 026952_026952, 029004_029004, 032935_032935	fatty acid biosyntheis pathway	3-oxoacyl-[acyl-carrier protein] reductase	1.1.1.100	-0.000158855
R04544_p	v236	(3R)-3-Hydroxypalmitoyl-(acyl-carrier_protein)[p] <=> trans-Hexadec-2-enoyl-(acp)[p] + H2O[p]	015411_015411	fatty acid biosyntheis pathway	3R-hydroxymyristoyl ACP dehydrase	4.2.1.-	0.000158855
R04969_p	v237	trans-Hexadec-2-enoyl-(acp)[p] + NADH[p] + H+[p] <=> Hexadecanoyl-(acp)[p] + NAD+[p]	009220_009220, 009310_009310, 011531_011531	fatty acid biosyntheis pathway	enoyl-[acyl carrier protein] reductase II/enoyl-[acyl-carrier protein] reductase I	1.3.1.-/1.3.1.9	0.000158855
R01706_p	v238	Hexadecanoyl-(acp)[p] + H2O[p] <=> Acyl-carrier_protein[p] + Hexadecanoic_acid[p]	008444_008444, 008489_008489, 008489_009870, 010101_010101, 025164_025164	fatty acid biosyntheis pathway	fatty acyl-ACP thioesterase	3.1.2.14	0.000158855
R01513_p	v239	3-Phospho-D-glycerate[p] + NAD+[p] -> 3-Phosphonooxypyruvate[p] + NADH[p] + H+[p]	004039_004039, 004083_004083, 004085_004085, 008023_008023	amino acid biosynthesis pathway	D-3-phosphoglycerate dehydrogenase	1.1.1.95	0.000241861
R04173_p	v240	3-Phosphonooxypyruvate[p] + L-Glutamate[p] -> O-Phospho-L-serine[p] + 2-Oxoglutarate[p]	008246_008246, 027198_027198	amino acid biosynthesis pathway	phosphoserine aminotransferase	2.6.1.52	0.000241861
R07274_p	v241	O-Phospho-L-serine[p] + Hydrogen_sulfide[p] <=> L-Cysteine[p] + Orthophosphate[p]		amino acid biosynthesis pathway		2.5.1.65	0
R00582_p	v242	O-Phospho-L-serine[p] + H2O[p] -> L-Serine[p] + Orthophosphate[p]	012919_012919, 016926_016926, 016973_016973, 029414_029414	amino acid biosynthesis pathway	phosphoserine phosphatase	3.1.3.3	0.000241861
R00586_p	v243	L-Serine[p] + Acetyl-CoA[p] -> O-Acetyl-L-serine[p] + CoA[p]	007545_007545, 007565_007565, 009565_009565, 010801_010801, 010801_010831, 011032_011032, 011032_012923, 029243_029243, 032444_032444, 034339_034339	amino acid biosynthesis pathway	serine O-acetyltransferase	2.3.1.30	8.19207e-05
R00897_p	v244	O-Acetyl-L-serine[p] + Hydrogen_sulfide[p] <=> L-Cysteine[p] + Acetate[p]	008316_008316, 009571_009571, 009789_009789, 010021_010021, 011809_011809, 011822_011785, 011822_011822, 011826_011826, 012113_012113, 022103_022103, 023107_023107, 027606_027606	amino acid biosynthesis pathway	cysteine synthase	2.5.1.47	8.19207e-05
R00891_p	v245	L-Serine[p] + Hydrogen_sulfide[p] <=> L-Cysteine[p] + H2O[p]		amino acid biosynthesis pathway		4.2.1.22	0
R00945_p	v246	5,10-Methylenetetrahydrofolate[p] + Glycine[p] + H2O[p] <=> Tetrahydrofolate[p] + L-Serine[p]	004167_004167, 004768_004768, 005293_005293, 005682_005682, 005710_005710, 005814_005814, 005814_005816, 006389_006389, 006394_006394, 006401_006401, 006915_006915, 006924_006924, 010497_010497, 010497_010519, 025839_025839, 027388_027388	amino acid biosynthesis pathway	glycine hydroxymethyltransferase	2.1.2.1	-5.35346e-20
R00782_p	v247	L-Cysteine[p] + H2O[p] <=> Hydrogen_sulfide[p] + Pyruvate[p] + NH3[p]		amino acid biosynthesis pathway		4.4.1.1/4.4.1.8	0
R04672_p	v248	(S)-2-Acetolactate[p] + Thiamin_diphosphate[p] <=> 2-(alpha-Hydroxyethyl)thiamine_diphosphate[p] + Pyruvate[p]	003211_003211, 003589_003589, 003934_003934, 003946_003946, 004208_004208, 004214_004214, 013855_013855, 021137_021137, 025869_025869, 033824_033824	amino acid biosynthesis pathway	acetolactate synthase	2.2.1.6	-0.00099085
R05071_p	v249	(S)-2-Acetolactate[p] <=> 3-Hydroxy-3-Methyl-2-oxobutanoic_acid[p]	004114_004114, 004227_004227, 005314_005314	amino acid biosynthesis pathway	ketol-acid reductoisomerase	1.1.1.86	0.00099085
R04440_p	v250	(R)-2,3-Dihydroxy-3-methylbutanoate[p] + NADP+[p] <=> 3-Hydroxy-3-Methyl-2-oxobutanoic_acid[p] + NADPH[p] + H+[p]	004114_004114, 004227_004227, 005314_005314	amino acid biosynthesis pathway	ketol-acid reductoisomerase	1.1.1.86	-0.00099085
R04441_p	v251	(R)-2,3-Dihydroxy-3-methylbutanoate[p] -> 3-Methyl-2-oxobutanoic_acid[p] + H2O[p]	003805_003805	amino acid biosynthesis pathway	dihydroxy-acid dehydratase	4.2.1.9	0.00099085
R01214_p	v252	L-Valine[p] + 2-Oxoglutarate[p] <=> 3-Methyl-2-oxobutanoic_acid[p] + L-Glutamate[p]	004656_004656, 004656_004660, 004656_004661, 004656_004664, 008467_008467, 008467_008523, 008544_008544, 008948_008948, 008948_009180, 009401_009401, 009401_009425, 012023_012023, 012042_012042, 023834_023834, 025121_025121, 029911_029911	amino acid biosynthesis pathway	branched-chain-amino-acid transaminase	2.6.1.42	-0.000124832
R01213_p	v253	Acetyl-CoA[p] + 3-Methyl-2-oxobutanoic_acid[p] + H2O[p] -> alpha-Isopropylmalate[p] + CoA[p]	003425_003425	amino acid biosynthesis pathway	2-isopropylmalate synthase	2.3.3.13	0.000866019
R03968_p	v254	alpha-Isopropylmalate[p] <=> 2-Isopropylmaleate[p] + H2O[p]	005842_005842, 005842_005874, 005847_005847, 005859_005859, 014674_014674	amino acid biosynthesis pathway	isopropylmalate isomerase	4.2.1.33	0.000866019
R04001_p	v255	(2R,3S)-3-Isopropylmalate[p] <=> 2-Isopropylmaleate[p] + H2O[p]	005842_005842, 005842_005874, 005847_005847, 005859_005859, 014674_014674	amino acid biosynthesis pathway	isopropylmalate isomerase	4.2.1.33	-0.000866019
R04426_p	v256	(2R,3S)-3-Isopropylmalate[p] + NAD+[p] <=> (2S)-2-Isopropyl-3-oxosuccinate[p] + NADH[p] + H+[p]	009796_009796, 009796_012059, 009951_009951, 009951_010100, 009952_009952, 023310_023310	amino acid biosynthesis pathway	3-isopropylmalate dehydrogenase	1.1.1.85	0.000866019
spontanous1	v257	4-Methyl-2-oxopentanoate[p] + CO2[p] <=> (2S)-2-Isopropyl-3-oxosuccinate[p]		amino acid biosynthesis pathway			-0.000866019
R01090_p	v258	L-Leucine[p] + 2-Oxoglutarate[p] <=> 4-Methyl-2-oxopentanoate[p] + L-Glutamate[p]	004656_004656, 004656_004660, 004656_004661, 004656_004664, 008467_008467, 008467_008523, 008544_008544, 008948_008948, 008948_009180, 009401_009401, 009401_009425, 012023_012023, 012042_012042, 023834_023834, 025121_025121, 029911_029911	amino acid biosynthesis pathway	branched-chain-amino-acid transaminase	2.6.1.42	-0.000866019
R04673_p	v259	2-Oxobutanoate[p] + 2-(alpha-Hydroxyethyl)thiamine_diphosphate[p] <=> (S)-2-Aceto-2-hydroxybutanoate[p] + Thiamin_diphosphate[p]	003211_003211, 003589_003589, 003934_003934, 003946_003946, 004208_004208, 004214_004214, 013855_013855, 021137_021137, 025869_025869, 033824_033824	amino acid biosynthesis pathway	acetolactate synthase	2.2.1.6	7.41187e-05
R05069_p	v260	(S)-2-Aceto-2-hydroxybutanoate[p] <=> (R)-3-Hydroxy-3-methyl-2-oxopentanoate[p]	004114_004114, 004227_004227, 005314_005314	amino acid biosynthesis pathway	ketol-acid reductoisomerase	1.1.1.86	7.41187e-05
R05068_p	v261	(R)-2,3-Dihydroxy-3-methylpentanoate[p] + NADP+[p] <=> (R)-3-Hydroxy-3-methyl-2-oxopentanoate[p] + NADPH[p] + H+[p]	004114_004114, 004227_004227, 005314_005314	amino acid biosynthesis pathway	ketol-acid reductoisomerase	1.1.1.86	-7.41187e-05
R05070_p	v262	(R)-2,3-Dihydroxy-3-methylpentanoate[p] <=> (S)-3-Methyl-2-oxopentanoic_acid[p] + H2O[p]	003805_003805	amino acid biosynthesis pathway	dihydroxy-acid dehydratase	4.2.1.9	7.41187e-05
R02199_p	v263	L-Isoleucine[p] + 2-Oxoglutarate[p] <=> (S)-3-Methyl-2-oxopentanoic_acid[p] + L-Glutamate[p]	004656_004656, 004656_004660, 004656_004661, 004656_004664, 008467_008467, 008467_008523, 008544_008544, 008948_008948, 008948_009180, 009401_009401, 009401_009425, 012023_012023, 012042_012042, 023834_023834, 025121_025121, 029911_029911	amino acid biosynthesis pathway	branched-chain-amino-acid transaminase	2.6.1.42	-7.41187e-05
R00355_p	v264	L-Aspartate[p] + 2-Oxoglutarate[p] <=> Oxaloacetate[p] + L-Glutamate[p]	005191_005191, 005271_005271, 006601_006601, 007094_007094, 007661_007661, 007709_007709, 007709_009745, 008470_008470, 008844_008844, 008844_010923, 009235_009235, 009876_009876, 029062_029062	amino acid biosynthesis pathway	aspartate transaminase	2.6.1.1	0
R00480_p	v265	ATP[p] + L-Aspartate[p] -> ADP[p] + 4-Phospho-L-aspartate[p]	001254_001254, 004817_004817, 004817_005415, 009811_009811, 009811_010494	amino acid biosynthesis pathway	aspartate kinase	2.7.2.4	0.00620721
R02291_p	v266	4-Phospho-L-aspartate[p] + NADPH[p] + H+[p] -> L-Aspartate_4-semialdehyde[p] + Orthophosphate[p] + NADP+[p]	009803_009803	amino acid biosynthesis pathway	aspartate-semialdehyde dehydrogenase	1.2.1.11	0.00620721
R02292_p	v267	L-Aspartate_4-semialdehyde[p] + Pyruvate[p] <=> L-2,3-Dihydrodipicolinate[p] + 2 H2O[p]	010182_010182, 010211_010211	amino acid biosynthesis pathway	dihydrodipicolinate synthase	4.2.1.52	0.000171643
R04198_p	v268	2,3,4,5-Tetrahydrodipicolinate[p] + NAD+[p] <=> L-2,3-Dihydrodipicolinate[p] + NADH[p] + H+[p]	008220_008220, 008225_008225, 011175_011175, 011175_013104, 011176_011176, 011176_012888, 011326_011326, 011340_011340, 011340_012218, 011345_011345, 011366_011347, 011366_011366, 011366_013196, 012014_012014, 012764_012764	amino acid biosynthesis pathway	dihydrodipicolinate reductase	1.3.1.26	-0.000171643
R07613_p	v269	2,3,4,5-Tetrahydrodipicolinate[p] + L-Glutamate[p] + H2O[p] -> LL-2,6-Diaminoheptanedioate[p] + 2-Oxoglutarate[p]	007234_007234, 022093_022093, 031362_031362	amino acid biosynthesis pathway	L,L-diaminopimelate aminotransferase	2.6.1.83	0.000171643
R02735_p	v270	LL-2,6-Diaminoheptanedioate[p] -> meso-2,6-Diaminoheptanedioate[p]	009997_009997	amino acid biosynthesis pathway	diaminopimelate epimerase	5.1.1.7	0.000171643
R00451_p	v271	meso-2,6-Diaminoheptanedioate[p] -> L-Lysine[p] + CO2[p]	006432_006432	amino acid biosynthesis pathway	diaminopimelate decarboxylase	4.1.1.20	0.000171643
R01773_p	v272	L-Aspartate_4-semialdehyde[p] + NADH[p] + H+[p] -> L-Homoserine[p] + NAD+[p]	009811_009811, 009811_010494	amino acid biosynthesis pathway	homoserine dehydrogenase	1.1.1.3	0.00603557
R01771_p	v273	ATP[p] + L-Homoserine[p] -> ADP[p] + O-Phospho-L-homoserine[p]	009309_009309, 009412_009412, 010180_010180, 010664_010664, 011445_011445, 013119_013119, 033157_033157	amino acid biosynthesis pathway	homoserine kinase	2.7.1.39	0.00603557
R01466_p	v274	O-Phospho-L-homoserine[p] + H2O[p] -> L-Threonine[p] + Orthophosphate[p]	005355_005355, 005543_005543	amino acid biosynthesis pathway	threonine synthase	4.2.3.1	0.00596925
R00996_p	v275	L-Threonine[p] -> 2-Oxobutanoate[p] + NH3[p]	003889_003889, 003924_003924	amino acid biosynthesis pathway	threonine deaminase	4.3.1.19	7.41187e-05
PMJ00001_p	v276	L-Cysteine[p] + O-Phospho-L-homoserine[p] -> L-Cystathionine[p] + Orthophosphate[p]		amino acid biosynthesis pathway		2.5.1.48	6.63168e-05
R01286_p	v277	L-Cystathionine[p] + H2O[p] -> L-Homocysteine[p] + NH3[p] + Pyruvate[p]	007019_007019, 007019_008957, 008219_008219, 023436_023436, 029606_029606	amino acid biosynthesis pathway	cystathionine beta-lyase	4.4.1.8	6.63168e-05
R00650_p	v278	S-Adenosyl-L-methionine[p] + L-Homocysteine[p] <=> S-Adenosyl-L-homocysteine[p] + L-Methionine[p]	005557_005557, 011138_011138, 011138_012968, 011139_011139, 011199_011199, 011630_011630, 011730_011730	amino acid biosynthesis pathway	homocysteine S-methyltransferase	2.1.1.10	0
R04405_p	v279	5-Methyltetrahydropteroyltri-L-glutamate[p] + L-Homocysteine[p] <=> Tetrahydropteroyltri-L-glutamate[p] + L-Methionine[p]	001712_001712, 001712_001773, 001802_001802, 002156_002156	amino acid biosynthesis pathway	methyltransferase	2.1.1.14	6.63168e-05
R00344_p	v280	2 ATP[p] + HCO3-[p] + NH3[p] + H+[p] <=> 2 ADP[p] + Orthophosphate[p] + Carbamoyl_phosphate[p]		not identify		6.3.5.5	0.000612455
R01398_p	v281	Carbamoyl_phosphate[p] + L-Ornithine[p] <=> Orthophosphate[p] + L-Citrulline[p]	009303_009303, 009303_009985	amino acid biosynthesis pathway	ornithine carbamoyltransferase	2.1.3.3	0.000612455
R01954_p	v282	ATP[p] + L-Citrulline[p] + L-Aspartate[p] -> AMP[p] + Diphosphate[p] + N-(L-Arginino)succinate[p]	006286_006286	amino acid biosynthesis pathway	argininosuccinate synthase	6.3.4.5	0.000612455
R01086_p	v283	N-(L-Arginino)succinate[p] -> Fumarate[p] + L-Arginine[p]	005207_005207	amino acid biosynthesis pathway	argininosuccinate lyase	4.3.2.1	0.000612455
R00669_p	v284	N-Acetylornithine[p] + H2O[p] <=> Acetate[p] + L-Ornithine[p]		amino acid biosynthesis pathway		3.5.1.14/3.5.1.16	-8.19207e-05
R02283_p	v285	N-Acetyl-L-glutamate_5-semialdehyde[p] + L-Glutamate[p] <=> N-Acetylornithine[p] + 2-Oxoglutarate[p]	006975_006975, 007524_007524	amino acid biosynthesis pathway	acetylornithine transaminase	2.6.1.11	-8.19207e-05
R03443_p	v286	N-Acetyl-L-glutamate_5-phosphate[p] + NADPH[p] + H+[p] -> N-Acetyl-L-glutamate_5-semialdehyde[p] + Orthophosphate[p] + NADP+[p]	008996_008996	amino acid biosynthesis pathway	N-acetyl-gamma-glutamyl-phosphate, N-acetyl-gamma-aminoadipyl-phosphate reductase	1.2.1.38	-8.19207e-05
R02649_p	v287	ATP[p] + N-Acetyl-L-glutamate[p] -> ADP[p] + N-Acetyl-L-glutamate_5-phosphate[p]	010643_010643, 010782_010782	amino acid biosynthesis pathway	acetylglutamate kinase	2.7.2.8	-8.19207e-05
R00259_p	v288	Acetyl-CoA[p] + L-Glutamate[p] -> CoA[p] + N-Acetyl-L-glutamate[p]	003749_003749, 007870_007852, 007870_007870, 009070_009070, 009070_009076	amino acid biosynthesis pathway	amino-acid N-acetyltransferase	2.3.1.1	-8.19207e-05
R00253_p	v289	ATP[p] + L-Glutamate[p] + NH3[p] -> ADP[p] + Orthophosphate[p] + L-Glutamine[p]	007231_007231, 008019_008013, 008019_008019, 008086_008086, 010581_010581, 010597_010597, 026724_026724	amino acid biosynthesis pathway	glutamine synthetase	6.3.1.2	0
R00093_p	v290	L-Glutamine[p] + 2-Oxoglutarate[p] + NADH[p] + H+[p] -> 2 L-Glutamate[p] + NAD+[p]	000038_000038, 000038_000039, 000038_000061, 000040_000040, 000214_000214	amino acid biosynthesis pathway	glutamate synthase (NADPH/NADH)	1.4.1.14	0.00184517
R01071_p	v291	ATP[p] + 5-Phospho-alpha-D-ribose_1-diphosphate[p] -> 1-(5-Phospho-D-ribosyl)-ATP[p] + Diphosphate[p]	008771_008771, 008771_008859, 012051_012051	amino acid biosynthesis pathway	ATP-phosphoribosyl transferase	2.4.2.17	0.000163841
R04035_p	v292	1-(5-Phospho-D-ribosyl)-ATP[p] + H2O[p] -> Phosphoribosyl-AMP[p] + Diphosphate[p]	013178_013178, 013178_016366	amino acid biosynthesis pathway	Phosphoribosyl-ATP pyrophosphohydrolase	3.6.1.31	0.000163841
R04037_p	v293	Phosphoribosyl-AMP[p] + H2O[p] -> 5-(5-Phospho-D-ribosylaminoformimino)-1-(5-phosphoribosyl)-imidazole-4-carboxamide[p]	013178_013178, 013178_016366	amino acid biosynthesis pathway	phosphoribosyl-AMP cyclohydrolase	3.5.4.19	0.000163841
R04640_p	v294	N-(5'-Phospho-D-1'-ribulosylformimino)-5-amino-1-(5''-phospho-D-ribosyl)-4-imidazolecarboxamide[p] <=> 5-(5-Phospho-D-ribosylaminoformimino)-1-(5-phosphoribosyl)-imidazole-4-carboxamide[p]	012047_012047	amino acid biosynthesis pathway	phosphoribosyl-formimino-5-aminoimidazole-4-carboxamide ribonucleotide isomerase	5.3.1.16	-0.000163841
R04558_p	v295	N-(5'-Phospho-D-1'-ribulosylformimino)-5-amino-1-(5''-phospho-D-ribosyl)-4-imidazolecarboxamide[p] + L-Glutamine[p] <=> D-erythro-1-(Imidazol-4-yl)glycerol_3-phosphate[p] + 1-(5'-Phosphoribosyl)-5-amino-4-imidazolecarboxamide[p] + L-Glutamate[p]	Orphan reaction	amino acid biosynthesis pathway	imidazoleglycerolphosphate synthase	2.4.2.-	0.000163841
R03457_p	v296	D-erythro-1-(Imidazol-4-yl)glycerol_3-phosphate[p] -> 3-(Imidazol-4-yl)-2-oxopropyl_phosphate[p] + H2O[p]	012747_012747, 012747_013687, 012747_013891	amino acid biosynthesis pathway	imidazoleglycerol-phosphate dehydratase	4.2.1.19	0.000163841
R03243_p	v297	3-(Imidazol-4-yl)-2-oxopropyl_phosphate[p] + L-Glutamate[p] -> L-Histidinol_phosphate[p] + 2-Oxoglutarate[p]	007661_007661, 008219_008219, 008270_008270, 008270_008574, 009235_009235, 023436_023436, 029062_029062	amino acid biosynthesis pathway	histidinol-phosphate transaminase	2.6.1.9	0.000163841
R03013_p	v298	L-Histidinol_phosphate[p] + H2O[p] -> L-Histidinol[p] + Orthophosphate[p]	015081_015081	amino acid biosynthesis pathway	histidinol phosphate phosphohydrolase	3.1.3.15	0.000163841
R03012_p	v299	L-Histidinol[p] + NAD+[p] <=> L-Histidinal[p] + NADH[p] + H+[p]	006391_006391	amino acid biosynthesis pathway	histidinol dehydrogenase	1.1.1.23	0.000163841
R01163_p	v300	L-Histidinal[p] + H2O[p] + NAD+[p] <=> L-Histidine[p] + NADH[p] + H+[p]	006391_006391	amino acid biosynthesis pathway	histidinol dehydrogenase	1.1.1.23	0.000163841
R04560_p	v301	10-Formyltetrahydrofolate[p] + 1-(5'-Phosphoribosyl)-5-amino-4-imidazolecarboxamide[p] -> Tetrahydrofolate[p] + 1-(5'-Phosphoribosyl)-5-formamido-4-imidazolecarboxamide[p]	003892_003892	nucleotide biosynthesis pathway	phosphoribosylaminoimidazolecarboxamide formyltransferase	2.1.2.3	0.000163841
R01127_p	v302	1-(5'-Phosphoribosyl)-5-formamido-4-imidazolecarboxamide[p] -> IMP[p] + H2O[p]	003892_003892	nucleotide biosynthesis pathway	IMP cyclohydrolase	3.5.4.10	0.000163841
R01826_p	v303	Phosphoenolpyruvate[p] + D-Erythrose_4-phosphate[p] + H2O[p] -> 2-Dehydro-3-deoxy-D-arabino-heptonate_7-phosphate[p] + Orthophosphate[p]	005209_005209, 005262_005262, 005461_005461, 009820_009820, 023162_023162	amino acid biosynthesis pathway	3-deoxy-7-phosphoheptulonate synthase	2.5.1.54	0.000101426
R03083_p	v304	2-Dehydro-3-deoxy-D-arabino-heptonate_7-phosphate[p] -> 3-Dehydroquinate[p] + Orthophosphate[p]	007682_007682, 007682_008873, 007682_011263	amino acid biosynthesis pathway	3-dehydroquinate synthase	4.2.3.4	0.000101426
R03084_p	v305	3-Dehydroquinate[p] -> 3-Dehydroshikimate[p] + H2O[p]	004545_004545, 005332_005332, 030256_030256	amino acid biosynthesis pathway	3-dehydroquinate dehydratase	4.2.1.10	0.000101426
R02413_p	v306	3-Dehydroshikimate[p] + NADPH[p] + H+[p] -> Shikimate[p] + NADP+[p]	003419_003419, 003437_003437, 003437_005247, 004545_004545, 004701_004701, 004701_004888, 004918_004918, 005332_005332, 008122_008122, 013146_013146, 028409_028409, 030256_030256	amino acid biosynthesis pathway	shikimate dehydrogenase	1.1.1.25	0.000101426
R02412_p	v307	ATP[p] + Shikimate[p] -> ADP[p] + Shikimate_3-phosphate[p]	001000_001000, 003957_003957, 010777_010777, 012500_012500, 012679_012671, 012679_012679, 012682_012682, 017432_017432	amino acid biosynthesis pathway	shikimate kinase	2.7.1.71	0.000101426
R03460_p	v308	Phosphoenolpyruvate[p] + Shikimate_3-phosphate[p] -> Orthophosphate[p] + 5-O-(1-Carboxyvinyl)-3-phosphoshikimate[p]	005539_005539	amino acid biosynthesis pathway	3-phosphoshikimate 1-carboxyvinyltransferase	2.5.1.19	0.000101426
R01714_p	v309	5-O-(1-Carboxyvinyl)-3-phosphoshikimate[p] -> Chorismate[p] + Orthophosphate[p]	007932_007932	amino acid biosynthesis pathway	chorismate synthase	4.2.3.5	0.000101426
R00985_p	v310	Chorismate[p] + NH3[p] <=> Anthranilate[p] + Pyruvate[p] + H2O[p]	001256_001256, 003888_003888, 004435_004435, 013570_013570, 014671_014671, 023625_023625	amino acid biosynthesis pathway	anthranilate synthase	4.1.3.27	2.34059e-05
R00986_p	v311	Chorismate[p] + L-Glutamine[p] -> Anthranilate[p] + Pyruvate[p] + L-Glutamate[p]	001256_001256, 003888_003888, 004435_004435, 013570_013570, 014671_014671, 023625_023625	amino acid biosynthesis pathway	anthranilate synthase	4.1.3.27	0
R01073_p	v312	Anthranilate[p] + 5-Phospho-alpha-D-ribose_1-diphosphate[p] -> N-(5-Phospho-D-ribosyl)anthranilate[p] + Diphosphate[p]	000816_000816, 000833_000833, 000874_000874, 000890_000890, 000900_000900, 002086_002086, 004267_004267, 004267_004297, 004292_004292, 008465_008465, 013570_013570, 022780_022780, 023625_023625, 028585_028585, 033358_033358, 034218_034218, 034262_034262, 034278_034278	amino acid biosynthesis pathway	anthranilate phosphoribosyltransferase	2.4.2.18	2.34059e-05
R03509_p	v313	N-(5-Phospho-D-ribosyl)anthranilate[p] -> 1-(2-Carboxyphenylamino)-1-deoxy-D-Ribulose_5-phosphate[p]	013686_013686	amino acid biosynthesis pathway	phosphoribosylanthranilate isomerase	5.3.1.24	2.34059e-05
R03508_p	v314	1-(2-Carboxyphenylamino)-1-deoxy-D-Ribulose_5-phosphate[p] -> Indoleglycerol_phosphate[p] + CO2[p] + H2O[p]	020020_020020, 032232_032232, 033911_033911	amino acid biosynthesis pathway	indole-3-glycerol-phosphate synthase	4.1.1.48	2.34059e-05
R02722_p	v315	L-Serine[p] + Indoleglycerol_phosphate[p] <=> L-Tryptophan[p] + D-Glyceraldehyde_3-phosphate[p] + H2O[p]	006016_006016, 006819_006819, 007004_007004, 012189_012189, 013756_013756, 030173_030173	amino acid biosynthesis pathway	tryptophan synthase beta chain	4.2.1.20	0
R02340_p	v316	Indoleglycerol_phosphate[p] -> Indole[p] + D-Glyceraldehyde_3-phosphate[p]		amino acid biosynthesis pathway		4.2.1.20	2.34059e-05
R00674_p	v317	L-Serine[p] + Indole[p] <=> L-Tryptophan[p] + H2O[p]	006016_006016, 006819_006819, 007004_007004, 012189_012189, 013756_013756, 030173_030173	amino acid biosynthesis pathway	tryptophan synthase beta chain	4.2.1.20	2.34059e-05
R01715_p	v318	Chorismate[p] -> Prephenate[p]	014305_014305, 029630_029630	amino acid biosynthesis pathway	chorismate mutase	5.4.99.5	7.80197e-05
R07276_p	v319	Prephenate[p] + L-Glutamate[p] -> L-Arogenate[p] + 2-Oxoglutarate[p]	006601_006601, 029062_029062	amino acid biosynthesis pathway	prephenate aminotransferase	2.6.1.79	7.80197e-05
R00691_p	v320	L-Arogenate[p] -> L-Phenylalanine[p] + H2O[p] + CO2[p]	008924_008924, 009280_009280, 034114_034114, 034143_034143, 034329_034329	amino acid biosynthesis pathway	arogenate dehydratase	4.2.1.91	5.85148e-05
R00733_p	v321	L-Arogenate[p] + NADP+[p] -> L-Tyrosine[p] + CO2[p] + NADPH[p] + H+[p]	003968_003968, 026824_026824, 032003_032003	amino acid biosynthesis pathway	arogenate dehydrogenase	1.3.1.78	1.95049e-05
R00734_p	v322	L-Tyrosine[p] + 2-Oxoglutarate[p] <=> 3-(4-Hydroxyphenyl)pyruvate[p] + L-Glutamate[p]	005191_005191, 005271_005271, 006601_006601, 007094_007094, 007661_007661, 007709_007709, 007709_009745, 008219_008219, 008270_008270, 008270_008574, 008470_008470, 008844_008844, 008844_010923, 009235_009235, 009876_009876, 023436_023436, 023834_023834, 029062_029062	amino acid biosynthesis pathway	aromatic-amino-acid transaminase/L-tyrosine:2-oxoglutarate aminotransferase/histidinol-phosphate transaminase	2.6.1.57/2.6.1.1/2.6.1.9	0
R00575_p	v323	2 ATP[p] + L-Glutamine[p] + HCO3-[p] + H2O[p] + H+[p] -> 2 ADP[p] + Orthophosphate[p] + L-Glutamate[p] + Carbamoyl_phosphate[p]	000597_000597, 008319_008319	nucleotide biosynthesis pathway	carbamoylphosphate synthase	6.3.5.5	0
R01397_p	v324	Carbamoyl_phosphate[p] + L-Aspartate[p] -> N-Carbamoyl-L-aspartate[p] + Orthophosphate[p]		nucleotide biosynthesis pathway		2.1.3.2	0
R01993_p	v325	N-Carbamoyl-L-aspartate[p] -> (S)-dihydroorotate[p] + H2O[p]		nucleotide biosynthesis pathway		3.5.2.3	0
R01868_p	v326	(S)-dihydroorotate[p] + Ubiquinone[p] -> Ubiquinol[p] + Orotate[p]		nucleotide biosynthesis pathway		1.3.5.2	0
R01870_p	v327	Orotate[p] + 5-Phospho-alpha-D-ribose_1-diphosphate[p] <=> Orotidine_5'-phosphate[p] + Diphosphate[p]	006843_006843	nucleotide biosynthesis pathway	orotate phosphoribosyltransferase	2.4.2.10	0
R00965_p	v328	Orotidine_5'-phosphate[p] -> UMP[p] + CO2[p]	006843_006843	nucleotide biosynthesis pathway	orotidine-5'-phosphate decarboxylase	4.1.1.23	0
R00158_p	v329	ATP[p] + UMP[p] -> ADP[p] + UDP[p]	011573_011573	nucleotide biosynthesis pathway	uridylate kinase	2.7.4.22	0
R00155_p	v330	UDP[p] + H2O[p] <=> UMP[p] + Orthophosphate[p]	002203_002198, 002203_002203, 002299_002299, 005108_005108, 006934_006934, 006946_006946, 032508_032508	nucleotide biosynthesis pathway	apyrase	3.6.1.5	0
R00156_p	v331	ATP[p] + UDP[p] -> ADP[p] + UTP[p]	013442_013442, 015054_015054, 015123_015123, 018436_018436, 018436_019475, 024400_024400, 025068_025068, 026481_026481, 030598_030598	nucleotide biosynthesis pathway	nucleoside-diphosphate kinase	2.7.4.6	0
R00159_p	v332	UTP[p] + H2O[p] <=> UDP[p] + Orthophosphate[p]	002203_002198, 002203_002203, 002247_002247, 002299_002299, 005108_005108, 006934_006934, 006946_006946, 016887_016887, 016887_016891, 032508_032508	nucleotide biosynthesis pathway	apyrase/NTPase	3.6.1.5/3.6.1.15	0
R02326_p	v333	ATP[p] + dCDP[p] <=> ADP[p] + dCTP[p]	013442_013442, 015054_015054, 015123_015123, 018436_018436, 018436_019475, 024400_024400, 025068_025068, 026481_026481, 030598_030598	nucleotide biosynthesis pathway	nucleoside-diphosphate kinase	2.7.4.6	0
R02325_p	v334	dCTP[p] + H2O[p] <=> dUTP[p] + NH3[p]		nucleotide biosynthesis pathway		3.5.4.13	0
R02330_p	v335	dUTP[p] + H2O[p] <=> dUDP[p] + Orthophosphate[p]		nucleotide biosynthesis pathway		3.6.1.39	0
R02331_p	v336	ATP[p] + dUDP[p] <=> ADP[p] + dUTP[p]	013442_013442, 015054_015054, 015123_015123, 018436_018436, 018436_019475, 024400_024400, 025068_025068, 026481_026481, 030598_030598	nucleotide biosynthesis pathway	nucleoside-diphosphate kinase	2.7.4.6	0
R01547_p	v337	ATP[p] + dAMP[p] <=> ADP[p] + dADP[p]	003959_003959, 012584_012584, 013232_013232, 014819_014819, 014834_014834, 014878_014878, 015490_015483, 015490_015490, 015611_015611, 015611_015888, 016239_016210, 016239_016239, 017432_017432, 024717_024717, 034091_034091	nucleotide biosynthesis pathway	adenylate kinase	2.7.4.3	0
R01137_p	v338	ATP[p] + dADP[p] -> ADP[p] + dATP[p]	013442_013442, 015054_015054, 015123_015123, 018436_018436, 018436_019475, 024400_024400, 025068_025068, 026481_026481, 030598_030598	nucleotide biosynthesis pathway	nucleoside-diphosphate kinase	2.7.4.6	0
R02094_p	v339	ATP[p] + dTMP[p] <=> ADP[p] + dTDP[p]	012058_012058, 014240_014240, 021826_021826	nucleotide biosynthesis pathway	thymidylate kinase	2.7.4.9	0
R02093_p	v340	ATP[p] + dTDP[p] -> ADP[p] + dTTP[p]	013442_013442, 015054_015054, 015123_015123, 018436_018436, 018436_019475, 024400_024400, 025068_025068, 026481_026481, 030598_030598	nucleotide biosynthesis pathway	nucleoside-diphosphate kinase	2.7.4.6	0
R01857_p	v341	ATP[p] + dGDP[p] <=> ADP[p] + dGTP[p]	013442_013442, 015054_015054, 015123_015123, 018436_018436, 018436_019475, 024400_024400, 025068_025068, 026481_026481, 030598_030598	nucleotide biosynthesis pathway	nucleoside-diphosphate kinase	2.7.4.6	0
R00330_p	v342	ATP[p] + GDP[p] -> ADP[p] + GTP[p]	013442_013442, 015054_015054, 015123_015123, 018436_018436, 018436_019475, 024400_024400, 025068_025068, 026481_026481, 030598_030598	nucleotide biosynthesis pathway	nucleoside-diphosphate kinase	2.7.4.6	0
R00514_p	v343	CDP[p] + H2O[p] <=> CMP[p] + Orthophosphate[p]	002203_002198, 002203_002203, 002299_002299, 005108_005108, 006934_006934, 006946_006946, 032508_032508	nucleotide biosynthesis pathway	apyrase	3.6.1.5	-0.102884
R00569_p	v344	CTP[p] + H2O[p] <=> CDP[p] + Orthophosphate[p]	002203_002198, 002203_002203, 002247_002247, 002299_002299, 005108_005108, 006934_006934, 006946_006946, 016887_016887, 016887_016891, 032508_032508	nucleotide biosynthesis pathway	apyrase/NTPase	3.6.1.15/3.6.1.5	-0.102884
R00570_p	v345	ATP[p] + CDP[p] -> ADP[p] + CTP[p]	013442_013442, 015054_015054, 015123_015123, 018436_018436, 018436_019475, 024400_024400, 025068_025068, 026481_026481, 030598_030598	nucleotide biosynthesis pathway	nucleoside-diphosphate kinase	2.7.4.6	0
R00127_p	v346	ATP[p] + AMP[p] -> 2 ADP[p]	003959_003959, 012584_012584, 013232_013232, 014819_014819, 014834_014834, 014878_014878, 015490_015483, 015490_015490, 015611_015611, 015611_015888, 016239_016210, 016239_016239, 017432_017432, 024717_024717, 034091_034091	nucleotide biosynthesis pathway	adenylate kinase	2.7.4.3	0.0536351
Carbohydrate_syn	v347	0.000055 Starch[p] + 0.742 Sucrose[c] + 0.141 alpha-D-Glucose[c] + 0.117 beta-D-Fructose[c] -> Carbohydrate[c]		biomass reactions			0.0024072
Fiber_syn	v348	0.5 Cellulose(n+1)[c] + 0.5 1,4-beta-D-Xylan(n+1)[c] -> Fiber[c]		biomass reactions			2.70776e-06
Protein_syn	v349	0.159 L-Alanine[c] + 0.157 L-Arginine[p] + 0.091 L-Aspartate[p] + 0.004 L-Cysteine[p] + 0.096 L-Glutamate[c] + 0.013 Glycine[c] + 0.042 L-Histidine[p] + 0.019 L-Isoleucine[p] + 0.222 L-Leucine[p] + 0.044 L-Lysine[p] + 0.017 L-Methionine[p] + 0.015 L-Phenylalanine[p] + 0.022 L-Proline[c] + 0.035 L-Serine[c] + 0.021 L-Threonine[p] + 0.006 L-Tryptophan[p] + 0.005 L-Tyrosine[c] + 0.032 L-Valine[p] ->…		biomass reactions			0.00390099
Fat_syn	v350	Hexadecanoic_acid[p] -> Fat[c]		biomass reactions			0.000158855
BIO_R	v351	0.4322 Protein[c] + 0.2667 Carbohydrate[c] + 0.0003 Fiber[c] + 0.0176 Fat[c] + 9.8 ATP[c] -> Biomass[c] + 9.8 ADP[c] + 9.8 Orthophosphate[c]		biomass reactions			0.00902588
ATPM	v352	ATP[c] + H2O[c] <=> ADP[c] + Orthophosphate[c] + H+[c]		atp maintainance			-0.001
BIO_drain	v353	Biomass[c] <=>		biomass reactions			0.00902588
Ext1	v354	Sucrose[c] <=>		exchange reaction			-0.0548
Ext2	v355	H2O[c] <=>		exchange reaction			0.145686
Ext3	v356	Cellulose(n)[c] <=>		exchange reaction			-1.35388e-06
Ext4	v357	Cellobiose[c] <=>		exchange reaction			0
Ext5	v358	CO2[c] <=>		exchange reaction			0.111298
Ext6	v359	1,4-beta-D-Xylan(n)[c] <=>		exchange reaction			-1.35388e-06
Ext7	v360	D-Xylose[c] <=>		exchange reaction			0
Ext8	v361	Orthophosphate[c] <=>		exchange reaction			-0.103848
Ext9	v362	Glycerone_phosphate[c] <=>		exchange reaction			0.103848
Ext10	v363	Ethanol[c] <=>		exchange reaction			0.100661
Ext11	v364	Glyoxylate[c] <=>		exchange reaction			-0.000620464
Ext12	v365	L-Threonine[c] <=>		exchange reaction			0.00638297
Ext13	v366	NH3[c] <=>		exchange reaction			-0.00250443
Ext14	v367	L-Ornithine[c] <=>		exchange reaction			-0.000780197
Ext15	v368	Adenine[c] <=>		exchange reaction			0
Ext16	v369	Guanine[c] <=>		exchange reaction			0
Ext17	v370	Uridine[c] <=>		exchange reaction			-8.55677e-23
Ext18	v371	L-Aspartate[c] <=>		exchange reaction			-0.00857922
Ext19	v372	(Enzyme)-cysteine[c] <=>		exchange reaction			0
Ext20	v373	(Enzyme)-S-sulfanylcysteine[c] <=>		exchange reaction			0
Ext21	v374	Acceptor[c] <=>		exchange reaction			0
Ext22	v375	Reduced_acceptor[c] <=>		exchange reaction			0
Ext23	v376	1,4-alpha-D-Glucan(n)[c] <=>		exchange reaction			-1.32396e-07
Ext24	v377	3-(4-Hydroxyphenyl)pyruvate[c] <=>		exchange reaction			0
Ext25	v378	Dodecanoic_acid[c] <=>		exchange reaction			0
Ext26	v379	Hydrogen_sulfide[c] <=>		exchange reaction			-8.19207e-05
Ext27	v380	S-Adenosyl-L-methionine[c] <=>		exchange reaction			0
Ext28	v381	S-Adenosyl-L-homocysteine[c] <=>		exchange reaction			0
Ext29	v382	Tetrahydropteroyltri-L-glutamate[c] <=>		exchange reaction			6.63168e-05
Ext30	v383	5-Methyltetrahydropteroyltri-L-glutamate[c] <=>		exchange reaction			-6.63168e-05
Ext31	v384	H+[c] <=>		exchange reaction			-0.001
Ext32	v385	Ubiquinone[c] <=>		exchange reaction			0
TCM1	v386	ADP[c] <=> ADP[m]		transport reaction			0
TCM2	v387	AMP[c] <=> AMP[m]		transport reaction			0
TCM3	v388	ATP[c] <=> ATP[m]		transport reaction			0
TCM4	v389	CTP[c] <=> CTP[m]		transport reaction			0.102884
TCM5	v390	NAD+[c] <=> NAD+[m]		transport reaction			0.00106887
TCM6	v391	NADH[c] <=> NADH[m]		transport reaction			-0.00106887
TCM7	v392	NADP+[c] <=> NADP+[m]		transport reaction			0.000292574
TCM8	v393	NADPH[c] <=> NADPH[m]		transport reaction			-0.000292574
TCM9	v394	H+[c] <=> H+[m]		transport reaction			-0.00136144
TCM10	v395	H2O[c] <=> H2O[m]		transport reaction			0.103953
TCM11	v396	Diphosphate[c] <=> Diphosphate[m]		transport reaction			-0.102884
TCM12	v397	Orthophosphate[c] <=> Orthophosphate[m]		transport reaction			0
TCM13	v398	(Enzyme)-cysteine[c] <=> (Enzyme)-cysteine[m]		transport reaction			0
TCM14	v399	(Enzyme)-S-sulfanylcysteine[c] <=> (Enzyme)-S-sulfanylcysteine[m]		transport reaction			0
TCM15	v400	Acceptor[c] <=> Acceptor[m]		transport reaction			0
TCM16	v401	Reduced_acceptor[c] <=> Reduced_acceptor[m]		transport reaction			0
TCM17	v402	NH3[c] <=> NH3[m]		transport reaction			0
TCM18	v403	CO2[c] <=> CO2[m]		transport reaction			-0.000585148
TCM19	v404	CoA[c] <=> CoA[m]		transport reaction			-3.39245e-20
TCM20	v405	Pyruvate[c] <=> Pyruvate[m]		transport reaction			0.000292574
TCM21	v406	Oxaloacetate[c] <=> Oxaloacetate[m]		transport reaction			-0.000483722
TCM22	v407	Acetate[c] <=> Acetate[m]		transport reaction			0
TCM23	v408	Fumarate[c] <=> Fumarate[m]		transport reaction			0.000776296
TCM24	v409	2-Oxoglutarate[c] <=> 2-Oxoglutarate[m]		transport reaction			-0.000292574
TCM25	v410	CMP[c] <=> CMP[m]		transport reaction			-0.102884
TCM26	v411	Thiamin_diphosphate[c] <=> Thiamin_diphosphate[m]		transport reaction			0
TCM27	v412	L-Cysteine[c] <=> L-Cysteine[m]		transport reaction			0
TCP1	v413	alpha-D-Glucose_1-phosphate[c] <=> alpha-D-Glucose_1-phosphate[p]		transport reaction			1.32396e-07
TCP2	v414	ATP[c] <=> ATP[p]		transport reaction			-0.140634
TCP3	v415	ADP[c] <=> ADP[p]		transport reaction			0.140634
TCP4	v416	AMP[c] <=> AMP[p]		transport reaction			0.000163841
TCP5	v417	Diphosphate[c] <=> Diphosphate[p]		transport reaction			0.0487832
TCP6	v418	1,4-alpha-D-Glucan(n)[c] <=> 1,4-alpha-D-Glucan(n)[p]		transport reaction			1.32396e-07
TCP7	v419	beta-D-Glucose[c] <=> beta-D-Glucose[p]		transport reaction			0.0526716
TCP8	v420	H+[c] <=> H+[p]		transport reaction			0.00172444
TCP9	v421	H2O[c] <=> H2O[p]		transport reaction			-0.301402
TCP10	v422	CO2[c] <=> CO2[p]		transport reaction			-0.00964499
TCP11	v423	Orthophosphate[c] <=> Orthophosphate[p]		transport reaction			0.146304
TCP12	v424	Glycerone_phosphate[c] <=> Glycerone_phosphate[p]		transport reaction			-0.103848
TCP13	v425	CoA[c] <=> CoA[p]		transport reaction			3.39245e-20
TCP14	v426	HCO3-[c] <=> HCO3-[p]		transport reaction			0.00172444
TCP15	v427	Oxaloacetate[c] <=> Oxaloacetate[p]		transport reaction			0
TCP16	v428	Dodecanoic_acid[c] <=> Dodecanoic_acid[p]		transport reaction			0
TCP17	v429	L-Glutamate[c] <=> L-Glutamate[p]		transport reaction			-0.00229768
TCP18	v430	Hydrogen_sulfide[c] <=> Hydrogen_sulfide[p]		transport reaction			8.19207e-05
TCP19	v431	2-Oxoglutarate[c] <=> 2-Oxoglutarate[p]		transport reaction			0.000206752
TCP20	v432	Acetate[c] <=> Acetate[p]		transport reaction			0
TCP21	v433	Tetrahydrofolate[c] <=> Tetrahydrofolate[p]		transport reaction			-0.000163841
TCP22	v434	5,10-Methylenetetrahydrofolate[c] <=> 5,10-Methylenetetrahydrofolate[p]		transport reaction			-5.35346e-20
TCP23	v435	Glycine[c] <=> Glycine[p]		transport reaction			-5.35346e-20
TCP24	v436	NH3[c] <=> NH3[p]		transport reaction			0.000495425
TCP25	v437	S-Adenosyl-L-methionine[c] <=> S-Adenosyl-L-methionine[p]		transport reaction			0
TCP26	v438	S-Adenosyl-L-homocysteine[c] <=> S-Adenosyl-L-homocysteine[p]		transport reaction			0
TCP27	v439	5-Methyltetrahydropteroyltri-L-glutamate[c] <=> 5-Methyltetrahydropteroyltri-L-glutamate[p]		transport reaction			6.63168e-05
TCP28	v440	Tetrahydropteroyltri-L-glutamate[c] <=> Tetrahydropteroyltri-L-glutamate[p]		transport reaction			-6.63168e-05
TCP29	v441	L-Ornithine[c] <=> L-Ornithine[p]		transport reaction			0.000694375
TCP30	v442	Fumarate[c] <=> Fumarate[p]		transport reaction			-0.000612455
TCP31	v443	10-Formyltetrahydrofolate[c] <=> 10-Formyltetrahydrofolate[p]		transport reaction			0.000163841
TCP32	v444	IMP[c] <=> IMP[p]		transport reaction			-0.000163841
TCP33	v445	L-Tyrosine[c] <=> L-Tyrosine[p]		transport reaction			-1.95049e-05
TCP34	v446	3-(4-Hydroxyphenyl)pyruvate[c] <=> 3-(4-Hydroxyphenyl)pyruvate[p]		transport reaction			0
TCP35	v447	UTP[c] <=> UTP[p]		transport reaction			0
TCP36	v448	CMP[c] <=> CMP[p]		transport reaction			0.102884
TCP37	v449	CTP[c] <=> CTP[p]		transport reaction			-0.102884
TCP38	v450	Carbamoyl_phosphate[c] <=> Carbamoyl_phosphate[p]		transport reaction			0
TCP39	v451	Pyruvate[c] <=> Pyruvate[p]		transport reaction			-0.100419
TCP40	v452	2-Phospho-D-glycerate[c] <=> 2-Phospho-D-glycerate[p]		transport reaction			0
TCP41	v453	3-Phospho-D-glyceroyl_phosphate[c] <=> 3-Phospho-D-glyceroyl_phosphate[p]		transport reaction			0.0995466
TCP42	v454	beta-D-Fructose_1,6-bisphosphate[c] <=> beta-D-Fructose_1,6-bisphosphate[p]		transport reaction			0.054101
TCP43	v455	dCTP[c] <=> dCTP[p]		transport reaction			0
TCP44	v456	D-Erythrose_4-phosphate[c] <=> D-Erythrose_4-phosphate[p]		transport reaction			0.00136875
TCP45	v457	D-Ribose_5-phosphate[c] <=> D-Ribose_5-phosphate[p]		transport reaction			-0.00136875
TCP46	v458	L-Aspartate[c] <=> L-Aspartate[p]		transport reaction			0.00717466
TCP47	v459	L-Serine[c] <=> L-Serine[p]		transport reaction			-0.000136534
TCP48	v460	L-Threonine[c] <=> L-Threonine[p]		transport reaction			-0.00581321
TCP49	v461	3-Phospho-D-glycerate[c] <=> 3-Phospho-D-glycerate[p]		transport reaction			0
TCP50	v462	alpha-D-Glucose_6-phosphate[c] <=> alpha-D-Glucose_6-phosphate[p]		transport reaction			0
TCP51	v463	D-Glyceraldehyde_3-phosphate[c] <=> D-Glyceraldehyde_3-phosphate[p]		transport reaction			-0.0995466
TCP52	v464	D-Xylulose_5-phosphate[c] <=> D-Xylulose_5-phosphate[p]		transport reaction			-0.00136875
TCP53	v465	L-Glutamine[c] <=> L-Glutamine[p]		transport reaction			0.00200901
TCP54	v466	Phosphoenolpyruvate[c] <=> Phosphoenolpyruvate[p]		transport reaction			0
TCP55	v467	L-Cysteine[c] <=> L-Cysteine[p]		transport reaction			0
TCP56	v468	Ubiquinone[c] <=> Ubiquinone[p]		transport reaction			0

## Sheet: S2-B
Abbreviation	Name	Reaction	Genes and proteins ID	Subsystem	Function	E.C. number	FBA
R00802_c	v1	Sucrose[c] + H2O[c] -> beta-D-Fructose[c] + alpha-D-Glucose[c]	002913_002913, 002971_002971, 003155_003155, 003183_003183, 003482_003482, 003659_003659, 004474_004474, 004485_004482, 004485_004485, 004633_004633, 004675_004675, 004783_004783, 005201_005201, 021105_021105, 021277_021277, 021472_021472, 021742_021742, 025414_025414, 034059_034059	sucrose/starch metabolism pathway	Sucrose 6-phosphate fructohydrolase	3.2.1.26	0.00400444
R00806_c	v2	UDP-glucose[c] + beta-D-Fructose[c] <=> UDP[c] + Sucrose[c]	001283_001283, 001840_001840, 001840_002238, 001867_001864, 001867_001867, 001871_001871, 001871_001912, 001871_002265, 001874_001874, 026466_026466, 027790_027790	sucrose/starch metabolism pathway	sucrose synthase	2.4.1.13	-0.0631893
R01602_c	v3	alpha-D-Glucose[c] <=> beta-D-Glucose[c]	010142_010142, 011275_011275, 023807_023807, 024114_024114, 025611_025611	sucrose/starch metabolism pathway	aldose 1-epimerase	5.1.3.3	0.00391473
R01786_c	v4	ATP[c] + alpha-D-Glucose[c] <=> ADP[c] + alpha-D-Glucose_6-phosphate[c]	005745_005745, 005907_005907, 005952_005952, 006138_006138, 006251_006251, 007221_007221, 007221_011831	sucrose/starch metabolism pathway	hexokinase	2.7.1.1	0
R03920_c	v5	ATP[c] + beta-D-Fructose[c] <=> ADP[c] + beta-D-Fructose_6-phosphate[c]	005745_005745, 006057_006057, 006138_006138, 006251_006251, 009589_009589, 010970_010970, 011578_011578, 011584_011584, 011584_012996, 023836_023836, 032783_032783, 033797_033797, 034246_034246	sucrose/starch metabolism pathway	fructokinase	2.7.1.4	0.0669683
R03321_c	v6	beta-D-Glucose_6-phosphate[c] <=> beta-D-Fructose_6-phosphate[c]	004581_004581, 006414_006414, 014581_014581, 024053_024053, 031246_031246	sucrose/starch metabolism pathway	glucose-6-phosphate isomerase	5.3.1.9	0
R02740_c	v7	alpha-D-Glucose_6-phosphate[c] <=> beta-D-Fructose_6-phosphate[c]	004581_004581, 006414_006414, 014581_014581, 024053_024053, 031246_031246	sucrose/starch metabolism pathway	glucose-6-phosphate isomerase	5.3.1.9	0
R00289_c	v8	Diphosphate[c] + UDP-glucose[c] -> UTP[c] + alpha-D-Glucose_1-phosphate[c]	003947_003947, 006973_006965, 006973_006973, 006979_006979	sucrose/starch metabolism pathway	UTP-glucose-1-phosphate uridylyltransferase	2.7.7.9	0
R08639_c	v9	alpha-D-Glucose_1-phosphate[c] <=> alpha-D-Glucose_6-phosphate[c]	003452_003452, 003471_003471, 003733_003733, 003792_003792, 003792_005009, 004332_004332, 004336_004336	sucrose/starch metabolism pathway	phosphoglucomutase	5.4.2.2	0
R02739_c	v10	alpha-D-Glucose_6-phosphate[c] <=> beta-D-Glucose_6-phosphate[c]	004581_004581, 006414_006414, 014581_014581, 024053_024053, 031246_031246	sucrose/starch metabolism pathway	glucose-6-phosphate isomerase	5.3.1.9	1.1021e-26
R01600_c	v11	ATP[c] + beta-D-Glucose[c] -> ADP[c] + beta-D-Glucose_6-phosphate[c]	005745_005745, 005907_005907, 005952_005952, 006138_006138, 006251_006251	sucrose/starch metabolism pathway	ATP:beta-D-glucose 6-phosphotransferase	2.7.1.2	0
R00287_c	v12	UDP-glucose[c] + H2O[c] <=> UMP[c] + alpha-D-Glucose_1-phosphate[c]		sucrose/starch metabolism pathway		3.6.1.8/3.6.1.9/3.6.1.45	0.0631868
R02889_c	v13	UDP-glucose[c] + Cellulose(n)[c] <=> UDP[c] + Cellulose(n+1)[c]	000512_000512, 000529_000529, 000652_000652, 000652_000667, 000652_000712, 000659_000659, 000660_000660, 000673_000673, 000695_000695, 000770_000770, 000906_000906, 000992_000992, 001280_001280, 001504_001504, 002707_002707, 002727_002727, 002818_002818, 003026_003026, 003038_003038, 003164_003164, 003168_003168, 005126_005126, 005132_005132, 005319_005319, 021390_021390, 025352_025352, 027647_02…	cell wall biosynthesis pathway	cellulose synthase (UDP-forming)	2.4.1.12	1.21891e-06
R00286_c	v14	UDP-glucose[c] + H2O[c] + 2 NAD+[c] -> UDP-glucuronate[c] + 2 NADH[c] + 2 H+[c]	006634_006634, 006657_006657, 006663_006663, 007957_007957, 009575_009575, 020987_020987, 026035_026035	cell wall biosynthesis pathway	UDPglucose 6-dehydrogenase	1.1.1.22	1.21891e-06
R02886_c	v15	Cellulose(n+1)[c] + H2O[c] <=> Cellulose(n)[c] + Cellobiose[c]	003698_003698, 003705_003705, 003712_003712, 004404_004404, 005180_005180, 005517_005517, 005517_005604, 005953_005953, 006175_006175, 006236_006236, 006262_006262, 006449_006449, 008304_008304, 010983_010983, 013066_013066, 023270_023270, 023334_023334, 026104_026104, 029045_029045, 029944_029944, 033958_033958	cell wall biosynthesis pathway	cellulase	3.2.1.4	0
R01384_c	v16	UDP-glucuronate[c] -> UDP-D-xylose[c] + CO2[c]	007600_007600, 007645_007645, 007710_007710, 009358_009358, 009410_009410, 009410_009751, 010948_010948, 010948_010972, 010996_010996, 028367_028367	cell wall biosynthesis pathway	UDP-glucuronate decarboxylase	4.1.1.35	1.21891e-06
R03928_c	v17	UDP-D-xylose[c] + 1,4-beta-D-Xylan(n)[c] -> UDP[c] + 1,4-beta-D-Xylan(n+1)[c]	000512_000512, 000529_000529, 000652_000652, 000652_000667, 000652_000712, 000659_000659, 000660_000660, 000673_000673, 000695_000695, 000770_000770, 000906_000906, 000992_000992, 001280_001280, 001504_001504, 006028_006028, 006067_006067, 021390_021390, 027647_027647, 028650_028650, 029083_029083, 031170_031170	cell wall biosynthesis pathway	1,4-beta-D-xylan synthase	2.4.2.24	1.21891e-06
R01433_c	v18	1,4-beta-D-Xylan(n+1)[c] + H2O[c] <=> D-Xylose[c] + 1,4-beta-D-Xylan(n)[c]	001205_001205, 001233_001233, 001244_001244, 001960_001960, 002077_002077, 002121_002121, 002149_002149, 002289_002289, 002395_002395, 003090_003090, 003199_003199, 003199_003201, 003582_003582, 003704_003704, 022073_022073, 024895_024895, 025638_025638, 030227_030227, 032291_032291, 033854_033854, 033980_033980	cell wall biosynthesis pathway	xylan 1,4-beta-xylosidase	3.2.1.37	0
R01830_c	v19	beta-D-Fructose_6-phosphate[c] + D-Glyceraldehyde_3-phosphate[c] <=> D-Erythrose_4-phosphate[c] + D-Xylulose_5-phosphate[c]	002307_002307, 008778_011654, 026131_026131	pentose phosphate pathway	transketolase	2.2.1.1	-0.00120098
R01529_c	v20	D-Ribulose_5-phosphate[c] <=> D-Xylulose_5-phosphate[c]	013479_013469, 013479_013479, 013479_015043, 015561_015561, 015573_015573	pentose phosphate pathway	ribulose-phosphate 3-epimerase	5.1.3.1	0
R01056_c	v21	D-Ribose_5-phosphate[c] <=> D-Ribulose_5-phosphate[c]	013281_013281, 013820_013820, 014064_014064, 014596_014596, 027961_027961	pentose phosphate pathway	ribose-5-phosphate isomerase	5.3.1.6	-1.1021e-26
R01641_c	v22	Sedoheptulose_7-phosphate[c] + D-Glyceraldehyde_3-phosphate[c] <=> D-Ribose_5-phosphate[c] + D-Xylulose_5-phosphate[c]	002307_002307, 008778_011654, 026131_026131	pentose phosphate pathway	transketolase	2.2.1.1	-0.00128204
R01845_c	v23	Sedoheptulose_1,7-bisphosphate[c] + H2O[c] -> Sedoheptulose_7-phosphate[c] + Orthophosphate[c]	009376_009376, 009395_009395	pentose phosphate pathway	sedoheptulose bisphosphatase	3.1.3.37	0
R01049_c	v24	ATP[c] + D-Ribose_5-phosphate[c] <=> AMP[c] + 5-Phospho-alpha-D-ribose_1-diphosphate[c]	009073_009073, 011783_011783	pentose phosphate pathway	ribose-phosphate diphosphokinase	2.7.6.1	0
R01829_c	v25	Sedoheptulose_1,7-bisphosphate[c] <=> Glycerone_phosphate[c] + D-Erythrose_4-phosphate[c]	009140_009140, 009140_010757, 009143_009143, 009143_012302, 009163_009163, 009163_012348, 009217_009217, 009233_009233, 010502_010502, 010509_010509, 010561_010561, 022984_022984, 023513_023513, 032962_032962, 034167_034167	pentose phosphate pathway	fructose-bisphosphate aldolase	4.1.2.13	0
R01051_c	v26	ATP[c] + D-Ribose[c] <=> ADP[c] + D-Ribose_5-phosphate[c]		pentose phosphate pathway		2.7.1.15	0
R01827_c	v27	Sedoheptulose_7-phosphate[c] + D-Glyceraldehyde_3-phosphate[c] -> D-Erythrose_4-phosphate[c] + beta-D-Fructose_6-phosphate[c]		pentose phosphate pathway		2.2.1.2	0.00128204
R02736_c	v28	beta-D-Glucose_6-phosphate[c] + NADP+[c] -> D-Glucono-1,5-lactone_6-phosphate[c] + NADPH[c] + H+[c]		pentose phosphate pathway		1.1.1.49	1.1021e-26
R02035_c	v29	D-Glucono-1,5-lactone_6-phosphate[c] + H2O[c] -> 6-Phospho-D-gluconate[c]		pentose phosphate pathway		3.1.1.31	0
R01528_c	v30	6-Phospho-D-gluconate[c] + NADP+[c] -> D-Ribulose_5-phosphate[c] + CO2[c] + NADPH[c] + H+[c]		pentose phosphate pathway		1.1.1.44/1.1.1.351	1.1021e-26
R02073_c	v31	Diphosphate[c] + beta-D-Fructose_6-phosphate[c] -> Orthophosphate[c] + beta-D-Fructose_1,6-bisphosphate[c]	003757_003757, 003814_003814, 004602_004602, 004602_005607, 004602_005833, 005217_005217, 033671_033671	respiration pathway	pyrophosphate-dependent phosphofructokinase	2.7.1.90	0.0694513
R04780_c	v32	beta-D-Fructose_1,6-bisphosphate[c] + H2O[c] -> beta-D-Fructose_6-phosphate[c] + Orthophosphate[c]	008668_008668, 008978_008978, 011197_011197, 011715_011715, 011734_011734, 014243_014243, 030397_030397	respiration pathway	fructose-bisphosphatase	3.1.3.11	0
R04779_c	v33	ATP[c] + beta-D-Fructose_6-phosphate[c] -> ADP[c] + beta-D-Fructose_1,6-bisphosphate[c]	001764_001764, 003757_003757, 003814_003814, 003979_003979, 004602_004602, 004602_005607, 004602_005833, 004789_004789, 005217_005217, 005438_005438, 006511_006511, 006511_008214, 006542_006542, 006542_007106, 006625_006625, 007591_007591, 007591_007871, 007850_007850, 007860_007860, 011177_011177, 012698_012698, 014591_014591, 024373_024373, 025315_025315, 026283_026283, 029490_029490, 030720_03…	respiration pathway	6-phosphofructokinase	2.7.1.11	0
R01070_c	v34	beta-D-Fructose_1,6-bisphosphate[c] <=> Glycerone_phosphate[c] + D-Glyceraldehyde_3-phosphate[c]	009140_009140, 009140_010757, 009143_009143, 009143_012302, 009163_009163, 009163_012348, 009217_009217, 009233_009233, 010502_010502, 010509_010509, 010561_010561, 022984_022984, 023513_023513, 032962_032962, 034167_034167	respiration pathway	fructose-bisphosphate aldolase	4.1.2.13	0
R01015_c	v35	D-Glyceraldehyde_3-phosphate[c] <=> Glycerone_phosphate[c]	012016_012016, 012057_012057, 012057_013392, 014432_014432, 014432_014528, 014454_014454, 014503_014503, 030298_030298	respiration pathway	triose-phosphate isomerase	5.3.1.1	0
R01061_c	v36	D-Glyceraldehyde_3-phosphate[c] + Orthophosphate[c] + NAD+[c] <=> 3-Phospho-D-glyceroyl_phosphate[c] + NADH[c] + H+[c]	007033_007033, 007468_007468, 007468_007523, 007476_007476, 008220_008220, 008225_008225, 008849_008849, 008894_008894, 008960_008960, 008965_008965, 008999_008999, 009171_009171, 011175_011175, 011175_013104, 011176_011176, 011176_012888, 011326_011326, 011340_011340, 011340_012218, 011345_011345, 011366_011347, 011366_011366, 011366_013196, 019184_019184, 026737_026737	respiration pathway	glyceraldehyde-3-phosphate dehydrogenase	1.2.1.12	0.128824
R01058_c	v37	D-Glyceraldehyde_3-phosphate[c] + NADP+[c] + H2O[c] -> 3-Phospho-D-glycerate[c] + NADPH[c] + H+[c]	006181_006181, 006183_006183, 006183_007847, 007468_007468, 007468_007523, 007476_007476	respiration pathway	glyceraldehyde-3-phosphate dehydrogenase (NADP)	1.2.1.9	0
R01512_c	v38	ATP[c] + 3-Phospho-D-glycerate[c] <=> ADP[c] + 3-Phospho-D-glyceroyl_phosphate[c]	004631_004631, 004639_004639, 004792_004792, 005745_005745, 006138_006138, 006251_006251, 006596_006596, 006605_006605, 006605_008146, 006605_008680, 009003_009003, 009020_009020, 025539_025539, 031356_031356, 032631_032631, 034278_034278	respiration pathway	phosphoglycerate kinase	2.7.2.3	0
R01518_c	v39	2-Phospho-D-glycerate[c] <=> 3-Phospho-D-glycerate[c]	004733_004733, 004733_004736, 004743_004743, 004743_004745, 004743_004750, 006253_006253, 010967_010967, 013253_013253, 015165_015165, 021170_021170	respiration pathway	Phosphoglycerate mutase	5.4.2.1	0
R00658_c	v40	2-Phospho-D-glycerate[c] <=> Phosphoenolpyruvate[c] + H2O[c]	002591_002591, 002591_004224, 002628_002628, 002709_002709, 003117_003117, 006818_006818, 007673_007673, 007678_007678, 010944_010944, 011005_011005, 011276_011276, 011293_011293, 024265_024265, 028434_028434, 029031_029031, 034377_034377	respiration pathway	phosphopyruvate hydratase	4.2.1.11	0
R00200_c	v41	ADP[c] + Phosphoenolpyruvate[c] <=> ATP[c] + Pyruvate[c]	004230_004230, 004314_004314, 004396_004396, 004400_004400, 004405_004405, 004457_004457, 005418_005418, 005418_006114, 005440_005440, 005440_006453, 005850_005850, 005893_005893, 005990_005990, 005990_006244, 006013_006013, 006316_006316, 007330_007330, 025482_025482	respiration pathway	pyruvate kinase	2.7.1.40	0
R01138_c	v42	dATP[c] + Pyruvate[c] <=> dADP[c] + Phosphoenolpyruvate[c]	004230_004230, 004314_004314, 004396_004396, 004400_004400, 004405_004405, 004457_004457, 005418_005418, 005418_006114, 005440_005440, 005440_006453, 005850_005850, 005893_005893, 005990_005990, 005990_006244, 006013_006013, 006316_006316, 007330_007330, 025482_025482	respiration pathway	pyruvate kinase	2.7.1.40	0
R00430_c	v43	GTP[c] + Pyruvate[c] <=> GDP[c] + Phosphoenolpyruvate[c]	004230_004230, 004314_004314, 004396_004396, 004400_004400, 004405_004405, 004457_004457, 005418_005418, 005418_006114, 005440_005440, 005440_006453, 005850_005850, 005893_005893, 005990_005990, 005990_006244, 006013_006013, 006316_006316, 007330_007330, 025482_025482	respiration pathway	pyruvate kinase	2.7.1.40	0
R01858_c	v44	dGTP[c] + Pyruvate[c] <=> dGDP[c] + Phosphoenolpyruvate[c]	004230_004230, 004314_004314, 004396_004396, 004400_004400, 004405_004405, 004457_004457, 005418_005418, 005418_006114, 005440_005440, 005440_006453, 005850_005850, 005893_005893, 005990_005990, 005990_006244, 006013_006013, 006316_006316, 007330_007330, 025482_025482	respiration pathway	pyruvate kinase	2.7.1.40	0
R00341_c	v45	ATP[c] + Oxaloacetate[c] -> ADP[c] + Phosphoenolpyruvate[c] + CO2[c]	004362_004362, 013645_013645, 013649_013649, 030131_030131, 033411_033411	respiration pathway	phosphoenolpyruvate carboxykinase (ATP)	4.1.1.49	0
R00344_c	v46	ATP[c] + Pyruvate[c] + HCO3-[c] + H+[c] <=> ADP[c] + Orthophosphate[c] + Oxaloacetate[c]		respiration pathway			-0.00187176
R00754_c	v47	Ethanol[c] + NAD+[c] <=> Acetaldehyde[c] + NADH[c] + H+[c]	007957_007957, 009422_009422, 009575_009575, 009729_009729, 009729_009978, 009738_009738, 011403_011403, 026035_026035	respiration pathway	alcohol dehydrogenase	1.1.1.1	-0.129681
R00746_c	v48	Ethanol[c] + NADP+[c] <=> Acetaldehyde[c] + NADPH[c] + H+[c]	012080_012080, 022528_022528	respiration pathway	alcohol dehydrogenase (NADP+)	1.1.1.2	-3.42977e-05
R00224_c	v49	Pyruvate[c] -> Acetaldehyde[c] + CO2[c]		respiration pathway		4.1.1.1	0.130664
R00235_c	v50	ATP[c] + Acetate[c] + CoA[c] -> AMP[c] + Diphosphate[c] + Acetyl-CoA[c]	002153_002153, 002741_002741, 004367_004367	respiration pathway	acetyl-CoA synthetase	6.2.1.1	7.42156e-26
R00710_c	v51	Acetaldehyde[c] + NAD+[c] + H2O[c] -> Acetate[c] + NADH[c] + H+[c]	003883_003883, 003907_003907, 004132_004132, 004210_004210, 004263_004263, 004458_004458, 004471_004471, 004471_006399, 005092_005092, 005124_005123, 005124_005124, 005124_005133, 005135_005135, 005392_005392, 005744_005744, 005882_005882, 005882_005896, 006024_006024, 006024_006072, 006047_006047, 006263_006252, 006263_006254, 006263_006263, 006263_008624, 006263_008651, 006522_006522, 026719_02…	respiration pathway	aldehyde dehydrogenase (NAD+)	1.2.1.3	0
R01251_c	v52	(S)-1-Pyrroline-5-carboxylate[c] + NADPH[c] + H+[c] -> L-Proline[c] + NADP+[c]	013665_013665	amino acid biosynthesis pathway	pyrroline-5-carboxylate reductase	1.5.1.2	6.85953e-05
R00945_c	v53	5,10-Methylenetetrahydrofolate[c] + Glycine[c] + H2O[c] <=> Tetrahydrofolate[c] + L-Serine[c]	004167_004167, 004768_004768, 005293_005293, 005682_005682, 005710_005710, 005814_005814, 005814_005816, 006389_006389, 006394_006394, 006401_006401, 006915_006915, 006924_006924, 010497_010497, 010497_010519, 025839_025839, 027388_027388	amino acid biosynthesis pathway	glycine hydroxymethyltransferase	2.1.2.1	0
R00259_c	v54	Acetyl-CoA[c] + L-Glutamate[c] <=> CoA[c] + N-Acetyl-L-glutamate[c]	003749_003749, 007870_007852, 007870_007870, 009070_009070, 009070_009076	amino acid biosynthesis pathway	amino-acid N-acetyltransferase	2.3.1.1	7.42131e-26
R02282_c	v55	N-Acetylornithine[c] + L-Glutamate[c] <=> L-Ornithine[c] + N-Acetyl-L-glutamate[c]	009070_009070, 009070_009076	amino acid biosynthesis pathway	glutamate N-acetyltransferase	2.3.1.35	-7.42139e-26
R00667_c	v56	L-Ornithine[c] + 2-Oxoglutarate[c] <=> L-Glutamate_5-semialdehyde[c] + L-Glutamate[c]	006859_006859, 010720_010720, 010724_010724	amino acid biosynthesis pathway	Ornithine aminotransferase	2.6.1.13	6.85953e-05
R00258_c	v57	L-Alanine[c] + 2-Oxoglutarate[c] <=> Pyruvate[c] + L-Glutamate[c]	005265_005265, 006577_006577, 006577_007419, 006626_006617, 006626_006626, 006626_010371, 006658_006658, 023834_023834	amino acid biosynthesis pathway	alanine transaminase	2.6.1.2	0
R00372_c	v58	L-Glutamate[c] + Glyoxylate[c] <=> Glycine[c] + 2-Oxoglutarate[c]	006626_006617, 006626_006626, 006626_010371, 006658_006658, 008989_008992, 008989_009004, 008989_009016, 008989_009022, 008994_008991, 008994_008994	amino acid biosynthesis pathway	glyoxylate aminotransferase	2.6.1.4	0
R00369_c	v59	L-Alanine[c] + Glyoxylate[c] <=> Pyruvate[c] + Glycine[c]	006534_006534, 006626_006617, 006626_006626, 006658_006658, 007934_007934, 008989_008989, 008989_008992, 008989_009004, 008989_009016, 008989_009022, 008994_008991, 008994_008994, 021931_021931	amino acid biosynthesis pathway	alanine-glyoxylate transaminase	2.6.1.44	0
R00588_c	v60	L-Serine[c] + Glyoxylate[c] <=> Hydroxypyruvate[c] + Glycine[c]	008989_008989, 008989_008992, 008989_009004, 008989_009016, 008989_009022, 008994_008991, 008994_008994	amino acid biosynthesis pathway	serine-glyoxylate transaminase	2.6.1.45	-0.000495757
R00585_c	v61	L-Serine[c] + Pyruvate[c] <=> Hydroxypyruvate[c] + L-Alanine[c]	008989_008989, 008989_008992, 008989_009004, 008989_009016, 008989_009022, 008994_008991, 008994_008994	amino acid biosynthesis pathway	serine-pyruvate transaminase	2.6.1.51	0.000495757
R00485_c	v62	L-Asparagine[c] + H2O[c] <=> L-Aspartate[c] + NH3[c]	009445_009445, 010588_010588, 010906_010906, 010906_012664, 011731_011731, 011739_011739, 011879_011879	amino acid biosynthesis pathway	asparaginase	3.5.1.1	0
R00751_c	v63	L-Threonine[c] -> Glycine[c] + Acetaldehyde[c]	010497_010497, 010497_010519, 025839_025839	amino acid biosynthesis pathway	threonine aldolase	4.1.2.5	-0.000948845
R00483_c	v64	ATP[c] + L-Aspartate[c] + NH3[c] <=> AMP[c] + Diphosphate[c] + L-Asparagine[c]	004206_004206, 004530_004530	amino acid biosynthesis pathway	asparagine synthetase	6.3.1.1	0
R00253_c	v65	ATP[c] + L-Glutamate[c] + NH3[c] -> ADP[c] + Orthophosphate[c] + L-Glutamine[c]	007231_007231, 008019_008013, 008019_008019, 008086_008086, 010581_010581, 010597_010597, 026724_026724	amino acid biosynthesis pathway	glutamine synthetase	6.3.1.2	0.00160575
R00578_c	v66	ATP[c] + L-Aspartate[c] + L-Glutamine[c] + H2O[c] <=> AMP[c] + Diphosphate[c] + L-Asparagine[c] + L-Glutamate[c]	004206_004206, 004530_004530	amino acid biosynthesis pathway	asparagine synthase (glutamine-hydrolyzing)	6.3.5.4	0
R00575_c	v67	2 ATP[c] + L-Glutamine[c] + HCO3-[c] + H2O[c] + H+[c] <=> 2 ADP[c] + Orthophosphate[c] + L-Glutamate[c] + Carbamoyl_phosphate[c]	000597_000597, 008319_008319	amino acid biosynthesis pathway	carbamoylphosphate synthase	6.3.5.5	0
spontanous2	v68	L-Glutamate_5-semialdehyde[c] <=> (S)-1-Pyrroline-5-carboxylate[c] + H2O[c]		amino acid biosynthesis pathway			6.85953e-05
R00573_c	v69	ATP[c] + UTP[c] + L-Glutamine[c] + H2O[c] -> ADP[c] + Orthophosphate[c] + CTP[c] + L-Glutamate[c]	003685_003685, 003790_003790, 003948_003948, 004029_004029, 004029_004036, 004708_004708	amino acid biosynthesis pathway	CTP synthase	6.3.4.2	0
R00365_c	v70	Glycine[c] + H2O[c] + NAD+[c] <=> Glyoxylate[c] + NH3[c] + NADH[c] + H+[c]		amino acid biosynthesis pathway		1.4.1.1/1.4.1.10	0
R00373_c	v71	Glycine[c] + Oxaloacetate[c] <=> Glyoxylate[c] + L-Aspartate[c]		amino acid biosynthesis pathway		2.6.1.35	-0.00148514
R07641_c	v72	2 ATP[c] + HCO3-[c] + NH3[c] + H+[c] <=> 2 ADP[c] + Orthophosphate[c] + Carbamoyl_phosphate[c]		amino acid biosynthesis pathway			0
R00669_c	v73	N-Acetylornithine[c] + H2O[c] <=> Acetate[c] + L-Ornithine[c]		amino acid biosynthesis pathway		3.5.1.14/3.5.1.16	0
R01072_c	v74	L-Glutamine[c] + 5-Phospho-alpha-D-ribose_1-diphosphate[c] + H2O[c] -> 5-Phosphoribosylamine[c] + Diphosphate[c] + L-Glutamate[c]	004206_004206, 004242_004242, 004530_004530, 005111_005111	nucleotide biosynthesis pathway	amidophosphoribosyltransferase	2.4.2.14	0
R00190_c	v75	Adenine[c] + 5-Phospho-alpha-D-ribose_1-diphosphate[c] -> AMP[c] + Diphosphate[c]	016784_016784, 016851_016851, 016993_016993, 016993_016994, 016993_018135, 017128_017128, 017240_017240, 017240_018084, 017252_017252, 017275_017275, 017275_017732, 017275_018280	nucleotide biosynthesis pathway	adenine phosphoribosyltransferase	2.4.2.7	0
R01245_c	v76	Adenosine[c] + H2O[c] <=> Adenine[c] + D-Ribose[c]	024805_024805, 027359_027359	nucleotide biosynthesis pathway	purine nucleoside hydrolase	3.2.2.7	0
R00185_c	v77	ATP[c] + Adenosine[c] <=> ADP[c] + AMP[c]	004217_004217, 004217_006290, 004437_004437, 009589_009589, 010130_010130, 010970_010970, 011177_011177, 011578_011578, 011584_011584, 023836_023836, 030720_030720, 032783_032783	nucleotide biosynthesis pathway	adenosine kinase/deoxycitidine kinase	2.7.1.20/2.7.1.74	0
R01229_c	v78	Guanine[c] + 5-Phospho-alpha-D-ribose_1-diphosphate[c] -> GMP[c] + Diphosphate[c]	017095_017095	nucleotide biosynthesis pathway	hypoxanthine-guanine phosphoribosyltransferase	2.4.2.8	0
R01677_c	v79	Guanosine[c] + H2O[c] <=> Guanine[c] + D-Ribose[c]	027359_027359	nucleotide biosynthesis pathway	guanosine ribohydrolase	3.2.2.1	0
R04144_c	v80	ATP[c] + 5-Phosphoribosylamine[c] + Glycine[c] -> ADP[c] + Orthophosphate[c] + 5'-Phosphoribosylglycinamide[c]	005282_005282, 007411_007411, 008387_008387	nucleotide biosynthesis pathway	phosphoribosylamine-glycine ligase	6.3.4.13	0
R04325_c	v81	10-Formyltetrahydrofolate[c] + 5'-Phosphoribosylglycinamide[c] <=> Tetrahydrofolate[c] + 5'-Phosphoribosyl-N-formylglycinamide[c]	009846_009846, 009846_013259, 011790_011790	nucleotide biosynthesis pathway	formyltetrahydrofolate deformylase	2.1.2.2	0
R04463_c	v82	ATP[c] + 5'-Phosphoribosyl-N-formylglycinamide[c] + L-Glutamine[c] + H2O[c] -> ADP[c] + Orthophosphate[c] + 2-(Formamido)-N1-(5'-phosphoribosyl)acetamidine[c] + L-Glutamate[c]	000264_000264	nucleotide biosynthesis pathway	phosphoribosylformylglycinamidine synthase	6.3.5.3	0
R04208_c	v83	ATP[c] + 2-(Formamido)-N1-(5'-phosphoribosyl)acetamidine[c] -> ADP[c] + Orthophosphate[c] + Aminoimidazole_ribotide[c]	009157_009157, 009191_009191	nucleotide biosynthesis pathway	phosphoribosylformylglycinamidine cyclo-ligase	6.3.3.1	0
R04209_c	v84	Aminoimidazole_ribotide[c] + CO2[c] -> 1-(5-Phospho-D-ribosyl)-5-amino-4-imidazolecarboxylate[c]	004007_004007	nucleotide biosynthesis pathway	phosphoribosylaminoimidazole carboxylase	4.1.1.21	0
R04591_c	v85	ATP[c] + 1-(5-Phospho-D-ribosyl)-5-amino-4-imidazolecarboxylate[c] + L-Aspartate[c] -> ADP[c] + Orthophosphate[c] + 1-(5'-Phosphoribosyl)-5-amino-4-(N-succinocarboxamide)-imidazole[c]	016682_016682, 031842_031842	nucleotide biosynthesis pathway	1-(5-Phosphoribosyl)-5-amino-4-carboxyimidazole:L-aspartate ligase	6.3.2.6	0
R04559_c	v86	1-(5'-Phosphoribosyl)-5-amino-4-(N-succinocarboxamide)-imidazole[c] -> Fumarate[c] + 1-(5'-Phosphoribosyl)-5-amino-4-imidazolecarboxamide[c]	005081_005081, 005081_006842, 005207_005207, 007064_007064, 027209_027209	nucleotide biosynthesis pathway	adenylosuccinate lyase	4.3.2.2	0
R04560_c	v87	10-Formyltetrahydrofolate[c] + 1-(5'-Phosphoribosyl)-5-amino-4-imidazolecarboxamide[c] <=> Tetrahydrofolate[c] + 1-(5'-Phosphoribosyl)-5-formamido-4-imidazolecarboxamide[c]	003892_003892	nucleotide biosynthesis pathway	phosphoribosylaminoimidazolecarboxamide formyltransferase	2.1.2.3	0
R01127_c	v88	1-(5'-Phosphoribosyl)-5-formamido-4-imidazolecarboxamide[c] -> IMP[c] + H2O[c]	003892_003892	nucleotide biosynthesis pathway	IMP cyclohydrolase	3.5.4.10	0
R01135_c	v89	GTP[c] + IMP[c] + L-Aspartate[c] <=> GDP[c] + Orthophosphate[c] + N6-(1,2-Dicarboxyethyl)-AMP[c]	003882_003882, 006438_006438, 022615_022615	nucleotide biosynthesis pathway	adenylosuccinate synthase	6.3.4.4	0.000130955
R01130_c	v90	IMP[c] + NAD+[c] + H2O[c] -> Xanthosine_5'-phosphate[c] + NADH[c] + H+[c]	006095_006095, 007100_007100, 010145_010145, 010145_010243, 010145_012913, 010148_010126, 010148_010148, 010273_010273, 010275_010275, 010275_011685, 023001_023001	nucleotide biosynthesis pathway	IMP dehydrogenase	1.1.1.205	0
R01083_c	v91	N6-(1,2-Dicarboxyethyl)-AMP[c] <=> Fumarate[c] + AMP[c]	005081_005081, 005081_006842, 005207_005207, 007064_007064, 027209_027209	nucleotide biosynthesis pathway	adenylosuccinate lyase	4.3.2.2	0.000130955
R00127_c	v92	ATP[c] + AMP[c] -> 2 ADP[c]	003959_003959, 012584_012584, 013232_013232, 014819_014819, 014834_014834, 014878_014878, 015490_015483, 015490_015490, 015611_015611, 015611_015888, 016239_016210, 016239_016239, 017432_017432, 024717_024717, 034091_034091	nucleotide biosynthesis pathway	adenylate kinase	2.7.4.3	0
R02017_c	v93	dADP[c] + Thioredoxin_disulfide[c] + H2O[c] <=> Thioredoxin[c] + ADP[c]	001841_001841, 011100_011100, 011646_011646, 021751_021751	nucleotide biosynthesis pathway	ribonucleoside-diphosphate reductase	1.17.4.1	0
R01547_c	v94	ATP[c] + dAMP[c] <=> ADP[c] + dADP[c]	003959_003959, 012584_012584, 013232_013232, 014819_014819, 014834_014834, 014878_014878, 015490_015483, 015490_015490, 015611_015611, 015611_015888, 016239_016210, 016239_016239, 017432_017432, 024717_024717, 034091_034091	nucleotide biosynthesis pathway	adenylate kinase	2.7.4.3	0
R01137_c	v95	ATP[c] + dADP[c] -> ADP[c] + dATP[c]	013442_013442, 015054_015054, 015123_015123, 018436_018436, 018436_019475, 024400_024400, 025068_025068, 026481_026481, 030598_030598	nucleotide biosynthesis pathway	nucleoside-diphosphate kinase	2.7.4.6	0
R01231_c	v96	ATP[c] + Xanthosine_5'-phosphate[c] + L-Glutamine[c] + H2O[c] -> AMP[c] + Diphosphate[c] + GMP[c] + L-Glutamate[c]	008456_008456, 011019_011019, 014591_014591, 014671_014671	nucleotide biosynthesis pathway	GMP synthase (glutamine- hydrolysing)	6.3.5.2	0
R00332_c	v97	ATP[c] + GMP[c] -> ADP[c] + GDP[c]	008951_008951, 009127_009127, 013198_013198	nucleotide biosynthesis pathway	guanylate kinase	2.7.4.8	0
R00330_c	v98	ATP[c] + GDP[c] -> ADP[c] + GTP[c]	013442_013442, 015054_015054, 015123_015123, 018436_018436, 018436_019475, 024400_024400, 025068_025068, 026481_026481, 030598_030598	nucleotide biosynthesis pathway	nucleoside-diphosphate kinase	2.7.4.6	0.000130955
R02019_c	v99	GDP[c] + Thioredoxin[c] -> dGDP[c] + Thioredoxin_disulfide[c] + H2O[c]	001841_001841, 011100_011100, 011646_011646, 021751_021751	nucleotide biosynthesis pathway	ribonucleoside-diphosphate reductase	1.17.4.1	0
R01857_c	v100	ATP[c] + dGDP[c] <=> ADP[c] + dGTP[c]	013442_013442, 015054_015054, 015123_015123, 018436_018436, 018436_019475, 024400_024400, 025068_025068, 026481_026481, 030598_030598	nucleotide biosynthesis pathway	nucleoside-diphosphate kinase	2.7.4.6	0
R00963_c	v101	UMP[c] + H2O[c] <=> Uridine[c] + Orthophosphate[c]	003563_003563, 005147_005147, 012378_012374, 012378_012378, 021476_021476, 022171_022171, 033558_033558	nucleotide biosynthesis pathway	5'-nucleotidase	3.1.3.5	0
R00158_c	v102	ATP[c] + UMP[c] <=> ADP[c] + UDP[c]	014820_014820, 014878_014878, 016239_016210, 016239_016239, 034091_034091	nucleotide biosynthesis pathway	UMP kinase	2.7.4.14	0.0631868
R00156_c	v103	ATP[c] + UDP[c] -> ADP[c] + UTP[c]	013442_013442, 015054_015054, 015123_015123, 018436_018436, 018436_019475, 024400_024400, 025068_025068, 026481_026481, 030598_030598	nucleotide biosynthesis pathway	nucleoside-diphosphate kinase	2.7.4.6	0
R00571_c	v104	ATP[c] + UTP[c] + NH3[c] <=> ADP[c] + Orthophosphate[c] + CTP[c]	003685_003685, 003790_003790, 003948_003948, 004029_004029, 004029_004036, 004708_004708	nucleotide biosynthesis pathway	CTP synthase	6.3.4.2	1.34369e-17
R00570_c	v105	ATP[c] + CDP[c] -> ADP[c] + CTP[c]	013442_013442, 015054_015054, 015123_015123, 018436_018436, 018436_019475, 024400_024400, 025068_025068, 026481_026481, 030598_030598	nucleotide biosynthesis pathway	nucleoside-diphosphate kinase	2.7.4.6	0
R02024_c	v106	Thioredoxin[c] + CDP[c] -> dCDP[c] + Thioredoxin_disulfide[c] + H2O[c]	001841_001841, 011100_011100, 011646_011646, 021751_021751	nucleotide biosynthesis pathway	ribonucleoside-diphosphate reductase	1.17.4.1	0
R00512_c	v107	ATP[c] + CMP[c] <=> ADP[c] + CDP[c]	014820_014820, 014878_014878, 016239_016210, 016239_016239, 034091_034091	nucleotide biosynthesis pathway	CMP kinase	2.7.4.14	-2.23633e-28
R02326_c	v108	ATP[c] + dCDP[c] -> ADP[c] + dCTP[c]	013442_013442, 015054_015054, 015123_015123, 018436_018436, 018436_019475, 024400_024400, 025068_025068, 026481_026481, 030598_030598	nucleotide biosynthesis pathway	nucleoside-diphosphate kinase	2.7.4.6	0
R02018_c	v109	Thioredoxin[c] + UDP[c] -> dUDP[c] + Thioredoxin_disulfide[c] + H2O[c]	001841_001841, 011100_011100, 011646_011646, 021751_021751	nucleotide biosynthesis pathway	ribonucleoside-diphosphate reductase	1.17.4.1	0
R02331_c	v110	ATP[c] + dUDP[c] -> ADP[c] + dUTP[c]	013442_013442, 015054_015054, 015123_015123, 018436_018436, 018436_019475, 024400_024400, 025068_025068, 026481_026481, 030598_030598	nucleotide biosynthesis pathway	nucleoside-diphosphate kinase	2.7.4.6	0
R02100_c	v111	dUTP[c] + H2O[c] <=> dUMP[c] + Diphosphate[c]	017506_017506, 021849_021849	nucleotide biosynthesis pathway	dUTP diphosphatase	3.6.1.23	0
R02101_c	v112	dUMP[c] + 5,10-Methylenetetrahydrofolate[c] <=> Dihydrofolate[c] + dTMP[c]	005413_005413	nucleotide biosynthesis pathway	dihydrofolate reductase	2.1.1.45	0
R02094_c	v113	ATP[c] + dTMP[c] <=> ADP[c] + dTDP[c]	012058_012058, 014240_014240, 021826_021826	nucleotide biosynthesis pathway	thymidylate kinase	2.7.4.9	0
R02093_c	v114	ATP[c] + dTDP[c] -> ADP[c] + dTTP[c]	013442_013442, 015054_015054, 015123_015123, 018436_018436, 018436_019475, 024400_024400, 025068_025068, 026481_026481, 030598_030598	nucleotide biosynthesis pathway	nucleoside-diphosphate kinase	2.7.4.6	0
R01227_c	v115	GMP[c] + H2O[c] <=> Guanosine[c] + Orthophosphate[c]		nucleotide biosynthesis pathway		3.1.3.5	0
R01228_c	v116	ATP[c] + Guanosine[c] <=> ADP[c] + GMP[c]		nucleotide biosynthesis pathway		2.7.1.73	0
R00941_c	v117	10-Formyltetrahydrofolate[c] + NADP+[c] + H2O[c] <=> Tetrahydrofolate[c] + CO2[c] + NADPH[c] + H+[c]		nucleotide biosynthesis pathway		1.5.1.6	-0.000130955
R00515_c	v118	CTP[c] + H2O[c] <=> CMP[c] + Diphosphate[c]		nucleotide biosynthesis pathway		3.6.1.8/3.6.1.65	0
R00662_c	v119	UTP[c] + H2O[c] <=> UMP[c] + Diphosphate[c]		nucleotide biosynthesis pathway		3.6.1.8/3.6.1.19	-3.4892e-17
R00964_c	v120	ATP[c] + Uridine[c] <=> ADP[c] + UMP[c]		nucleotide biosynthesis pathway		2.7.1.48	0
R00967_c	v121	UTP[c] + Uridine[c] <=> UDP[c] + UMP[c]		nucleotide biosynthesis pathway		2.7.1.48	2.14551e-17
R00968_c	v122	GTP[c] + Uridine[c] <=> GDP[c] + UMP[c]		nucleotide biosynthesis pathway		2.7.1.48	0
R01549_c	v123	dATP[c] + Uridine[c] <=> dADP[c] + UMP[c]		nucleotide biosynthesis pathway		2.7.1.48	0
R01880_c	v124	dGTP[c] + Uridine[c] <=> dGDP[c] + UMP[c]		nucleotide biosynthesis pathway		2.7.1.48	0
R02097_c	v125	dTTP[c] + Uridine[c] <=> dTDP[c] + UMP[c]		nucleotide biosynthesis pathway		2.7.1.48	0
R02327_c	v126	dCTP[c] + Uridine[c] <=> dCDP[c] + UMP[c]		nucleotide biosynthesis pathway		2.7.1.48	0
R02332_c	v127	dUTP[c] + Uridine[c] <=> dUDP[c] + UMP[c]		nucleotide biosynthesis pathway		2.7.1.48	0
R00936_c	v128	Tetrahydrofolate[c] + NAD+[c] <=> Dihydrofolate[c] + NADH[c] + H+[c]		nucleotide biosynthesis pathway		1.5.1.3	0
R00939_c	v129	Tetrahydrofolate[c] + NADP+[c] <=> Dihydrofolate[c] + NADPH[c] + H+[c]		nucleotide biosynthesis pathway		1.5.1.3	0
R00014_m	v130	Pyruvate[m] + Thiamin_diphosphate[m] <=> 2-(alpha-Hydroxyethyl)thiamine_diphosphate[m] + CO2[m]	003934_003934, 003946_003946, 004208_004208, 004214_004214, 007404_007404, 007404_007407, 007404_008364, 007540_007540, 007973_007973, 008040_008040, 008778_008778, 008778_011654, 008817_008817, 010116_010116, 010116_012364, 010442_010415, 010442_010442, 012570_012570, 033824_033824	respiration pathway	pyruvate decarboxylase/pyruvate dehydrogenase (acetyl-transferring)	4.1.1.1/1.2.4.1	0.000233848
R00214_m	v131	(S)-Malate[m] + NAD+[m] <=> Pyruvate[m] + CO2[m] + NADH[m] + H+[m]	003967_003967, 003967_003978, 003967_004048, 003967_005281, 033566_033566	respiration pathway	malate dehydrogenase (decarboxylating)	1.1.1.39	0
R03270_m	v132	2-(alpha-Hydroxyethyl)thiamine_diphosphate[m] + Enzyme_N6-(lipoyl)lysine[m] <=> (Dihydrolipoyllysine-residue_acetyltransferase)_S-acetyldihydrolipoyllysine[m] + Thiamin_diphosphate[m]	007404_007404, 007404_007407, 007404_008364, 007540_007540, 007973_007973, 008040_008040, 008778_008778, 008778_011654, 008817_008817, 010116_010116, 010116_012364, 010442_010415, 010442_010442, 012570_012570	respiration pathway	pyruvate dehydrogenase (acetyl-transferring)	1.2.4.1	0.000233848
R02569_m	v133	Acetyl-CoA[m] + Enzyme_N6-(dihydrolipoyl)lysine[m] <=> CoA[m] + (Dihydrolipoyllysine-residue_acetyltransferase)_S-acetyldihydrolipoyllysine[m]	003490_003490, 004839_004839, 004864_004864, 004864_006814, 006696_006696, 006906_006906, 007597_007597	respiration pathway	pyruvate dehydrogenase E2 component (dihydrolipoamide acetyltransferase)	2.3.1.12	-0.000233848
R00235_m	v134	ATP[m] + Acetate[m] + CoA[m] -> AMP[m] + Diphosphate[m] + Acetyl-CoA[m]	002153_002153, 002741_002741, 004367_004367	respiration pathway	acetyl-CoA synthetase	6.2.1.1	0
R00351_m	v135	Acetyl-CoA[m] + H2O[m] + Oxaloacetate[m] -> Citrate[m] + CoA[m]	005823_005823, 005825_005825, 006853_006853, 012522_012522, 017146_017146	respiration pathway	citrate synthase	2.3.3.1	0.000233848
R00710_m	v136	Acetaldehyde[m] + NAD+[m] + H2O[m] -> Acetate[m] + NADH[m] + H+[m]	003883_003883, 003907_003907, 004132_004132, 004210_004210, 004263_004263, 004458_004458, 004471_004471, 004471_006399, 005092_005092, 005124_005123, 005124_005124, 005124_005133, 005135_005135, 005392_005392, 005744_005744, 005882_005882, 005882_005896, 006024_006024, 006024_006072, 006047_006047, 006263_006252, 006263_006254, 006263_006263, 006263_008624, 006263_008651, 006522_006522, 026719_02…	respiration pathway	aldehyde dehydrogenase (NAD+)	1.2.1.3	0
R00755_m	v137	Acetaldehyde[m] + Thiamin_diphosphate[m] <=> 2-(alpha-Hydroxyethyl)thiamine_diphosphate[m]	003934_003934, 003946_003946, 004208_004208, 004214_004214, 033824_033824	respiration pathway	pyruvate decarboxylase	4.1.1.1	0
R01325_m	v138	Citrate[m] <=> cis-Aconitate[m] + H2O[m]	000903_000903, 000908_000908, 001348_001348, 005842_005842, 005842_005874, 005847_005847, 005859_005859, 033921_033921	respiration pathway	aconitate hydratase	4.2.1.3	0.000233848
R01900_m	v139	Isocitrate[m] <=> cis-Aconitate[m] + H2O[m]	000903_000903, 000908_000908, 001348_001348, 005842_005842, 005842_005874, 005847_005847, 005859_005859, 033921_033921	respiration pathway	aconitate hydratase	4.2.1.3	-0.000233848
R01899_m	v140	Isocitrate[m] + NADP+[m] <=> Oxalosuccinate[m] + NADPH[m] + H+[m]	007405_007405, 008022_008022, 008545_008545, 008604_008604, 009195_009185, 009195_009195, 009951_009951, 009951_010100, 009952_009952	respiration pathway	isocitrate dehydrogenase	1.1.1.42	0.000233848
R00709_m	v141	Isocitrate[m] + NAD+[m] <=> 2-Oxoglutarate[m] + CO2[m] + NADH[m] + H+[m]	009796_009796, 009796_012059, 009951_009951, 009951_010100, 009952_009952	respiration pathway	isocitrate dehydrogenase (NAD+)	1.1.1.41	0
R00268_m	v142	Oxalosuccinate[m] <=> 2-Oxoglutarate[m] + CO2[m]	007405_007405, 008022_008022, 008545_008545, 008604_008604, 009195_009185, 009195_009195, 009951_009951, 009951_010100, 009952_009952	respiration pathway	isocitrate dehydrogenase	1.1.1.42	0.000233848
R00621_m	v143	2-Oxoglutarate[m] + Thiamin_diphosphate[m] <=> 3-Carboxy-1-hydroxypropyl-ThPP[m] + CO2[m]	000822_000822, 000828_000828, 009030_009030, 009030_009334, 009245_009245, 009247_009247, 009260_009260, 009260_009281, 009260_009283, 009356_009356, 020906_020906, 026348_026348	respiration pathway	2-oxoglutarate dehydrogenase complex	1.2.4.2	0
R03316_m	v144	3-Carboxy-1-hydroxypropyl-ThPP[m] + Enzyme_N6-(lipoyl)lysine[m] <=> (Dihydrolipoyllysine-residue_succinyltransferase)_S-succinyldihydrolipoyllysine[m] + Thiamin_diphosphate[m]	000822_000822, 000828_000828, 009030_009030, 009030_009334, 009245_009245, 009247_009247, 009260_009260, 009260_009281, 009260_009283, 009356_009356, 020906_020906, 026348_026348	respiration pathway	2-oxoglutarate dehydrogenase complex	1.2.4.2	0
R08550_m	v145	Enzyme_N6-(dihydrolipoyl)lysine[m] + NAD+[m] <=> Enzyme_N6-(lipoyl)lysine[m] + NADH[m] + H+[m]	000718_000718, 000718_000722, 000822_000822, 000828_000828, 004342_004342, 004342_004579, 004513_004513, 004513_004614, 005245_005245, 005480_005480, 005499_005499, 005802_005802, 005856_005856, 005910_005910, 006064_006064, 006188_006188, 006665_006665, 010018_010018, 010187_010187, 010203_010203, 017913_017913, 026348_026348, 027239_027239, 028340_028340, 032007_032007	respiration pathway	dihydrolipoamide dehydrogenase	1.8.1.4	0.000233848
R02570_m	v146	Succinyl-CoA[m] + Enzyme_N6-(dihydrolipoyl)lysine[m] <=> CoA[m] + (Dihydrolipoyllysine-residue_succinyltransferase)_S-succinyldihydrolipoyllysine[m]	000822_000822, 000828_000828, 006912_006909, 006912_006912, 006912_006919, 026348_026348	respiration pathway	dihydrolipoamide succinyltransferase	2.3.1.61	0
R00405_m	v147	ADP[m] + Orthophosphate[m] + Succinyl-CoA[m] -> ATP[m] + Succinate[m] + CoA[m]	007411_007411, 008387_008387, 010959_010959	respiration pathway	Succinyl CoA Synthetase (ADP-forming)	6.2.1.5	0
R00432_m	v148	GTP[m] + Succinate[m] + CoA[m] <=> GDP[m] + Orthophosphate[m] + Succinyl-CoA[m]	007411_007411, 008387_008387, 010959_010959	respiration pathway	Succinyl CoA Synthetase (GDP-forming)	6.2.1.4	0
R02164_m	v149	Ubiquinone[m] + Succinate[m] <=> Ubiquinol[m] + Fumarate[m]	003478_003478, 003519_003519, 003519_004079, 013361_013361, 013362_013362, 015116_015116, 015116_015232, 018529_018529, 020000_020000, 020022_020022	respiration pathway	succinate dehydrogenase (ubiquinone)	1.3.5.1	0
R00412_m	v150	Succinate[m] + Acceptor[m] <=> Fumarate[m] + Reduced_acceptor[m]	003478_003478, 003519_003519, 003519_004079, 013361_013361, 013362_013362	respiration pathway	succinate dehydrogenase flavoprotein subunit	1.3.99.1	0
R01082_m	v151	Fumarate[m] + H2O[m] -> (S)-Malate[m]	007064_007064, 027209_027209	respiration pathway	fumarate hydratase	4.2.1.2	0.000620476
R00342_m	v152	(S)-Malate[m] + NAD+[m] <=> Oxaloacetate[m] + NADH[m] + H+[m]	003967_003967, 003967_003978, 003967_004048, 003967_005281, 007889_007889, 008657_008657, 010105_010105, 010609_010609, 010611_010585, 010611_010611, 010611_011812, 011026_011026, 011133_011133, 011311_011311, 011550_011550, 024014_024014, 025429_025429, 031156_031156, 033566_033566, 034460_034460	respiration pathway	malate dehydrogenase	1.1.1.37	0.000620476
R00352_m	v153	ATP[m] + Citrate[m] + CoA[m] -> ADP[m] + Orthophosphate[m] + Acetyl-CoA[m] + Oxaloacetate[m]	003902_003902, 003902_003903, 003908_003908, 006928_006928, 008335_008307, 008335_008335, 008344_008344	respiration pathway	ATP citrate (pro-S)-lyase	2.3.3.8	0
R03415_m	v154	Pyruvate[m] + Ubiquinone[m] + H2O[m] <=> Acetate[m] + Ubiquinol[m] + CO2[m]		respiration pathway		1.2.5.1	0
R00258_m	v155	L-Alanine[m] + 2-Oxoglutarate[m] <=> Pyruvate[m] + L-Glutamate[m]	005265_005265, 006577_006577, 006577_007419, 006626_006617, 006626_006626, 006626_010371, 006658_006658, 023834_023834	amino acid biosynthesis pathway	alanine transaminase	2.6.1.2	0
R07460_m	v156	(Enzyme)-cysteine[m] + L-Cysteine[m] <=> (Enzyme)-S-sulfanylcysteine[m] + L-Alanine[m]	007313_007313	amino acid biosynthesis pathway	cysteine desulfurase, transaminase	2.8.1.7	0
R00253_m	v157	ATP[m] + L-Glutamate[m] + NH3[m] -> ADP[m] + Orthophosphate[m] + L-Glutamine[m]	007231_007231, 008019_008013, 008019_008019, 008086_008086, 010581_010581, 010597_010597, 026724_026724	amino acid biosynthesis pathway	glutamine synthetase	6.3.1.2	0
R00573_m	v158	ATP[m] + UTP[m] + L-Glutamine[m] + H2O[m] -> ADP[m] + Orthophosphate[m] + CTP[m] + L-Glutamate[m]	003685_003685, 003790_003790, 003948_003948, 004029_004029, 004029_004036, 004708_004708	amino acid biosynthesis pathway	CTP synthase	6.3.4.2	0
R00571_m	v159	ATP[m] + UTP[m] + NH3[m] <=> ADP[m] + Orthophosphate[m] + CTP[m]	003685_003685, 003790_003790, 003948_003948, 004029_004029, 004029_004036, 004708_004708	nucleotide biosynthesis pathway	CTP synthase	6.3.4.2	0
R00158_m	v160	ATP[m] + UMP[m] <=> ADP[m] + UDP[m]	014820_014820, 014878_014878, 016239_016210, 016239_016239, 034091_034091	nucleotide biosynthesis pathway	UMP kinase	2.7.4.14	0
R00512_m	v161	ATP[m] + CMP[m] <=> ADP[m] + CDP[m]	014820_014820, 014878_014878, 016239_016210, 016239_016239, 034091_034091	nucleotide biosynthesis pathway	CMP kinase	2.7.4.14	0
R00157_m	v162	UTP[m] + AMP[m] <=> UDP[m] + ADP[m]		nucleotide biosynthesis pathway		2.7.4.10	0
R00662_m	v163	UTP[m] + H2O[m] <=> UMP[m] + Diphosphate[m]		nucleotide biosynthesis pathway		3.6.1.8/3.6.1.19	0
R00515_m	v164	CTP[m] + H2O[m] <=> CMP[m] + Diphosphate[m]		nucleotide biosynthesis pathway		3.6.1.8/3.6.1.65	0.131868
R03321_p	v165	beta-D-Glucose_6-phosphate[p] <=> beta-D-Fructose_6-phosphate[p]	004581_004581, 006414_006414, 014581_014581, 024053_024053, 031246_031246	sucrose/starch metabolism pathway	glucose-6-phosphate isomerase	5.3.1.9	0
R02740_p	v166	alpha-D-Glucose_6-phosphate[p] <=> beta-D-Fructose_6-phosphate[p]	004581_004581, 006414_006414, 014581_014581, 024053_024053, 031246_031246	sucrose/starch metabolism pathway	glucose-6-phosphate isomerase	5.3.1.9	0.0631867
R01600_p	v167	ATP[p] + beta-D-Glucose[p] <=> ADP[p] + beta-D-Glucose_6-phosphate[p]	005745_005745, 005907_005907, 005952_005952, 006138_006138, 006251_006251	sucrose/starch metabolism pathway	ATP:beta-D-glucose 6-phosphotransferase	2.7.1.2	0
R02739_p	v168	alpha-D-Glucose_6-phosphate[p] <=> beta-D-Glucose_6-phosphate[p]	004581_004581, 006414_006414, 014581_014581, 024053_024053, 031246_031246	sucrose/starch metabolism pathway	glucose-6-phosphate isomerase	5.3.1.9	0
R08639_p	v169	alpha-D-Glucose_1-phosphate[p] <=> alpha-D-Glucose_6-phosphate[p]	003452_003452, 003471_003471, 003733_003733, 003792_003792, 003792_005009, 004332_004332, 004336_004336	sucrose/starch metabolism pathway	phosphoglucomutase	5.4.2.2	0.0631867
R00948_p	v170	ATP[p] + alpha-D-Glucose_1-phosphate[p] -> Diphosphate[p] + ADP-glucose[p]	005409_005409, 005409_005421, 005409_005437, 005409_006048, 005409_006360, 005446_005446, 005507_005507, 005507_009160, 005518_005518, 021267_021267, 028396_028396, 031078_031078, 032653_032653	sucrose/starch metabolism pathway	glucose-1-phosphate adenylyltransferase	2.7.7.27	1.25596e-07
R06049_p	v171	1,4-alpha-D-Glucan(n)[p] + ADP-glucose[p] <=> 1,4-alpha-D-Glucan(n+1)[p] + ADP[p]	000528_000528, 000719_000719, 001042_001042, 002278_002278, 003884_003884, 003884_003887, 003884_003898, 003916_003916, 004619_004619, 028098_028098	sucrose/starch metabolism pathway	starch synthase	2.4.1.21	1.25596e-07
R06186_p	v172	1,4-alpha-D-Glucan(n+1)[p] <=> Starch[p]	001414_001414, 001584_002172, 001595_001595, 001595_001598, 001595_001826, 001595_002171, 001595_002337, 001686_001686, 001686_001701, 001932_001932, 003773_003773, 003773_004366, 003773_004431, 003773_006199, 006240_006240	sucrose/starch metabolism pathway	1,4-alpha-glucan branching enzyme/ starch debranching enzyme	3.2.1.68/2.4.1.18	1.25596e-07
R09086_p	v173	ADP[p] + beta-D-Glucose[p] <=> AMP[p] + beta-D-Glucose_6-phosphate[p]		sucrose/starch metabolism pathway		2.7.1.147	0.00391473
R01830_p	v174	beta-D-Fructose_6-phosphate[p] + D-Glyceraldehyde_3-phosphate[p] <=> D-Erythrose_4-phosphate[p] + D-Xylulose_5-phosphate[p]	002307_002307, 008778_011654, 026131_026131	pentose phosphate pathway	transketolase	2.2.1.1	0
R01529_p	v175	D-Ribulose_5-phosphate[p] <=> D-Xylulose_5-phosphate[p]	013479_013469, 013479_013479, 013479_015043, 015561_015561, 015573_015573	pentose phosphate pathway	ribulose-phosphate 3-epimerase	5.1.3.1	0.00248302
R01641_p	v176	Sedoheptulose_7-phosphate[p] + D-Glyceraldehyde_3-phosphate[p] <=> D-Ribose_5-phosphate[p] + D-Xylulose_5-phosphate[p]	002307_002307, 008778_011654, 026131_026131	pentose phosphate pathway	transketolase	2.2.1.1	0
R01049_p	v177	ATP[p] + D-Ribose_5-phosphate[p] <=> AMP[p] + 5-Phospho-alpha-D-ribose_1-diphosphate[p]	009073_009073, 011783_011783	pentose phosphate pathway	ribose-phosphate diphosphokinase	2.7.6.1	0.000149663
R01056_p	v178	D-Ribose_5-phosphate[p] <=> D-Ribulose_5-phosphate[p]	013281_013281, 013820_013820, 014064_014064, 014596_014596, 027961_027961	pentose phosphate pathway	ribose-5-phosphate isomerase	5.3.1.6	-0.00143171
R01845_p	v179	Sedoheptulose_1,7-bisphosphate[p] + H2O[p] -> Sedoheptulose_7-phosphate[p] + Orthophosphate[p]	009376_009376, 009395_009395	pentose phosphate pathway	sedoheptulose bisphosphatase	3.1.3.37	0
R01829_p	v180	Sedoheptulose_1,7-bisphosphate[p] <=> Glycerone_phosphate[p] + D-Erythrose_4-phosphate[p]	009140_009140, 009140_010757, 009143_009143, 009143_012302, 009163_009163, 009163_012348, 009217_009217, 009233_009233, 010502_010502, 010509_010509, 010561_010561, 022984_022984, 023513_023513, 032962_032962, 034167_034167	pentose phosphate pathway	fructose-bisphosphate aldolase	4.1.2.13	0
R01827_p	v181	Sedoheptulose_7-phosphate[p] + D-Glyceraldehyde_3-phosphate[p] -> D-Erythrose_4-phosphate[p] + beta-D-Fructose_6-phosphate[p]		pentose phosphate pathway		2.2.1.2	0
R02736_p	v182	beta-D-Glucose_6-phosphate[p] + NADP+[p] -> D-Glucono-1,5-lactone_6-phosphate[p] + NADPH[p] + H+[p]		pentose phosphate pathway		1.1.1.49	0.00391473
R02035_p	v183	D-Glucono-1,5-lactone_6-phosphate[p] + H2O[p] -> 6-Phospho-D-gluconate[p]		pentose phosphate pathway		3.1.1.31	0.00391473
R01528_p	v184	6-Phospho-D-gluconate[p] + NADP+[p] -> D-Ribulose_5-phosphate[p] + CO2[p] + NADPH[p] + H+[p]		pentose phosphate pathway		1.1.1.44/1.1.1.351	0.00391473
R00014_p	v185	Pyruvate[p] + Thiamin_diphosphate[p] <=> 2-(alpha-Hydroxyethyl)thiamine_diphosphate[p] + CO2[p]	007404_007404, 007404_007407, 007540_007540, 007973_007973, 008040_008040, 007404_008364, 008778_008778, 008817_008817, 010116_010116, 010442_010415, 010442_010442, 008778_011654, 010116_012364, 012570_012570	respiration pathway	pyruvate dehydrogenase (acetyl-transferring)	1.2.4.1	0.000851206
R00200_p	v186	ADP[p] + Phosphoenolpyruvate[p] <=> ATP[p] + Pyruvate[p]	004230_004230, 004314_004314, 004396_004396, 004400_004400, 004405_004405, 004457_004457, 005418_005418, 005418_006114, 005440_005440, 005440_006453, 005850_005850, 005893_005893, 005990_005990, 005990_006244, 006013_006013, 006316_006316, 007330_007330, 025482_025482	respiration pathway/nucleotide biosynthesis pathway	pyruvate kinase	2.7.1.40	0.133502
R00430_p	v187	GTP[p] + Pyruvate[p] <=> GDP[p] + Phosphoenolpyruvate[p]	004230_004230, 004314_004314, 004396_004396, 004400_004400, 004405_004405, 004457_004457, 005418_005418, 005418_006114, 005440_005440, 005440_006453, 005850_005850, 005893_005893, 005990_005990, 005990_006244, 006013_006013, 006316_006316, 007330_007330, 025482_025482	nucleotide biosynthesis pathway	pyruvate kinase	2.7.1.40	0
R01138_p	v188	dATP[p] + Pyruvate[p] <=> dADP[p] + Phosphoenolpyruvate[p]	004230_004230, 004314_004314, 004396_004396, 004400_004400, 004405_004405, 004457_004457, 005418_005418, 005418_006114, 005440_005440, 005440_006453, 005850_005850, 005893_005893, 005990_005990, 005990_006244, 006013_006013, 006316_006316, 007330_007330, 025482_025482	nucleotide biosynthesis pathway	pyruvate kinase	2.7.1.40	0
R01858_p	v189	dGTP[p] + Pyruvate[p] <=> dGDP[p] + Phosphoenolpyruvate[p]	004230_004230, 004314_004314, 004396_004396, 004400_004400, 004405_004405, 004457_004457, 005418_005418, 005418_006114, 005440_005440, 005440_006453, 005850_005850, 005893_005893, 005990_005990, 005990_006244, 006013_006013, 006316_006316, 007330_007330, 025482_025482	nucleotide biosynthesis pathway	pyruvate kinase	2.7.1.40	0
R02073_p	v190	Diphosphate[p] + beta-D-Fructose_6-phosphate[p] -> Orthophosphate[p] + beta-D-Fructose_1,6-bisphosphate[p]	003757_003757, 003814_003814, 004602_004602, 004602_005607, 004602_005833, 005217_005217, 033671_033671	respiration pathway	pyrophosphate-dependent phosphofructokinase	2.7.1.90	0.0631867
R04779_p	v191	ATP[p] + beta-D-Fructose_6-phosphate[p] -> ADP[p] + beta-D-Fructose_1,6-bisphosphate[p]	001764_001764, 003757_003757, 003814_003814, 003979_003979, 004602_004602, 004602_005607, 004602_005833, 004789_004789, 005217_005217, 005438_005438, 006511_006511, 006511_008214, 006542_006542, 006542_007106, 006625_006625, 007591_007591, 007591_007871, 007850_007850, 007860_007860, 011177_011177, 012698_012698, 014591_014591, 024373_024373, 025315_025315, 026283_026283, 029490_029490, 030720_03…	respiration pathway	6-phosphofructokinase	2.7.1.11	0
R01070_p	v192	beta-D-Fructose_1,6-bisphosphate[p] <=> Glycerone_phosphate[p] + D-Glyceraldehyde_3-phosphate[p]	009140_009140, 009140_010757, 009143_009143, 009143_012302, 009163_009163, 009163_012348, 009217_009217, 009233_009233, 010502_010502, 010509_010509, 010561_010561, 022984_022984, 023513_023513, 032962_032962, 034167_034167	respiration pathway/pentose phosphate pathway	fructose-bisphosphate aldolase	4.1.2.13	0.132638
R01015_p	v193	D-Glyceraldehyde_3-phosphate[p] <=> Glycerone_phosphate[p]	012016_012016, 012057_012057, 012057_013392, 014432_014432, 014432_014528, 014454_014454, 014503_014503, 030298_030298	respiration pathway	triose-phosphate isomerase	5.3.1.1	0
R01061_p	v194	D-Glyceraldehyde_3-phosphate[p] + Orthophosphate[p] + NAD+[p] <=> 3-Phospho-D-glyceroyl_phosphate[p] + NADH[p] + H+[p]	007033_007033, 007468_007468, 007468_007523, 007476_007476, 008220_008220, 008225_008225, 008849_008849, 008894_008894, 008960_008960, 008965_008965, 008999_008999, 009171_009171, 011175_011175, 011175_013104, 011176_011176, 011176_012888, 011326_011326, 011340_011340, 011340_012218, 011345_011345, 011366_011347, 011366_011366, 011366_013196, 019184_019184, 026737_026737	respiration pathway	glyceraldehyde-3-phosphate dehydrogenase	1.2.1.12	0.00503374
R01512_p	v195	ATP[p] + 3-Phospho-D-glycerate[p] <=> ADP[p] + 3-Phospho-D-glyceroyl_phosphate[p]	004631_004631, 004639_004639, 004792_004792, 005745_005745, 006138_006138, 006251_006251, 006596_006596, 006605_006605, 006605_008146, 006605_008680, 009003_009003, 009020_009020, 025539_025539, 031356_031356, 032631_032631, 034278_034278	respiration pathway	phosphoglycerate kinase	2.7.2.3	-0.133858
R01518_p	v196	2-Phospho-D-glycerate[p] <=> 3-Phospho-D-glycerate[p]	004733_004733, 004733_004736, 004743_004743, 004743_004745, 004743_004750, 006253_006253, 010967_010967, 013253_013253, 015165_015165, 021170_021170	respiration pathway	Phosphoglycerate mutase	5.4.2.1	-0.133664
R00658_p	v197	2-Phospho-D-glycerate[p] <=> Phosphoenolpyruvate[p] + H2O[p]	002591_002591, 002591_004224, 002628_002628, 002709_002709, 003117_003117, 006818_006818, 007673_007673, 007678_007678, 010944_010944, 011005_011005, 011276_011276, 011293_011293, 024265_024265, 028434_028434, 029031_029031, 034377_034377	respiration pathway	phosphopyruvate hydratase	4.2.1.11	0.133664
R00199_p	v198	ATP[p] + Pyruvate[p] + H2O[p] -> AMP[p] + Phosphoenolpyruvate[p] + Orthophosphate[p]	000266_000266	respiration pathway	phosphoenolpyruvate synthase	2.7.9.2	0
PMJ00002_p	v199	Pyruvate[p] + NAD+[p] + CoA[p] -> Acetyl-CoA[p] + CO2[p] + NADH[p] + H+[p]		respiration pathway		1.2.1.-	0.0022719
R03270_p	v200	2-(alpha-Hydroxyethyl)thiamine_diphosphate[p] + Enzyme_N6-(lipoyl)lysine[p] <=> (Dihydrolipoyllysine-residue_acetyltransferase)_S-acetyldihydrolipoyllysine[p] + Thiamin_diphosphate[p]	007404_007404, 007404_007407, 007404_008364, 007540_007540, 007973_007973, 008040_008040, 008778_008778, 008778_011654, 008817_008817, 010116_010116, 010116_012364, 010442_010415, 010442_010442, 012570_012570	respiration pathway	pyruvate dehydrogenase (acetyl-transferring)	1.2.4.1	0
R08550_p	v201	Enzyme_N6-(dihydrolipoyl)lysine[p] + NAD+[p] <=> Enzyme_N6-(lipoyl)lysine[p] + NADH[p] + H+[p]	000718_000718, 000718_000722, 000822_000822, 000828_000828, 004342_004342, 004342_004579, 004513_004513, 004513_004614, 005245_005245, 005480_005480, 005499_005499, 005802_005802, 005856_005856, 005910_005910, 006064_006064, 006188_006188, 006665_006665, 010018_010018, 010187_010187, 010203_010203, 017913_017913, 026348_026348, 027239_027239, 028340_028340, 032007_032007	respiration pathway	dihydrolipoamide dehydrogenase	1.8.1.4	0
R02569_p	v202	Acetyl-CoA[p] + Enzyme_N6-(dihydrolipoyl)lysine[p] <=> CoA[p] + (Dihydrolipoyllysine-residue_acetyltransferase)_S-acetyldihydrolipoyllysine[p]	003490_003490, 004839_004839, 004864_004864, 004864_006814, 006696_006696, 006906_006906, 007597_007597	respiration pathway	pyruvate dehydrogenase E2 component (dihydrolipoamide acetyltransferase)	2.3.1.12	0
R07641_p	v203	ATP[p] + Pyruvate[p] + HCO3-[p] + H+[p] <=> ADP[p] + Orthophosphate[p] + Oxaloacetate[p]		respiration pathway		6.4.1.1	0
R04385_p	v204	ATP[p] + Holo-(carboxylase)[p] + HCO3-[p] <=> ADP[p] + Orthophosphate[p] + Carboxybiotin-carboxyl-carrier_protein[p]	000031_000031, 000031_000033, 000041_000041	fatty acid biosyntheis pathway	biotin carboxylase	6.3.4.14	0.00138224
R00742_p	v205	ATP[p] + Acetyl-CoA[p] + HCO3-[p] + H+[p] -> ADP[p] + Orthophosphate[p] + Malonyl-CoA[p]	000031_000031, 000031_000033, 000041_000041, 002129_002129, 002897_002897, 009448_009448, 009504_009504, 009504_011325, 013368_013368, 022052_022052, 028500_028500, 031394_031394, 033680_033680	fatty acid biosyntheis pathway	acetyl-CoA carboxylase	6.4.1.2	0
R04386_p	v206	Acetyl-CoA[p] + Carboxybiotin-carboxyl-carrier_protein[p] + H+[p] -> Malonyl-CoA[p] + Holo-(carboxylase)[p]	000031_000031, 000031_000033, 000041_000041, 002129_002129, 002897_002897, 009448_009448, 009504_009504, 009504_011325, 013368_013368, 022052_022052, 028500_028500, 031394_031394, 033680_033680	fatty acid biosyntheis pathway	acetyl-CoA carboxylase	6.4.1.2	0.00138224
R01624_p	v207	Acetyl-CoA[p] + Acyl-carrier_protein[p] -> CoA[p] + Acetyl-(acyl-carrier_protein)[p]	008895_008895, 008895_009116, 009013_009013	fatty acid biosyntheis pathway	3-oxoacyl-[acyl-carrier-protein] synthase III	2.3.1.180	0.000197463
R01626_p	v208	Malonyl-CoA[p] + Acyl-carrier_protein[p] <=> CoA[p] + Malonyl-(acyl-carrier_protein)[p]	009911_009911	fatty acid biosyntheis pathway	[acyl-carrier-protein] S-malonyltransferase	2.3.1.39	0.00138224
R04355_p	v209	Acetyl-(acyl-carrier_protein)[p] + Malonyl-(acyl-carrier_protein)[p] <=> Acetoacetyl-(acp)[p] + CO2[p] + Acyl-carrier_protein[p]	004654_004654, 004693_004693, 005671_005671, 006991_006991, 008895_008895, 008895_009116, 009013_009013, 030040_030040	fatty acid biosyntheis pathway	3-oxoacyl-[acyl-carrier-protein] synthase III/3-oxoacyl-[acyl-carrier-protein] synthase II	2.3.1.180/2.3.1.179	0.000197463
R04533_p	v210	(3R)-3-Hydroxybutanoyl-(acyl-carrier_protein)[p] + NADP+[p] <=> Acetoacetyl-(acp)[p] + NADPH[p] + H+[p]	011672_011672, 011972_011972, 012220_012220, 013089_013089, 013235_013235, 013847_013847, 013956_013956, 014552_014552, 025652_025652, 026952_026952, 029004_029004, 032935_032935	fatty acid biosyntheis pathway	3-oxoacyl-[acyl-carrier protein] reductase	1.1.1.100	-0.000197463
R04428_p	v211	(3R)-3-Hydroxybutanoyl-(acyl-carrier_protein)[p] <=> But-2-enoyl-(acyl-carrier_protein)[p] + H2O[p]	015411_015411	fatty acid biosyntheis pathway	3R-hydroxymyristoyl ACP dehydrase	4.2.1.-	0.000197463
R04429_p	v212	But-2-enoyl-(acyl-carrier_protein)[p] + NADH[p] + H+[p] <=> Butyryl-(acp)[p] + NAD+[p]	009220_009220, 009310_009310, 011531_011531	fatty acid biosyntheis pathway	enoyl-[acyl carrier protein] reductase II/enoyl-[acyl-carrier protein] reductase I	1.3.1.-/1.3.1.9	0.000197463
R04952_p	v213	Butyryl-(acp)[p] + Malonyl-(acyl-carrier_protein)[p] -> 3-Oxohexanoyl-(acp)[p] + CO2[p] + Acyl-carrier_protein[p]	003996_003996, 003996_005831, 004654_004654, 004693_004693, 005216_005216, 005216_005542, 005280_005280, 005378_005378, 005521_005521, 005634_005634, 005671_005671, 005777_005777, 005869_005869, 006208_006208, 006684_006684, 006929_006929, 006991_006991, 007216_007216, 007643_007643, 008895_008895, 008895_009116, 009013_009013, 023673_023673, 024638_024638, 025082_025082, 028154_028154, 029568_02…	fatty acid biosyntheis pathway	3-oxoacyl-[acyl-carrier protein] synthase	2.3.1.41	0.000197463
R04953_p	v214	(R)-3-Hydroxyhexanoyl-(acp)[p] + NADP+[p] <=> 3-Oxohexanoyl-(acp)[p] + NADPH[p] + H+[p]	011672_011672, 011972_011972, 012220_012220, 013089_013089, 013235_013235, 013847_013847, 013956_013956, 014552_014552, 025652_025652, 026952_026952, 029004_029004, 032935_032935	fatty acid biosyntheis pathway	3-oxoacyl-[acyl-carrier protein] reductase	1.1.1.100	-0.000197463
R04954_p	v215	(R)-3-Hydroxyhexanoyl-(acp)[p] <=> trans-Hex-2-enoyl-(acp)[p] + H2O[p]	015411_015411	fatty acid biosyntheis pathway	3R-hydroxymyristoyl ACP dehydrase	4.2.1.-	0.000197463
R04955_p	v216	trans-Hex-2-enoyl-(acp)[p] + NADH[p] + H+[p] <=> Hexanoyl-(acp)[p] + NAD+[p]	009220_009220, 009310_009310, 011531_011531	fatty acid biosyntheis pathway	enoyl-[acyl carrier protein] reductase II/enoyl-[acyl-carrier protein] reductase I	1.3.1.-/1.3.1.9	0.000197463
R04957_p	v217	Hexanoyl-(acp)[p] + Malonyl-(acyl-carrier_protein)[p] -> 3-Oxooctanoyl-(acp)[p] + CO2[p] + Acyl-carrier_protein[p]	003996_003996, 003996_005831, 004654_004654, 004693_004693, 005216_005216, 005216_005542, 005280_005280, 005378_005378, 005521_005521, 005634_005634, 005671_005671, 005777_005777, 005869_005869, 006208_006208, 006684_006684, 006929_006929, 006991_006991, 007216_007216, 007643_007643, 008895_008895, 008895_009116, 009013_009013, 023673_023673, 024638_024638, 025082_025082, 028154_028154, 029568_02…	fatty acid biosyntheis pathway	3-oxoacyl-[acyl-carrier protein] synthase	2.3.1.41	0.000197463
R04536_p	v218	(3R)-3-Hydroxyoctanoyl-(acyl-carrier_protein)[p] + NADP+[p] <=> 3-Oxooctanoyl-(acp)[p] + NADPH[p] + H+[p]	011672_011672, 011972_011972, 012220_012220, 013089_013089, 013235_013235, 013847_013847, 013956_013956, 014552_014552, 025652_025652, 026952_026952, 029004_029004, 032935_032935	fatty acid biosyntheis pathway	3-oxoacyl-[acyl-carrier protein] reductase	1.1.1.100	-0.000197463
R04537_p	v219	(3R)-3-Hydroxyoctanoyl-(acyl-carrier_protein)[p] <=> trans-Oct-2-enoyl-(acp)[p] + H2O[p]	015411_015411	fatty acid biosyntheis pathway	3R-hydroxymyristoyl ACP dehydrase	4.2.1.-	0.000197463
R04958_p	v220	trans-Oct-2-enoyl-(acp)[p] + NADH[p] + H+[p] <=> Octanoyl-(acp)[p] + NAD+[p]	009220_009220, 009310_009310, 011531_011531	fatty acid biosyntheis pathway	enoyl-[acyl carrier protein] reductase II/enoyl-[acyl-carrier protein] reductase I	1.3.1.-/1.3.1.9	0.000197463
R04960_p	v221	Octanoyl-(acp)[p] + Malonyl-(acyl-carrier_protein)[p] -> 3-Oxodecanoyl-(acp)[p] + CO2[p] + Acyl-carrier_protein[p]	003996_003996, 003996_005831, 004654_004654, 004693_004693, 005216_005216, 005216_005542, 005280_005280, 005378_005378, 005521_005521, 005634_005634, 005671_005671, 005777_005777, 005869_005869, 006208_006208, 006684_006684, 006929_006929, 006991_006991, 007216_007216, 007643_007643, 008895_008895, 008895_009116, 009013_009013, 023673_023673, 024638_024638, 025082_025082, 028154_028154, 029568_02…	fatty acid biosyntheis pathway	3-oxoacyl-[acyl-carrier protein] synthase	2.3.1.41	0.000197463
R04534_p	v222	(3R)-3-Hydroxydecanoyl-(acyl-carrier_protein)[p] + NADP+[p] <=> 3-Oxodecanoyl-(acp)[p] + NADPH[p] + H+[p]	011672_011672, 011972_011972, 012220_012220, 013089_013089, 013235_013235, 013847_013847, 013956_013956, 014552_014552, 025652_025652, 026952_026952, 029004_029004, 032935_032935	fatty acid biosyntheis pathway	3-oxoacyl-[acyl-carrier protein] reductase	1.1.1.100	-0.000197463
R04535_p	v223	(3R)-3-Hydroxydecanoyl-(acyl-carrier_protein)[p] <=> trans-Dec-2-enoyl-(acp)[p] + H2O[p]	015411_015411	fatty acid biosyntheis pathway	3R-hydroxymyristoyl ACP dehydrase	4.2.1.-	0.000197463
R04961_p	v224	trans-Dec-2-enoyl-(acp)[p] + NADH[p] + H+[p] <=> Decanoyl-(acp)[p] + NAD+[p]	009220_009220, 009310_009310, 011531_011531	fatty acid biosyntheis pathway	enoyl-[acyl carrier protein] reductase II/enoyl-[acyl-carrier protein] reductase I	1.3.1.-/1.3.1.9	0.000197463
R04963_p	v225	Decanoyl-(acp)[p] + Malonyl-(acyl-carrier_protein)[p] -> 3-Oxododecanoyl-(acp)[p] + CO2[p] + Acyl-carrier_protein[p]	003996_003996, 003996_005831, 004654_004654, 004693_004693, 005216_005216, 005216_005542, 005280_005280, 005378_005378, 005521_005521, 005634_005634, 005671_005671, 005777_005777, 005869_005869, 006208_006208, 006684_006684, 006929_006929, 006991_006991, 007216_007216, 007643_007643, 008895_008895, 008895_009116, 009013_009013, 023673_023673, 024638_024638, 025082_025082, 028154_028154, 029568_02…	fatty acid biosyntheis pathway	3-oxoacyl-[acyl-carrier protein] synthase	2.3.1.41	0.000197463
R04964_p	v226	(R)-3-Hydroxydodecanoyl-(acp)[p] + NADP+[p] <=> 3-Oxododecanoyl-(acp)[p] + NADPH[p] + H+[p]	011672_011672, 011972_011972, 012220_012220, 013089_013089, 013235_013235, 013847_013847, 013956_013956, 014552_014552, 025652_025652, 026952_026952, 029004_029004, 032935_032935	fatty acid biosyntheis pathway	3-oxoacyl-[acyl-carrier protein] reductase	1.1.1.100	-0.000197463
R04965_p	v227	(R)-3-Hydroxydodecanoyl-(acp)[p] <=> trans-Dodec-2-enoyl-(acp)[p] + H2O[p]	015411_015411	fatty acid biosyntheis pathway	3R-hydroxymyristoyl ACP dehydrase	4.2.1.-	0.000197463
R04724_p	v228	trans-Dodec-2-enoyl-(acp)[p] + NADH[p] + H+[p] <=> Dodecanoyl-(acyl-carrier_protein)[p] + NAD+[p]	009220_009220, 009310_009310, 011531_011531	fatty acid biosyntheis pathway	enoyl-[acyl carrier protein] reductase II/enoyl-[acyl-carrier protein] reductase I	1.3.1.-/1.3.1.9	0.000197463
R04726_p	v229	Dodecanoyl-(acyl-carrier_protein)[p] + Malonyl-(acyl-carrier_protein)[p] -> 3-Oxotetradecanoyl-(acp)[p] + CO2[p] + Acyl-carrier_protein[p]	003996_003996, 003996_005831, 004654_004654, 004693_004693, 005216_005216, 005216_005542, 005280_005280, 005378_005378, 005521_005521, 005634_005634, 005671_005671, 005777_005777, 005869_005869, 006208_006208, 006684_006684, 006929_006929, 006991_006991, 007216_007216, 007643_007643, 008895_008895, 008895_009116, 009013_009013, 023673_023673, 024638_024638, 025082_025082, 028154_028154, 029568_02…	fatty acid biosyntheis pathway	3-oxoacyl-[acyl-carrier protein] synthase	2.3.1.41	0.000197463
R04014_p	v230	Dodecanoyl-(acyl-carrier_protein)[p] + H2O[p] <=> Acyl-carrier_protein[p] + Dodecanoic_acid[p]	008444_008444, 008489_008489, 010101_010101	fatty acid biosyntheis pathway	dodecanoyl-[acyl-carrier-protein] hydrolase	3.1.2.21	0
R04566_p	v231	(3R)-3-Hydroxytetradecanoyl-(acyl-carrier_protein)[p] + NADP+[p] <=> 3-Oxotetradecanoyl-(acp)[p] + NADPH[p] + H+[p]	011672_011672, 011972_011972, 012220_012220, 013089_013089, 013235_013235, 013847_013847, 013956_013956, 014552_014552, 025652_025652, 026952_026952, 029004_029004, 032935_032935	fatty acid biosyntheis pathway	3-oxoacyl-[acyl-carrier protein] reductase	1.1.1.100	-0.000197463
R04568_p	v232	(3R)-3-Hydroxytetradecanoyl-(acyl-carrier_protein)[p] <=> trans-Tetradec-2-enoyl-(acp)[p] + H2O[p]	015411_015411	fatty acid biosyntheis pathway	3R-hydroxymyristoyl ACP dehydrase	4.2.1.-	0.000197463
R04966_p	v233	trans-Tetradec-2-enoyl-(acp)[p] + NADH[p] + H+[p] <=> Tetradecanoyl-(acp)[p] + NAD+[p]	009220_009220, 009310_009310, 011531_011531	fatty acid biosyntheis pathway	enoyl-[acyl carrier protein] reductase II/enoyl-[acyl-carrier protein] reductase I	1.3.1.-/1.3.1.9	0.000197463
R04968_p	v234	Tetradecanoyl-(acp)[p] + Malonyl-(acyl-carrier_protein)[p] -> 3-Oxohexadecanoyl-(acp)[p] + CO2[p] + Acyl-carrier_protein[p]	003996_003996, 003996_005831, 004654_004654, 004693_004693, 005216_005216, 005216_005542, 005280_005280, 005378_005378, 005521_005521, 005634_005634, 005671_005671, 005777_005777, 005869_005869, 006208_006208, 006684_006684, 006929_006929, 006991_006991, 007216_007216, 007643_007643, 008895_008895, 008895_009116, 009013_009013, 023673_023673, 024638_024638, 025082_025082, 028154_028154, 029568_02…	fatty acid biosyntheis pathway	3-oxoacyl-[acyl-carrier protein] synthase	2.3.1.41	0.000197463
R04543_p	v235	(3R)-3-Hydroxypalmitoyl-(acyl-carrier_protein)[p] + NADP+[p] <=> 3-Oxohexadecanoyl-(acp)[p] + NADPH[p] + H+[p]	011672_011672, 011972_011972, 012220_012220, 013089_013089, 013235_013235, 013847_013847, 013956_013956, 014552_014552, 025652_025652, 026952_026952, 029004_029004, 032935_032935	fatty acid biosyntheis pathway	3-oxoacyl-[acyl-carrier protein] reductase	1.1.1.100	-0.000197463
R04544_p	v236	(3R)-3-Hydroxypalmitoyl-(acyl-carrier_protein)[p] <=> trans-Hexadec-2-enoyl-(acp)[p] + H2O[p]	015411_015411	fatty acid biosyntheis pathway	3R-hydroxymyristoyl ACP dehydrase	4.2.1.-	0.000197463
R04969_p	v237	trans-Hexadec-2-enoyl-(acp)[p] + NADH[p] + H+[p] <=> Hexadecanoyl-(acp)[p] + NAD+[p]	009220_009220, 009310_009310, 011531_011531	fatty acid biosyntheis pathway	enoyl-[acyl carrier protein] reductase II/enoyl-[acyl-carrier protein] reductase I	1.3.1.-/1.3.1.9	0.000197463
R01706_p	v238	Hexadecanoyl-(acp)[p] + H2O[p] <=> Acyl-carrier_protein[p] + Hexadecanoic_acid[p]	008444_008444, 008489_008489, 008489_009870, 010101_010101, 025164_025164	fatty acid biosyntheis pathway	fatty acyl-ACP thioesterase	3.1.2.14	0.000197463
R01513_p	v239	3-Phospho-D-glycerate[p] + NAD+[p] -> 3-Phosphonooxypyruvate[p] + NADH[p] + H+[p]	004039_004039, 004083_004083, 004085_004085, 008023_008023	amino acid biosynthesis pathway	D-3-phosphoglycerate dehydrogenase	1.1.1.95	0.000193314
R04173_p	v240	3-Phosphonooxypyruvate[p] + L-Glutamate[p] -> O-Phospho-L-serine[p] + 2-Oxoglutarate[p]	008246_008246, 027198_027198	amino acid biosynthesis pathway	phosphoserine aminotransferase	2.6.1.52	0.000193314
R07274_p	v241	O-Phospho-L-serine[p] + Hydrogen_sulfide[p] <=> L-Cysteine[p] + Orthophosphate[p]		amino acid biosynthesis pathway		2.5.1.65	0
R00582_p	v242	O-Phospho-L-serine[p] + H2O[p] -> L-Serine[p] + Orthophosphate[p]	012919_012919, 016926_016926, 016973_016973, 029414_029414	amino acid biosynthesis pathway	phosphoserine phosphatase	3.1.3.3	0.000193314
R00586_p	v243	L-Serine[p] + Acetyl-CoA[p] -> O-Acetyl-L-serine[p] + CoA[p]	007545_007545, 007565_007565, 009565_009565, 010801_010801, 010801_010831, 011032_011032, 011032_012923, 029243_029243, 032444_032444, 034339_034339	amino acid biosynthesis pathway	serine O-acetyltransferase	2.3.1.30	6.54774e-05
R00897_p	v244	O-Acetyl-L-serine[p] + Hydrogen_sulfide[p] <=> L-Cysteine[p] + Acetate[p]	008316_008316, 009571_009571, 009789_009789, 010021_010021, 011809_011809, 011822_011785, 011822_011822, 011826_011826, 012113_012113, 022103_022103, 023107_023107, 027606_027606	amino acid biosynthesis pathway	cysteine synthase	2.5.1.47	6.54774e-05
R00891_p	v245	L-Serine[p] + Hydrogen_sulfide[p] <=> L-Cysteine[p] + H2O[p]		amino acid biosynthesis pathway		4.2.1.22	0
R00945_p	v246	5,10-Methylenetetrahydrofolate[p] + Glycine[p] + H2O[p] <=> Tetrahydrofolate[p] + L-Serine[p]	004167_004167, 004768_004768, 005293_005293, 005682_005682, 005710_005710, 005814_005814, 005814_005816, 006389_006389, 006394_006394, 006401_006401, 006915_006915, 006924_006924, 010497_010497, 010497_010519, 025839_025839, 027388_027388	amino acid biosynthesis pathway	glycine hydroxymethyltransferase	2.1.2.1	1.51357e-20
R00782_p	v247	L-Cysteine[p] + H2O[p] <=> Hydrogen_sulfide[p] + Pyruvate[p] + NH3[p]		amino acid biosynthesis pathway		4.4.1.1/4.4.1.8	0
R04672_p	v248	(S)-2-Acetolactate[p] + Thiamin_diphosphate[p] <=> 2-(alpha-Hydroxyethyl)thiamine_diphosphate[p] + Pyruvate[p]	003211_003211, 003589_003589, 003934_003934, 003946_003946, 004208_004208, 004214_004214, 013855_013855, 021137_021137, 025869_025869, 033824_033824	amino acid biosynthesis pathway	acetolactate synthase	2.2.1.6	-0.000791964
R05071_p	v249	(S)-2-Acetolactate[p] <=> 3-Hydroxy-3-Methyl-2-oxobutanoic_acid[p]	004114_004114, 004227_004227, 005314_005314	amino acid biosynthesis pathway	ketol-acid reductoisomerase	1.1.1.86	0.000791964
R04440_p	v250	(R)-2,3-Dihydroxy-3-methylbutanoate[p] + NADP+[p] <=> 3-Hydroxy-3-Methyl-2-oxobutanoic_acid[p] + NADPH[p] + H+[p]	004114_004114, 004227_004227, 005314_005314	amino acid biosynthesis pathway	ketol-acid reductoisomerase	1.1.1.86	-0.000791964
R04441_p	v251	(R)-2,3-Dihydroxy-3-methylbutanoate[p] -> 3-Methyl-2-oxobutanoic_acid[p] + H2O[p]	003805_003805	amino acid biosynthesis pathway	dihydroxy-acid dehydratase	4.2.1.9	0.000791964
R01214_p	v252	L-Valine[p] + 2-Oxoglutarate[p] <=> 3-Methyl-2-oxobutanoic_acid[p] + L-Glutamate[p]	004656_004656, 004656_004660, 004656_004661, 004656_004664, 008467_008467, 008467_008523, 008544_008544, 008948_008948, 008948_009180, 009401_009401, 009401_009425, 012023_012023, 012042_012042, 023834_023834, 025121_025121, 029911_029911	amino acid biosynthesis pathway	branched-chain-amino-acid transaminase	2.6.1.42	-9.9775e-05
R01213_p	v253	Acetyl-CoA[p] + 3-Methyl-2-oxobutanoic_acid[p] + H2O[p] -> alpha-Isopropylmalate[p] + CoA[p]	003425_003425	amino acid biosynthesis pathway	2-isopropylmalate synthase	2.3.3.13	0.000692189
R03968_p	v254	alpha-Isopropylmalate[p] <=> 2-Isopropylmaleate[p] + H2O[p]	005842_005842, 005842_005874, 005847_005847, 005859_005859, 014674_014674	amino acid biosynthesis pathway	isopropylmalate isomerase	4.2.1.33	0.000692189
R04001_p	v255	(2R,3S)-3-Isopropylmalate[p] <=> 2-Isopropylmaleate[p] + H2O[p]	005842_005842, 005842_005874, 005847_005847, 005859_005859, 014674_014674	amino acid biosynthesis pathway	isopropylmalate isomerase	4.2.1.33	-0.000692189
R04426_p	v256	(2R,3S)-3-Isopropylmalate[p] + NAD+[p] <=> (2S)-2-Isopropyl-3-oxosuccinate[p] + NADH[p] + H+[p]	009796_009796, 009796_012059, 009951_009951, 009951_010100, 009952_009952, 023310_023310	amino acid biosynthesis pathway	3-isopropylmalate dehydrogenase	1.1.1.85	0.000692189
spontanous1	v257	4-Methyl-2-oxopentanoate[p] + CO2[p] <=> (2S)-2-Isopropyl-3-oxosuccinate[p]		amino acid biosynthesis pathway			-0.000692189
R01090_p	v258	L-Leucine[p] + 2-Oxoglutarate[p] <=> 4-Methyl-2-oxopentanoate[p] + L-Glutamate[p]	004656_004656, 004656_004660, 004656_004661, 004656_004664, 008467_008467, 008467_008523, 008544_008544, 008948_008948, 008948_009180, 009401_009401, 009401_009425, 012023_012023, 012042_012042, 023834_023834, 025121_025121, 029911_029911	amino acid biosynthesis pathway	branched-chain-amino-acid transaminase	2.6.1.42	-0.000692189
R04673_p	v259	2-Oxobutanoate[p] + 2-(alpha-Hydroxyethyl)thiamine_diphosphate[p] <=> (S)-2-Aceto-2-hydroxybutanoate[p] + Thiamin_diphosphate[p]	003211_003211, 003589_003589, 003934_003934, 003946_003946, 004208_004208, 004214_004214, 013855_013855, 021137_021137, 025869_025869, 033824_033824	amino acid biosynthesis pathway	acetolactate synthase	2.2.1.6	5.92414e-05
R05069_p	v260	(S)-2-Aceto-2-hydroxybutanoate[p] <=> (R)-3-Hydroxy-3-methyl-2-oxopentanoate[p]	004114_004114, 004227_004227, 005314_005314	amino acid biosynthesis pathway	ketol-acid reductoisomerase	1.1.1.86	5.92414e-05
R05068_p	v261	(R)-2,3-Dihydroxy-3-methylpentanoate[p] + NADP+[p] <=> (R)-3-Hydroxy-3-methyl-2-oxopentanoate[p] + NADPH[p] + H+[p]	004114_004114, 004227_004227, 005314_005314	amino acid biosynthesis pathway	ketol-acid reductoisomerase	1.1.1.86	-5.92414e-05
R05070_p	v262	(R)-2,3-Dihydroxy-3-methylpentanoate[p] <=> (S)-3-Methyl-2-oxopentanoic_acid[p] + H2O[p]	003805_003805	amino acid biosynthesis pathway	dihydroxy-acid dehydratase	4.2.1.9	5.92414e-05
R02199_p	v263	L-Isoleucine[p] + 2-Oxoglutarate[p] <=> (S)-3-Methyl-2-oxopentanoic_acid[p] + L-Glutamate[p]	004656_004656, 004656_004660, 004656_004661, 004656_004664, 008467_008467, 008467_008523, 008544_008544, 008948_008948, 008948_009180, 009401_009401, 009401_009425, 012023_012023, 012042_012042, 023834_023834, 025121_025121, 029911_029911	amino acid biosynthesis pathway	branched-chain-amino-acid transaminase	2.6.1.42	-5.92414e-05
R00355_p	v264	L-Aspartate[p] + 2-Oxoglutarate[p] <=> Oxaloacetate[p] + L-Glutamate[p]	005191_005191, 005271_005271, 006601_006601, 007094_007094, 007661_007661, 007709_007709, 007709_009745, 008470_008470, 008844_008844, 008844_010923, 009235_009235, 009876_009876, 029062_029062	amino acid biosynthesis pathway	aspartate transaminase	2.6.1.1	0
R00480_p	v265	ATP[p] + L-Aspartate[p] -> ADP[p] + 4-Phospho-L-aspartate[p]	001254_001254, 004817_004817, 004817_005415, 009811_009811, 009811_010494	amino acid biosynthesis pathway	aspartate kinase	2.7.2.4	0.005596
R02291_p	v266	4-Phospho-L-aspartate[p] + NADPH[p] + H+[p] -> L-Aspartate_4-semialdehyde[p] + Orthophosphate[p] + NADP+[p]	009803_009803	amino acid biosynthesis pathway	aspartate-semialdehyde dehydrogenase	1.2.1.11	0.005596
R02292_p	v267	L-Aspartate_4-semialdehyde[p] + Pyruvate[p] <=> L-2,3-Dihydrodipicolinate[p] + 2 H2O[p]	010182_010182, 010211_010211	amino acid biosynthesis pathway	dihydrodipicolinate synthase	4.2.1.52	0.000137191
R04198_p	v268	2,3,4,5-Tetrahydrodipicolinate[p] + NAD+[p] <=> L-2,3-Dihydrodipicolinate[p] + NADH[p] + H+[p]	008220_008220, 008225_008225, 011175_011175, 011175_013104, 011176_011176, 011176_012888, 011326_011326, 011340_011340, 011340_012218, 011345_011345, 011366_011347, 011366_011366, 011366_013196, 012014_012014, 012764_012764	amino acid biosynthesis pathway	dihydrodipicolinate reductase	1.3.1.26	-0.000137191
R07613_p	v269	2,3,4,5-Tetrahydrodipicolinate[p] + L-Glutamate[p] + H2O[p] -> LL-2,6-Diaminoheptanedioate[p] + 2-Oxoglutarate[p]	007234_007234, 022093_022093, 031362_031362	amino acid biosynthesis pathway	L,L-diaminopimelate aminotransferase	2.6.1.83	0.000137191
R02735_p	v270	LL-2,6-Diaminoheptanedioate[p] -> meso-2,6-Diaminoheptanedioate[p]	009997_009997	amino acid biosynthesis pathway	diaminopimelate epimerase	5.1.1.7	0.000137191
R00451_p	v271	meso-2,6-Diaminoheptanedioate[p] -> L-Lysine[p] + CO2[p]	006432_006432	amino acid biosynthesis pathway	diaminopimelate decarboxylase	4.1.1.20	0.000137191
R01773_p	v272	L-Aspartate_4-semialdehyde[p] + NADH[p] + H+[p] -> L-Homoserine[p] + NAD+[p]	009811_009811, 009811_010494	amino acid biosynthesis pathway	homoserine dehydrogenase	1.1.1.3	0.00545881
R01771_p	v273	ATP[p] + L-Homoserine[p] -> ADP[p] + O-Phospho-L-homoserine[p]	009309_009309, 009412_009412, 010180_010180, 010664_010664, 011445_011445, 013119_013119, 033157_033157	amino acid biosynthesis pathway	homoserine kinase	2.7.1.39	0.00545881
R01466_p	v274	O-Phospho-L-homoserine[p] + H2O[p] -> L-Threonine[p] + Orthophosphate[p]	005355_005355, 005543_005543	amino acid biosynthesis pathway	threonine synthase	4.2.3.1	0.00540581
R00996_p	v275	L-Threonine[p] -> 2-Oxobutanoate[p] + NH3[p]	003889_003889, 003924_003924	amino acid biosynthesis pathway	threonine deaminase	4.3.1.19	5.92414e-05
PMJ00001_p	v276	L-Cysteine[p] + O-Phospho-L-homoserine[p] -> L-Cystathionine[p] + Orthophosphate[p]		amino acid biosynthesis pathway		2.5.1.48	5.30055e-05
R01286_p	v277	L-Cystathionine[p] + H2O[p] -> L-Homocysteine[p] + NH3[p] + Pyruvate[p]	007019_007019, 007019_008957, 008219_008219, 023436_023436, 029606_029606	amino acid biosynthesis pathway	cystathionine beta-lyase	4.4.1.8	5.30055e-05
R00650_p	v278	S-Adenosyl-L-methionine[p] + L-Homocysteine[p] <=> S-Adenosyl-L-homocysteine[p] + L-Methionine[p]	005557_005557, 011138_011138, 011138_012968, 011139_011139, 011199_011199, 011630_011630, 011730_011730	amino acid biosynthesis pathway	homocysteine S-methyltransferase	2.1.1.10	0
R04405_p	v279	5-Methyltetrahydropteroyltri-L-glutamate[p] + L-Homocysteine[p] <=> Tetrahydropteroyltri-L-glutamate[p] + L-Methionine[p]	001712_001712, 001712_001773, 001802_001802, 002156_002156	amino acid biosynthesis pathway	methyltransferase	2.1.1.14	5.30055e-05
R00344_p	v280	2 ATP[p] + HCO3-[p] + NH3[p] + H+[p] <=> 2 ADP[p] + Orthophosphate[p] + Carbamoyl_phosphate[p]		not identify		6.3.5.5	0.000489521
R01398_p	v281	Carbamoyl_phosphate[p] + L-Ornithine[p] <=> Orthophosphate[p] + L-Citrulline[p]	009303_009303, 009303_009985	amino acid biosynthesis pathway	ornithine carbamoyltransferase	2.1.3.3	0.000489521
R01954_p	v282	ATP[p] + L-Citrulline[p] + L-Aspartate[p] -> AMP[p] + Diphosphate[p] + N-(L-Arginino)succinate[p]	006286_006286	amino acid biosynthesis pathway	argininosuccinate synthase	6.3.4.5	0.000489521
R01086_p	v283	N-(L-Arginino)succinate[p] -> Fumarate[p] + L-Arginine[p]	005207_005207	amino acid biosynthesis pathway	argininosuccinate lyase	4.3.2.1	0.000489521
R00669_p	v284	N-Acetylornithine[p] + H2O[p] <=> Acetate[p] + L-Ornithine[p]		amino acid biosynthesis pathway		3.5.1.14/3.5.1.16	-6.54774e-05
R02283_p	v285	N-Acetyl-L-glutamate_5-semialdehyde[p] + L-Glutamate[p] <=> N-Acetylornithine[p] + 2-Oxoglutarate[p]	006975_006975, 007524_007524	amino acid biosynthesis pathway	acetylornithine transaminase	2.6.1.11	-6.54774e-05
R03443_p	v286	N-Acetyl-L-glutamate_5-phosphate[p] + NADPH[p] + H+[p] -> N-Acetyl-L-glutamate_5-semialdehyde[p] + Orthophosphate[p] + NADP+[p]	008996_008996	amino acid biosynthesis pathway	N-acetyl-gamma-glutamyl-phosphate, N-acetyl-gamma-aminoadipyl-phosphate reductase	1.2.1.38	-6.54774e-05
R02649_p	v287	ATP[p] + N-Acetyl-L-glutamate[p] -> ADP[p] + N-Acetyl-L-glutamate_5-phosphate[p]	010643_010643, 010782_010782	amino acid biosynthesis pathway	acetylglutamate kinase	2.7.2.8	-6.54774e-05
R00259_p	v288	Acetyl-CoA[p] + L-Glutamate[p] -> CoA[p] + N-Acetyl-L-glutamate[p]	003749_003749, 007870_007852, 007870_007870, 009070_009070, 009070_009076	amino acid biosynthesis pathway	amino-acid N-acetyltransferase	2.3.1.1	-6.54774e-05
R00253_p	v289	ATP[p] + L-Glutamate[p] + NH3[p] -> ADP[p] + Orthophosphate[p] + L-Glutamine[p]	007231_007231, 008019_008013, 008019_008019, 008086_008086, 010581_010581, 010597_010597, 026724_026724	amino acid biosynthesis pathway	glutamine synthetase	6.3.1.2	0
R00093_p	v290	L-Glutamine[p] + 2-Oxoglutarate[p] + NADH[p] + H+[p] -> 2 L-Glutamate[p] + NAD+[p]	000038_000038, 000038_000039, 000038_000061, 000040_000040, 000214_000214	amino acid biosynthesis pathway	glutamate synthase (NADPH/NADH)	1.4.1.14	0.0014748
R01071_p	v291	ATP[p] + 5-Phospho-alpha-D-ribose_1-diphosphate[p] -> 1-(5-Phospho-D-ribosyl)-ATP[p] + Diphosphate[p]	008771_008771, 008771_008859, 012051_012051	amino acid biosynthesis pathway	ATP-phosphoribosyl transferase	2.4.2.17	0.000130955
R04035_p	v292	1-(5-Phospho-D-ribosyl)-ATP[p] + H2O[p] -> Phosphoribosyl-AMP[p] + Diphosphate[p]	013178_013178, 013178_016366	amino acid biosynthesis pathway	Phosphoribosyl-ATP pyrophosphohydrolase	3.6.1.31	0.000130955
R04037_p	v293	Phosphoribosyl-AMP[p] + H2O[p] -> 5-(5-Phospho-D-ribosylaminoformimino)-1-(5-phosphoribosyl)-imidazole-4-carboxamide[p]	013178_013178, 013178_016366	amino acid biosynthesis pathway	phosphoribosyl-AMP cyclohydrolase	3.5.4.19	0.000130955
R04640_p	v294	N-(5'-Phospho-D-1'-ribulosylformimino)-5-amino-1-(5''-phospho-D-ribosyl)-4-imidazolecarboxamide[p] <=> 5-(5-Phospho-D-ribosylaminoformimino)-1-(5-phosphoribosyl)-imidazole-4-carboxamide[p]	012047_012047	amino acid biosynthesis pathway	phosphoribosyl-formimino-5-aminoimidazole-4-carboxamide ribonucleotide isomerase	5.3.1.16	-0.000130955
R04558_p	v295	N-(5'-Phospho-D-1'-ribulosylformimino)-5-amino-1-(5''-phospho-D-ribosyl)-4-imidazolecarboxamide[p] + L-Glutamine[p] <=> D-erythro-1-(Imidazol-4-yl)glycerol_3-phosphate[p] + 1-(5'-Phosphoribosyl)-5-amino-4-imidazolecarboxamide[p] + L-Glutamate[p]	Orphan reaction	amino acid biosynthesis pathway	imidazoleglycerolphosphate synthase	2.4.2.-	0.000130955
R03457_p	v296	D-erythro-1-(Imidazol-4-yl)glycerol_3-phosphate[p] -> 3-(Imidazol-4-yl)-2-oxopropyl_phosphate[p] + H2O[p]	012747_012747, 012747_013687, 012747_013891	amino acid biosynthesis pathway	imidazoleglycerol-phosphate dehydratase	4.2.1.19	0.000130955
R03243_p	v297	3-(Imidazol-4-yl)-2-oxopropyl_phosphate[p] + L-Glutamate[p] -> L-Histidinol_phosphate[p] + 2-Oxoglutarate[p]	007661_007661, 008219_008219, 008270_008270, 008270_008574, 009235_009235, 023436_023436, 029062_029062	amino acid biosynthesis pathway	histidinol-phosphate transaminase	2.6.1.9	0.000130955
R03013_p	v298	L-Histidinol_phosphate[p] + H2O[p] -> L-Histidinol[p] + Orthophosphate[p]	015081_015081	amino acid biosynthesis pathway	histidinol phosphate phosphohydrolase	3.1.3.15	0.000130955
R03012_p	v299	L-Histidinol[p] + NAD+[p] <=> L-Histidinal[p] + NADH[p] + H+[p]	006391_006391	amino acid biosynthesis pathway	histidinol dehydrogenase	1.1.1.23	0.000130955
R01163_p	v300	L-Histidinal[p] + H2O[p] + NAD+[p] <=> L-Histidine[p] + NADH[p] + H+[p]	006391_006391	amino acid biosynthesis pathway	histidinol dehydrogenase	1.1.1.23	0.000130955
R04560_p	v301	10-Formyltetrahydrofolate[p] + 1-(5'-Phosphoribosyl)-5-amino-4-imidazolecarboxamide[p] -> Tetrahydrofolate[p] + 1-(5'-Phosphoribosyl)-5-formamido-4-imidazolecarboxamide[p]	003892_003892	nucleotide biosynthesis pathway	phosphoribosylaminoimidazolecarboxamide formyltransferase	2.1.2.3	0.000130955
R01127_p	v302	1-(5'-Phosphoribosyl)-5-formamido-4-imidazolecarboxamide[p] -> IMP[p] + H2O[p]	003892_003892	nucleotide biosynthesis pathway	IMP cyclohydrolase	3.5.4.10	0.000130955
R01826_p	v303	Phosphoenolpyruvate[p] + D-Erythrose_4-phosphate[p] + H2O[p] -> 2-Dehydro-3-deoxy-D-arabino-heptonate_7-phosphate[p] + Orthophosphate[p]	005209_005209, 005262_005262, 005461_005461, 009820_009820, 023162_023162	amino acid biosynthesis pathway	3-deoxy-7-phosphoheptulonate synthase	2.5.1.54	8.10672e-05
R03083_p	v304	2-Dehydro-3-deoxy-D-arabino-heptonate_7-phosphate[p] -> 3-Dehydroquinate[p] + Orthophosphate[p]	007682_007682, 007682_008873, 007682_011263	amino acid biosynthesis pathway	3-dehydroquinate synthase	4.2.3.4	8.10672e-05
R03084_p	v305	3-Dehydroquinate[p] -> 3-Dehydroshikimate[p] + H2O[p]	004545_004545, 005332_005332, 030256_030256	amino acid biosynthesis pathway	3-dehydroquinate dehydratase	4.2.1.10	8.10672e-05
R02413_p	v306	3-Dehydroshikimate[p] + NADPH[p] + H+[p] -> Shikimate[p] + NADP+[p]	003419_003419, 003437_003437, 003437_005247, 004545_004545, 004701_004701, 004701_004888, 004918_004918, 005332_005332, 008122_008122, 013146_013146, 028409_028409, 030256_030256	amino acid biosynthesis pathway	shikimate dehydrogenase	1.1.1.25	8.10672e-05
R02412_p	v307	ATP[p] + Shikimate[p] -> ADP[p] + Shikimate_3-phosphate[p]	001000_001000, 003957_003957, 010777_010777, 012500_012500, 012679_012671, 012679_012679, 012682_012682, 017432_017432	amino acid biosynthesis pathway	shikimate kinase	2.7.1.71	8.10672e-05
R03460_p	v308	Phosphoenolpyruvate[p] + Shikimate_3-phosphate[p] -> Orthophosphate[p] + 5-O-(1-Carboxyvinyl)-3-phosphoshikimate[p]	005539_005539	amino acid biosynthesis pathway	3-phosphoshikimate 1-carboxyvinyltransferase	2.5.1.19	8.10672e-05
R01714_p	v309	5-O-(1-Carboxyvinyl)-3-phosphoshikimate[p] -> Chorismate[p] + Orthophosphate[p]	007932_007932	amino acid biosynthesis pathway	chorismate synthase	4.2.3.5	8.10672e-05
R00985_p	v310	Chorismate[p] + NH3[p] <=> Anthranilate[p] + Pyruvate[p] + H2O[p]	001256_001256, 003888_003888, 004435_004435, 013570_013570, 014671_014671, 023625_023625	amino acid biosynthesis pathway	anthranilate synthase	4.1.3.27	1.87078e-05
R00986_p	v311	Chorismate[p] + L-Glutamine[p] -> Anthranilate[p] + Pyruvate[p] + L-Glutamate[p]	001256_001256, 003888_003888, 004435_004435, 013570_013570, 014671_014671, 023625_023625	amino acid biosynthesis pathway	anthranilate synthase	4.1.3.27	0
R01073_p	v312	Anthranilate[p] + 5-Phospho-alpha-D-ribose_1-diphosphate[p] -> N-(5-Phospho-D-ribosyl)anthranilate[p] + Diphosphate[p]	000816_000816, 000833_000833, 000874_000874, 000890_000890, 000900_000900, 002086_002086, 004267_004267, 004267_004297, 004292_004292, 008465_008465, 013570_013570, 022780_022780, 023625_023625, 028585_028585, 033358_033358, 034218_034218, 034262_034262, 034278_034278	amino acid biosynthesis pathway	anthranilate phosphoribosyltransferase	2.4.2.18	1.87078e-05
R03509_p	v313	N-(5-Phospho-D-ribosyl)anthranilate[p] -> 1-(2-Carboxyphenylamino)-1-deoxy-D-Ribulose_5-phosphate[p]	013686_013686	amino acid biosynthesis pathway	phosphoribosylanthranilate isomerase	5.3.1.24	1.87078e-05
R03508_p	v314	1-(2-Carboxyphenylamino)-1-deoxy-D-Ribulose_5-phosphate[p] -> Indoleglycerol_phosphate[p] + CO2[p] + H2O[p]	020020_020020, 032232_032232, 033911_033911	amino acid biosynthesis pathway	indole-3-glycerol-phosphate synthase	4.1.1.48	1.87078e-05
R02722_p	v315	L-Serine[p] + Indoleglycerol_phosphate[p] <=> L-Tryptophan[p] + D-Glyceraldehyde_3-phosphate[p] + H2O[p]	006016_006016, 006819_006819, 007004_007004, 012189_012189, 013756_013756, 030173_030173	amino acid biosynthesis pathway	tryptophan synthase beta chain	4.2.1.20	0
R02340_p	v316	Indoleglycerol_phosphate[p] -> Indole[p] + D-Glyceraldehyde_3-phosphate[p]		amino acid biosynthesis pathway		4.2.1.20	1.87078e-05
R00674_p	v317	L-Serine[p] + Indole[p] <=> L-Tryptophan[p] + H2O[p]	006016_006016, 006819_006819, 007004_007004, 012189_012189, 013756_013756, 030173_030173	amino acid biosynthesis pathway	tryptophan synthase beta chain	4.2.1.20	1.87078e-05
R01715_p	v318	Chorismate[p] -> Prephenate[p]	014305_014305, 029630_029630	amino acid biosynthesis pathway	chorismate mutase	5.4.99.5	6.23594e-05
R07276_p	v319	Prephenate[p] + L-Glutamate[p] -> L-Arogenate[p] + 2-Oxoglutarate[p]	006601_006601, 029062_029062	amino acid biosynthesis pathway	prephenate aminotransferase	2.6.1.79	6.23594e-05
R00691_p	v320	L-Arogenate[p] -> L-Phenylalanine[p] + H2O[p] + CO2[p]	008924_008924, 009280_009280, 034114_034114, 034143_034143, 034329_034329	amino acid biosynthesis pathway	arogenate dehydratase	4.2.1.91	4.67695e-05
R00733_p	v321	L-Arogenate[p] + NADP+[p] -> L-Tyrosine[p] + CO2[p] + NADPH[p] + H+[p]	003968_003968, 026824_026824, 032003_032003	amino acid biosynthesis pathway	arogenate dehydrogenase	1.3.1.78	1.55898e-05
R00734_p	v322	L-Tyrosine[p] + 2-Oxoglutarate[p] <=> 3-(4-Hydroxyphenyl)pyruvate[p] + L-Glutamate[p]	005191_005191, 005271_005271, 006601_006601, 007094_007094, 007661_007661, 007709_007709, 007709_009745, 008219_008219, 008270_008270, 008270_008574, 008470_008470, 008844_008844, 008844_010923, 009235_009235, 009876_009876, 023436_023436, 023834_023834, 029062_029062	amino acid biosynthesis pathway	aromatic-amino-acid transaminase/L-tyrosine:2-oxoglutarate aminotransferase/histidinol-phosphate transaminase	2.6.1.57/2.6.1.1/2.6.1.9	0
R00575_p	v323	2 ATP[p] + L-Glutamine[p] + HCO3-[p] + H2O[p] + H+[p] -> 2 ADP[p] + Orthophosphate[p] + L-Glutamate[p] + Carbamoyl_phosphate[p]	000597_000597, 008319_008319	nucleotide biosynthesis pathway	carbamoylphosphate synthase	6.3.5.5	0
R01397_p	v324	Carbamoyl_phosphate[p] + L-Aspartate[p] -> N-Carbamoyl-L-aspartate[p] + Orthophosphate[p]		nucleotide biosynthesis pathway		2.1.3.2	0
R01993_p	v325	N-Carbamoyl-L-aspartate[p] -> (S)-dihydroorotate[p] + H2O[p]		nucleotide biosynthesis pathway		3.5.2.3	0
R01868_p	v326	(S)-dihydroorotate[p] + Ubiquinone[p] -> Ubiquinol[p] + Orotate[p]		nucleotide biosynthesis pathway		1.3.5.2	0
R01870_p	v327	Orotate[p] + 5-Phospho-alpha-D-ribose_1-diphosphate[p] <=> Orotidine_5'-phosphate[p] + Diphosphate[p]	006843_006843	nucleotide biosynthesis pathway	orotate phosphoribosyltransferase	2.4.2.10	0
R00965_p	v328	Orotidine_5'-phosphate[p] -> UMP[p] + CO2[p]	006843_006843	nucleotide biosynthesis pathway	orotidine-5'-phosphate decarboxylase	4.1.1.23	0
R00158_p	v329	ATP[p] + UMP[p] -> ADP[p] + UDP[p]	011573_011573	nucleotide biosynthesis pathway	uridylate kinase	2.7.4.22	0
R00155_p	v330	UDP[p] + H2O[p] <=> UMP[p] + Orthophosphate[p]	002203_002198, 002203_002203, 002299_002299, 005108_005108, 006934_006934, 006946_006946, 032508_032508	nucleotide biosynthesis pathway	apyrase	3.6.1.5	0
R00156_p	v331	ATP[p] + UDP[p] -> ADP[p] + UTP[p]	013442_013442, 015054_015054, 015123_015123, 018436_018436, 018436_019475, 024400_024400, 025068_025068, 026481_026481, 030598_030598	nucleotide biosynthesis pathway	nucleoside-diphosphate kinase	2.7.4.6	0
R00159_p	v332	UTP[p] + H2O[p] <=> UDP[p] + Orthophosphate[p]	002203_002198, 002203_002203, 002247_002247, 002299_002299, 005108_005108, 006934_006934, 006946_006946, 016887_016887, 016887_016891, 032508_032508	nucleotide biosynthesis pathway	apyrase/NTPase	3.6.1.5/3.6.1.15	0
R02326_p	v333	ATP[p] + dCDP[p] <=> ADP[p] + dCTP[p]	013442_013442, 015054_015054, 015123_015123, 018436_018436, 018436_019475, 024400_024400, 025068_025068, 026481_026481, 030598_030598	nucleotide biosynthesis pathway	nucleoside-diphosphate kinase	2.7.4.6	0
R02325_p	v334	dCTP[p] + H2O[p] <=> dUTP[p] + NH3[p]		nucleotide biosynthesis pathway		3.5.4.13	0
R02330_p	v335	dUTP[p] + H2O[p] <=> dUDP[p] + Orthophosphate[p]		nucleotide biosynthesis pathway		3.6.1.39	0
R02331_p	v336	ATP[p] + dUDP[p] <=> ADP[p] + dUTP[p]	013442_013442, 015054_015054, 015123_015123, 018436_018436, 018436_019475, 024400_024400, 025068_025068, 026481_026481, 030598_030598	nucleotide biosynthesis pathway	nucleoside-diphosphate kinase	2.7.4.6	0
R01547_p	v337	ATP[p] + dAMP[p] <=> ADP[p] + dADP[p]	003959_003959, 012584_012584, 013232_013232, 014819_014819, 014834_014834, 014878_014878, 015490_015483, 015490_015490, 015611_015611, 015611_015888, 016239_016210, 016239_016239, 017432_017432, 024717_024717, 034091_034091	nucleotide biosynthesis pathway	adenylate kinase	2.7.4.3	0
R01137_p	v338	ATP[p] + dADP[p] -> ADP[p] + dATP[p]	013442_013442, 015054_015054, 015123_015123, 018436_018436, 018436_019475, 024400_024400, 025068_025068, 026481_026481, 030598_030598	nucleotide biosynthesis pathway	nucleoside-diphosphate kinase	2.7.4.6	0
R02094_p	v339	ATP[p] + dTMP[p] <=> ADP[p] + dTDP[p]	012058_012058, 014240_014240, 021826_021826	nucleotide biosynthesis pathway	thymidylate kinase	2.7.4.9	0
R02093_p	v340	ATP[p] + dTDP[p] -> ADP[p] + dTTP[p]	013442_013442, 015054_015054, 015123_015123, 018436_018436, 018436_019475, 024400_024400, 025068_025068, 026481_026481, 030598_030598	nucleotide biosynthesis pathway	nucleoside-diphosphate kinase	2.7.4.6	0
R01857_p	v341	ATP[p] + dGDP[p] <=> ADP[p] + dGTP[p]	013442_013442, 015054_015054, 015123_015123, 018436_018436, 018436_019475, 024400_024400, 025068_025068, 026481_026481, 030598_030598	nucleotide biosynthesis pathway	nucleoside-diphosphate kinase	2.7.4.6	0
R00330_p	v342	ATP[p] + GDP[p] -> ADP[p] + GTP[p]	013442_013442, 015054_015054, 015123_015123, 018436_018436, 018436_019475, 024400_024400, 025068_025068, 026481_026481, 030598_030598	nucleotide biosynthesis pathway	nucleoside-diphosphate kinase	2.7.4.6	0
R00514_p	v343	CDP[p] + H2O[p] <=> CMP[p] + Orthophosphate[p]	002203_002198, 002203_002203, 002299_002299, 005108_005108, 006934_006934, 006946_006946, 032508_032508	nucleotide biosynthesis pathway	apyrase	3.6.1.5	-0.131868
R00569_p	v344	CTP[p] + H2O[p] <=> CDP[p] + Orthophosphate[p]	002203_002198, 002203_002203, 002247_002247, 002299_002299, 005108_005108, 006934_006934, 006946_006946, 016887_016887, 016887_016891, 032508_032508	nucleotide biosynthesis pathway	apyrase/NTPase	3.6.1.15/3.6.1.5	-0.131868
R00570_p	v345	ATP[p] + CDP[p] -> ADP[p] + CTP[p]	013442_013442, 015054_015054, 015123_015123, 018436_018436, 018436_019475, 024400_024400, 025068_025068, 026481_026481, 030598_030598	nucleotide biosynthesis pathway	nucleoside-diphosphate kinase	2.7.4.6	0
R00127_p	v346	ATP[p] + AMP[p] -> 2 ADP[p]	003959_003959, 012584_012584, 013232_013232, 014819_014819, 014834_014834, 014878_014878, 015490_015483, 015490_015490, 015611_015611, 015611_015888, 016239_016210, 016239_016239, 017432_017432, 024717_024717, 034091_034091	nucleotide biosynthesis pathway	adenylate kinase	2.7.4.3	0.00468486
Carbohydrate_syn	v347	0.000112 Starch[p] + 0.719 Sucrose[c] + 0.080 alpha-D-Glucose[c] + 0.201 beta-D-Fructose[c] -> Carbohydrate[c]		biomass reactions			0.0011214
Fiber_syn	v348	0.5 Cellulose(n+1)[c] + 0.5 1,4-beta-D-Xylan(n+1)[c] -> Fiber[c]		biomass reactions			2.43782e-06
Protein_syn	v349	0.159 L-Alanine[c] + 0.157 L-Arginine[p] + 0.091 L-Aspartate[p] + 0.004 L-Cysteine[p] + 0.096 L-Glutamate[c] + 0.013 Glycine[c] + 0.042 L-Histidine[p] + 0.019 L-Isoleucine[p] + 0.222 L-Leucine[p] + 0.044 L-Lysine[p] + 0.017 L-Methionine[p] + 0.015 L-Phenylalanine[p] + 0.022 L-Proline[c] + 0.035 L-Serine[c] + 0.021 L-Threonine[p] + 0.006 L-Tryptophan[p] + 0.005 L-Tyrosine[c] + 0.032 L-Valine[p] ->…		biomass reactions			0.00311797
Fat_syn	v350	Hexadecanoic_acid[p] -> Fat[c]		biomass reactions			0.000197463
BIO_R	v351	0.3837 Protein[c] + 0.1380 Carbohydrate[c] + 0.0003 Fiber[c] + 0.0243 Fat[c] + 14.7 ATP[c] -> Biomass[c] + 14.7 ADP[c] + 14.7 Orthophosphate[c]		biomass reactions			0.00812606
ATPM	v352	ATP[c] + H2O[c] <=> ADP[c] + Orthophosphate[c] + H+[c]		atp maintainance			-0.001
BIO_drain	v353	Biomass[c] <=>		biomass reactions			0.00812606
Ext1	v354	Sucrose[c] <=>		exchange reaction			-0.068
Ext2	v355	H2O[c] <=>		exchange reaction			0.190506
Ext3	v356	Cellulose(n)[c] <=>		exchange reaction			-1.21891e-06
Ext4	v357	Cellobiose[c] <=>		exchange reaction			0
Ext5	v358	CO2[c] <=>		exchange reaction			0.140332
Ext6	v359	1,4-beta-D-Xylan(n)[c] <=>		exchange reaction			-1.21891e-06
Ext7	v360	D-Xylose[c] <=>		exchange reaction			0
Ext8	v361	Orthophosphate[c] <=>		exchange reaction			-0.132638
Ext9	v362	Glycerone_phosphate[c] <=>		exchange reaction			0.132638
Ext10	v363	Ethanol[c] <=>		exchange reaction			0.129715
Ext11	v364	Glyoxylate[c] <=>		exchange reaction			-0.000989379
Ext12	v365	L-Threonine[c] <=>		exchange reaction			0.00622993
Ext13	v366	NH3[c] <=>		exchange reaction			-0.00200174
Ext14	v367	L-Ornithine[c] <=>		exchange reaction			-0.000623594
Ext15	v368	Adenine[c] <=>		exchange reaction			0
Ext16	v369	Guanine[c] <=>		exchange reaction			0
Ext17	v370	Uridine[c] <=>		exchange reaction			-2.14551e-17
Ext18	v371	L-Aspartate[c] <=>		exchange reaction			-0.00798535
Ext19	v372	(Enzyme)-cysteine[c] <=>		exchange reaction			0
Ext20	v373	(Enzyme)-S-sulfanylcysteine[c] <=>		exchange reaction			0
Ext21	v374	Acceptor[c] <=>		exchange reaction			0
Ext22	v375	Reduced_acceptor[c] <=>		exchange reaction			0
Ext23	v376	1,4-alpha-D-Glucan(n)[c] <=>		exchange reaction			-1.25596e-07
Ext24	v377	3-(4-Hydroxyphenyl)pyruvate[c] <=>		exchange reaction			0
Ext25	v378	Dodecanoic_acid[c] <=>		exchange reaction			0
Ext26	v379	Hydrogen_sulfide[c] <=>		exchange reaction			-6.54774e-05
Ext27	v380	S-Adenosyl-L-methionine[c] <=>		exchange reaction			0
Ext28	v381	S-Adenosyl-L-homocysteine[c] <=>		exchange reaction			0
Ext29	v382	Tetrahydropteroyltri-L-glutamate[c] <=>		exchange reaction			5.30055e-05
Ext30	v383	5-Methyltetrahydropteroyltri-L-glutamate[c] <=>		exchange reaction			-5.30055e-05
Ext31	v384	H+[c] <=>		exchange reaction			-0.001
Ext32	v385	Ubiquinone[c] <=>		exchange reaction			0
TCM1	v386	ADP[c] <=> ADP[m]		transport reaction			0
TCM2	v387	AMP[c] <=> AMP[m]		transport reaction			0
TCM3	v388	ATP[c] <=> ATP[m]		transport reaction			0
TCM4	v389	CTP[c] <=> CTP[m]		transport reaction			0.131868
TCM5	v390	NAD+[c] <=> NAD+[m]		transport reaction			0.000854324
TCM6	v391	NADH[c] <=> NADH[m]		transport reaction			-0.000854324
TCM7	v392	NADP+[c] <=> NADP+[m]		transport reaction			0.000233848
TCM8	v393	NADPH[c] <=> NADPH[m]		transport reaction			-0.000233848
TCM9	v394	H+[c] <=> H+[m]		transport reaction			-0.00108817
TCM10	v395	H2O[c] <=> H2O[m]		transport reaction			0.132722
TCM11	v396	Diphosphate[c] <=> Diphosphate[m]		transport reaction			-0.131868
TCM12	v397	Orthophosphate[c] <=> Orthophosphate[m]		transport reaction			0
TCM13	v398	(Enzyme)-cysteine[c] <=> (Enzyme)-cysteine[m]		transport reaction			0
TCM14	v399	(Enzyme)-S-sulfanylcysteine[c] <=> (Enzyme)-S-sulfanylcysteine[m]		transport reaction			0
TCM15	v400	Acceptor[c] <=> Acceptor[m]		transport reaction			0
TCM16	v401	Reduced_acceptor[c] <=> Reduced_acceptor[m]		transport reaction			0
TCM17	v402	NH3[c] <=> NH3[m]		transport reaction			0
TCM18	v403	CO2[c] <=> CO2[m]		transport reaction			-0.000467695
TCM19	v404	CoA[c] <=> CoA[m]		transport reaction			3.74442e-20
TCM20	v405	Pyruvate[c] <=> Pyruvate[m]		transport reaction			0.000233848
TCM21	v406	Oxaloacetate[c] <=> Oxaloacetate[m]		transport reaction			-0.000386628
TCM22	v407	Acetate[c] <=> Acetate[m]		transport reaction			0
TCM23	v408	Fumarate[c] <=> Fumarate[m]		transport reaction			0.000620476
TCM24	v409	2-Oxoglutarate[c] <=> 2-Oxoglutarate[m]		transport reaction			-0.000233848
TCM25	v410	CMP[c] <=> CMP[m]		transport reaction			-0.131868
TCM26	v411	Thiamin_diphosphate[c] <=> Thiamin_diphosphate[m]		transport reaction			0
TCM27	v412	L-Cysteine[c] <=> L-Cysteine[m]		transport reaction			0
TCP1	v413	alpha-D-Glucose_1-phosphate[c] <=> alpha-D-Glucose_1-phosphate[p]		transport reaction			0.0631868
TCP2	v414	ATP[c] <=> ATP[p]		transport reaction			-0.248473
TCP3	v415	ADP[c] <=> ADP[p]		transport reaction			0.248473
TCP4	v416	AMP[c] <=> AMP[p]		transport reaction			0.000130955
TCP5	v417	Diphosphate[c] <=> Diphosphate[p]		transport reaction			0.0624165
TCP6	v418	1,4-alpha-D-Glucan(n)[c] <=> 1,4-alpha-D-Glucan(n)[p]		transport reaction			1.25596e-07
TCP7	v419	beta-D-Glucose[c] <=> beta-D-Glucose[p]		transport reaction			0.00391473
TCP8	v420	H+[c] <=> H+[p]		transport reaction			0.00187176
TCP9	v421	H2O[c] <=> H2O[p]		transport reaction			-0.389221
TCP10	v422	CO2[c] <=> CO2[p]		transport reaction			-0.00933052
TCP11	v423	Orthophosphate[c] <=> Orthophosphate[p]		transport reaction			0.191583
TCP12	v424	Glycerone_phosphate[c] <=> Glycerone_phosphate[p]		transport reaction			-0.132638
TCP13	v425	CoA[c] <=> CoA[p]		transport reaction			-3.74442e-20
TCP14	v426	HCO3-[c] <=> HCO3-[p]		transport reaction			0.00187176
TCP15	v427	Oxaloacetate[c] <=> Oxaloacetate[p]		transport reaction			0
TCP16	v428	Dodecanoic_acid[c] <=> Dodecanoic_acid[p]		transport reaction			0
TCP17	v429	L-Glutamate[c] <=> L-Glutamate[p]		transport reaction			-0.00183648
TCP18	v430	Hydrogen_sulfide[c] <=> Hydrogen_sulfide[p]		transport reaction			6.54774e-05
TCP19	v431	2-Oxoglutarate[c] <=> 2-Oxoglutarate[p]		transport reaction			0.000165252
TCP20	v432	Acetate[c] <=> Acetate[p]		transport reaction			0
TCP21	v433	Tetrahydrofolate[c] <=> Tetrahydrofolate[p]		transport reaction			-0.000130955
TCP22	v434	5,10-Methylenetetrahydrofolate[c] <=> 5,10-Methylenetetrahydrofolate[p]		transport reaction			1.51357e-20
TCP23	v435	Glycine[c] <=> Glycine[p]		transport reaction			1.51357e-20
TCP24	v436	NH3[c] <=> NH3[p]		transport reaction			0.000395982
TCP25	v437	S-Adenosyl-L-methionine[c] <=> S-Adenosyl-L-methionine[p]		transport reaction			0
TCP26	v438	S-Adenosyl-L-homocysteine[c] <=> S-Adenosyl-L-homocysteine[p]		transport reaction			0
TCP27	v439	5-Methyltetrahydropteroyltri-L-glutamate[c] <=> 5-Methyltetrahydropteroyltri-L-glutamate[p]		transport reaction			5.30055e-05
TCP28	v440	Tetrahydropteroyltri-L-glutamate[c] <=> Tetrahydropteroyltri-L-glutamate[p]		transport reaction			-5.30055e-05
TCP29	v441	L-Ornithine[c] <=> L-Ornithine[p]		transport reaction			0.000554999
TCP30	v442	Fumarate[c] <=> Fumarate[p]		transport reaction			-0.000489521
TCP31	v443	10-Formyltetrahydrofolate[c] <=> 10-Formyltetrahydrofolate[p]		transport reaction			0.000130955
TCP32	v444	IMP[c] <=> IMP[p]		transport reaction			-0.000130955
TCP33	v445	L-Tyrosine[c] <=> L-Tyrosine[p]		transport reaction			-1.55898e-05
TCP34	v446	3-(4-Hydroxyphenyl)pyruvate[c] <=> 3-(4-Hydroxyphenyl)pyruvate[p]		transport reaction			0
TCP35	v447	UTP[c] <=> UTP[p]		transport reaction			0
TCP36	v448	CMP[c] <=> CMP[p]		transport reaction			0.131868
TCP37	v449	CTP[c] <=> CTP[p]		transport reaction			-0.131868
TCP38	v450	Carbamoyl_phosphate[c] <=> Carbamoyl_phosphate[p]		transport reaction			0
TCP39	v451	Pyruvate[c] <=> Pyruvate[p]		transport reaction			-0.129522
TCP40	v452	2-Phospho-D-glycerate[c] <=> 2-Phospho-D-glycerate[p]		transport reaction			0
TCP41	v453	3-Phospho-D-glyceroyl_phosphate[c] <=> 3-Phospho-D-glyceroyl_phosphate[p]		transport reaction			0.128824
TCP42	v454	beta-D-Fructose_1,6-bisphosphate[c] <=> beta-D-Fructose_1,6-bisphosphate[p]		transport reaction			0.0694513
TCP43	v455	dCTP[c] <=> dCTP[p]		transport reaction			0
TCP44	v456	D-Erythrose_4-phosphate[c] <=> D-Erythrose_4-phosphate[p]		transport reaction			8.10672e-05
TCP45	v457	D-Ribose_5-phosphate[c] <=> D-Ribose_5-phosphate[p]		transport reaction			-0.00128204
TCP46	v458	L-Aspartate[c] <=> L-Aspartate[p]		transport reaction			0.00636926
TCP47	v459	L-Serine[c] <=> L-Serine[p]		transport reaction			-0.000109129
TCP48	v460	L-Threonine[c] <=> L-Threonine[p]		transport reaction			-0.00528109
TCP49	v461	3-Phospho-D-glycerate[c] <=> 3-Phospho-D-glycerate[p]		transport reaction			0
TCP50	v462	alpha-D-Glucose_6-phosphate[c] <=> alpha-D-Glucose_6-phosphate[p]		transport reaction			-1.1021e-26
TCP51	v463	D-Glyceraldehyde_3-phosphate[c] <=> D-Glyceraldehyde_3-phosphate[p]		transport reaction			-0.127623
TCP52	v464	D-Xylulose_5-phosphate[c] <=> D-Xylulose_5-phosphate[p]		transport reaction			-0.00248302
TCP53	v465	L-Glutamine[c] <=> L-Glutamine[p]		transport reaction			0.00160575
TCP54	v466	Phosphoenolpyruvate[c] <=> Phosphoenolpyruvate[p]		transport reaction			0
TCP55	v467	L-Cysteine[c] <=> L-Cysteine[p]		transport reaction			0
TCP56	v468	Ubiquinone[c] <=> Ubiquinone[p]		transport reaction			0

## Sheet: S2-C
Abbreviation	Name	Formula (neutral)	Formula (charged)	Charge	Compartment	KEGGID	PubChem ID	ChEBI ID	InChI string	Smiles
(2R,3S)-3-Isopropylmalate[p]	(2R,3S)-3-Isopropylmalate	C7H12O5	C7H12O5	0	plastid	C04411
(2S)-2-Isopropyl-3-oxosuccinate[p]	(2S)-2-Isopropyl-3-oxosuccinate	C7H10O5	C7H10O5	0	plastid	C04236
(3R)-3-Hydroxybutanoyl-(acyl-carrier_protein)[p]	(3R)-3-Hydroxybutanoyl-(acyl-carrier protein)	C4H7O2SR	C4H7O2SR	0	plastid	C04618
(3R)-3-Hydroxydecanoyl-(acyl-carrier_protein)[p]	(3R)-3-Hydroxydecanoyl-(acyl-carrier protein)	C10H19O2SR	C10H19O2SR	0	plastid	C04619
(3R)-3-Hydroxyoctanoyl-(acyl-carrier_protein)[p]	(3R)-3-Hydroxyoctanoyl-(acyl-carrier protein)	C8H15O2SR	C8H15O2SR	0	plastid	C04620
(3R)-3-Hydroxypalmitoyl-(acyl-carrier_protein)[p]	(3R)-3-Hydroxypalmitoyl-(acyl-carrier protein)	C16H31O2SR	C16H31O2SR	0	plastid	C04633
(3R)-3-Hydroxytetradecanoyl-(acyl-carrier_protein)[p]	(3R)-3-Hydroxytetradecanoyl-(acyl-carrier protein)	C14H27O2SR	C14H27O2SR	0	plastid	C04688
(Dihydrolipoyllysine-residue_acetyltransferase)_S-acetyldihydrolipoyllysine[m]	(Dihydrolipoyllysine-residue acetyltransferase) S-acetyldihydrolipoyllysine	C10H18NO2S2R	C10H18NO2S2R	0	mitochondria	C16255
(Dihydrolipoyllysine-residue_acetyltransferase)_S-acetyldihydrolipoyllysine[p]	(Dihydrolipoyllysine-residue acetyltransferase) S-acetyldihydrolipoyllysine	C10H18NO2S2R	C10H18NO2S2R	0	plastid	C16255
(Dihydrolipoyllysine-residue_succinyltransferase)_S-succinyldihydrolipoyllysine[m]	(Dihydrolipoyllysine-residue succinyltransferase) S-succinyldihydrolipoyllysine	C12H20NO4S2R	C12H20NO4S2R	0	mitochondria	C16254
(Enzyme)-cysteine[c]	(Enzyme)-cysteine	C4H6N2O2SR2	C4H6N2O2SR2	0	cytosol	C15811
(Enzyme)-cysteine[m]	(Enzyme)-cysteine	C4H6N2O2SR2	C4H6N2O2SR2	0	mitochondria	C15811
(Enzyme)-S-sulfanylcysteine[c]	(Enzyme)-S-sulfanylcysteine	C4H6N2O2S2R2	C4H6N2O2S2R2	0	cytosol	C15812
(Enzyme)-S-sulfanylcysteine[m]	(Enzyme)-S-sulfanylcysteine	C4H6N2O2S2R2	C4H6N2O2S2R2	0	mitochondria	C15812
(R)-2,3-Dihydroxy-3-methylbutanoate[p]	(R)-2,3-Dihydroxy-3-methylbutanoate	C5H10O4	C5H10O4	0	plastid	C04272
(R)-2,3-Dihydroxy-3-methylpentanoate[p]	(R)-2,3-Dihydroxy-3-methylpentanoate	C6H12O4	C6H12O4	0	plastid	C06007
(R)-3-Hydroxy-3-methyl-2-oxopentanoate[p]	(R)-3-Hydroxy-3-methyl-2-oxopentanoate	C6H10O4	C6H10O4	0	plastid	C14463
(R)-3-Hydroxydodecanoyl-(acp)[p]	(R)-3-Hydroxydodecanoyl-(acp)	C12H23O2SR	C12H23O2SR	0	plastid	C05757
(R)-3-Hydroxyhexanoyl-(acp)[p]	(R)-3-Hydroxyhexanoyl-(acp)	C6H11O2SR	C6H11O2SR	0	plastid	C05747
(S)-1-Pyrroline-5-carboxylate[c]	(S)-1-Pyrroline-5-carboxylate	C5H7NO2	C5H7NO2	0	cytosol	C03912
(S)-2-Aceto-2-hydroxybutanoate[p]	(S)-2-Aceto-2-hydroxybutanoate	C6H10O4	C6H10O4	0	plastid	C06006
(S)-2-Acetolactate[p]	(S)-2-Acetolactate	C5H8O4	C5H8O4	0	plastid	C06010
(S)-3-Methyl-2-oxopentanoic_acid[p]	(S)-3-Methyl-2-oxopentanoic acid	C6H10O3	C6H10O3	0	plastid	C00671
(S)-dihydroorotate[p]	(S)-dihydroorotate	C5H6N2O4	C5H6N2O4	0	plastid	C00337
(S)-Malate[m]	(S)-Malate	C4H6O5	C4H6O5	0	mitochondria	C00149
1-(2-Carboxyphenylamino)-1-deoxy-D-Ribulose_5-phosphate[p]	1-(2-Carboxyphenylamino)-1-deoxy-D-Ribulose 5-phosphate	C12H16NO9P	C12H16NO9P	0	plastid	C01302
1-(5-Phospho-D-ribosyl)-5-amino-4-imidazolecarboxylate[c]	1-(5-Phospho-D-ribosyl)-5-amino-4-imidazolecarboxylate	C9H14N3O9P	C9H14N3O9P	0	cytosol	C04751
1-(5-Phospho-D-ribosyl)-ATP[p]	1-(5-Phospho-D-ribosyl)-ATP	C15H25N5O20P4	C15H25N5O20P4	0	plastid	C02739
1-(5'-Phosphoribosyl)-5-amino-4-(N-succinocarboxamide)-imidazole[c]	1-(5'-Phosphoribosyl)-5-amino-4-(N-succinocarboxamide)-imidazole	C13H19N4O12P	C13H19N4O12P	0	cytosol	C04823
1-(5'-Phosphoribosyl)-5-amino-4-imidazolecarboxamide[c]	1-(5'-Phosphoribosyl)-5-amino-4-imidazolecarboxamide	C9H15N4O8P	C9H15N4O8P	0	cytosol	C04677
1-(5'-Phosphoribosyl)-5-amino-4-imidazolecarboxamide[p]	1-(5'-Phosphoribosyl)-5-amino-4-imidazolecarboxamide	C9H15N4O8P	C9H15N4O8P	0	plastid	C04677
1-(5'-Phosphoribosyl)-5-formamido-4-imidazolecarboxamide[c]	1-(5'-Phosphoribosyl)-5-formamido-4-imidazolecarboxamide	C10H15N4O9P	C10H15N4O9P	0	cytosol	C04734
1-(5'-Phosphoribosyl)-5-formamido-4-imidazolecarboxamide[p]	1-(5'-Phosphoribosyl)-5-formamido-4-imidazolecarboxamide	C10H15N4O9P	C10H15N4O9P	0	plastid	C04735
1,4-alpha-D-Glucan(n)[c]	1,4-alpha-D-Glucan(n)	C6H10O5	C6H10O5	0	cytosol	C00718
1,4-alpha-D-Glucan(n)[p]	1,4-alpha-D-Glucan(n)	C6H10O5	C6H10O5	0	plastid	C00718
1,4-alpha-D-Glucan(n+1)[p]	1,4-alpha-D-Glucan(n+1)	C6H10O5	C6H10O5	0	plastid	C00718
1,4-beta-D-Xylan(n)[c]	1,4-beta-D-Xylan(n)	C5H8O4	C5H8O4	0	cytosol	C02352
1,4-beta-D-Xylan(n+1)[c]	1,4-beta-D-Xylan(n+1)	C5H8O4	C5H8O4	0	cytosol	C02352
10-Formyltetrahydrofolate[c]	10-Formyltetrahydrofolate	C20H23N7O7	C20H23N7O7	0	cytosol	C00234
10-Formyltetrahydrofolate[p]	10-Formyltetrahydrofolate	C20H23N7O7	C20H23N7O7	0	plastid	C00235
2-(alpha-Hydroxyethyl)thiamine_diphosphate[m]	2-(alpha-Hydroxyethyl)thiamine diphosphate	C14H23N4O8P2S	C14H23N4O8P2S	0	mitochondria	C05125
2-(alpha-Hydroxyethyl)thiamine_diphosphate[p]	2-(alpha-Hydroxyethyl)thiamine diphosphate	C14H23N4O8P2S	C14H23N4O8P2S	0	plastid	C05125
2-(Formamido)-N1-(5'-phosphoribosyl)acetamidine[c]	2-(Formamido)-N1-(5'-phosphoribosyl)acetamidine	C8H16N3O8P	C8H16N3O8P	0	cytosol	C04640
2,3,4,5-Tetrahydrodipicolinate[p]	2,3,4,5-Tetrahydrodipicolinate	C7H9NO4	C7H9NO4	0	plastid	C03972
2-Dehydro-3-deoxy-D-arabino-heptonate_7-phosphate[p]	2-Dehydro-3-deoxy-D-arabino-heptonate 7-phosphate	C7H13O10P	C7H13O10P	0	plastid	C04691
2-Isopropylmaleate[p]	2-Isopropylmaleate	C7H10O4	C7H10O4	0	plastid	C02631
2-Oxobutanoate[p]	2-Oxobutanoate	C4H6O3	C4H6O3	0	plastid	C00109
2-Oxoglutarate[c]	2-Oxoglutarate	C5H6O5	C5H6O5	0	cytosol	C00026
2-Oxoglutarate[m]	2-Oxoglutarate	C5H6O5	C5H6O5	0	mitochondria	C00026
2-Oxoglutarate[p]	2-Oxoglutarate	C5H6O5	C5H6O5	0	plastid	C00026
2-Phospho-D-glycerate[c]	2-Phospho-D-glycerate	C3H7O7P	C3H7O7P	0	cytosol	C00631
2-Phospho-D-glycerate[p]	2-Phospho-D-glycerate	C3H7O7P	C3H7O7P	0	plastid	C00631
3-(4-Hydroxyphenyl)pyruvate[c]	3-(4-Hydroxyphenyl)pyruvate	C9H8O4	C9H8O4	0	cytosol	C01179
3-(4-Hydroxyphenyl)pyruvate[p]	3-(4-Hydroxyphenyl)pyruvate	C9H8O4	C9H8O4	0	plastid	C01179
3-(Imidazol-4-yl)-2-oxopropyl_phosphate[p]	3-(Imidazol-4-yl)-2-oxopropyl phosphate	C6H9N2O5P	C6H9N2O5P	0	plastid	C01267
3-Carboxy-1-hydroxypropyl-ThPP[m]	3-Carboxy-1-hydroxypropyl-ThPP	C16H25N4O10P2S	C16H25N4O10P2S	0	mitochondria	C05381
3-Dehydroquinate[p]	3-Dehydroquinate	C7H10O6	C7H10O6	0	plastid	C00944
3-Dehydroshikimate[p]	3-Dehydroshikimate	C7H8O5	C7H8O5	0	plastid	C02637
3-Hydroxy-3-Methyl-2-oxobutanoic_acid[p]	3-Hydroxy-3-Methyl-2-oxobutanoic acid	C5H8O4	C5H8O4	0	plastid	C04181
3-Methyl-2-oxobutanoic_acid[p]	3-Methyl-2-oxobutanoic acid	C5H8O3	C5H8O3	0	plastid	C00141
3-Oxodecanoyl-(acp)[p]	3-Oxodecanoyl-(acp)	C10H17O2SR	C10H17O2SR	0	plastid	C05753
3-Oxododecanoyl-(acp)[p]	3-Oxododecanoyl-(acp)	C12H21O2SR	C12H21O2SR	0	plastid	C05756
3-Oxohexadecanoyl-(acp)[p]	3-Oxohexadecanoyl-(acp)	C16H29O2SR	C16H29O2SR	0	plastid	C05762
3-Oxohexanoyl-(acp)[p]	3-Oxohexanoyl-(acp)	C6H9O2SR	C6H9O2SR	0	plastid	C05746
3-Oxooctanoyl-(acp)[p]	3-Oxooctanoyl-(acp)	C8H13O2SR	C8H13O2SR	0	plastid	C05750
3-Oxotetradecanoyl-(acp)[p]	3-Oxotetradecanoyl-(acp)	C14H25O2SR	C14H25O2SR	0	plastid	C05759
3-Phospho-D-glycerate[c]	3-Phospho-D-glycerate	C3H7O7P	C3H7O7P	0	cytosol	C00197
3-Phospho-D-glycerate[p]	3-Phospho-D-glycerate	C3H7O7P	C3H7O7P	0	plastid	C00197
3-Phospho-D-glyceroyl_phosphate[c]	3-Phospho-D-glyceroyl phosphate	C3H8O10P2	C3H8O10P2	0	cytosol	C00236
3-Phospho-D-glyceroyl_phosphate[p]	3-Phospho-D-glyceroyl phosphate	C3H8O10P2	C3H8O10P2	0	plastid	C00236
3-Phosphonooxypyruvate[p]	3-Phosphonooxypyruvate	C3H5O7P	C3H5O7P	0	plastid	C03232
4-Methyl-2-oxopentanoate[p]	4-Methyl-2-oxopentanoate	C6H10O3	C6H10O3	0	plastid	C00233
4-Phospho-L-aspartate[p]	4-Phospho-L-aspartate	C4H8NO7P	C4H8NO7P	0	plastid	C03082
5-(5-Phospho-D-ribosylaminoformimino)-1-(5-phosphoribosyl)-imidazole-4-carboxamide[p]	5-(5-Phospho-D-ribosylaminoformimino)-1-(5-phosphoribosyl)-imidazole-4-carboxamide	C15H25N5O15P2	C15H25N5O15P2	0	plastid	C04896
5,10-Methylenetetrahydrofolate[c]	5,10-Methylenetetrahydrofolate	C20H23N7O6	C20H23N7O6	0	cytosol	C00143
5,10-Methylenetetrahydrofolate[p]	5,10-Methylenetetrahydrofolate	C20H23N7O6	C20H23N7O6	0	plastid	C00143
5-Methyltetrahydropteroyltri-L-glutamate[c]	5-Methyltetrahydropteroyltri-L-glutamate	C30H39N9O12	C30H39N9O12	0	cytosol	C04489
5-Methyltetrahydropteroyltri-L-glutamate[p]	5-Methyltetrahydropteroyltri-L-glutamate	C30H39N9O12	C30H39N9O12	0	plastid	C04489
5-O-(1-Carboxyvinyl)-3-phosphoshikimate[p]	5-O-(1-Carboxyvinyl)-3-phosphoshikimate	C10H13O10P	C10H13O10P	0	plastid	C01269
5-Phospho-alpha-D-ribose_1-diphosphate[c]	5-Phospho-alpha-D-ribose 1-diphosphate	C5H13O14P3	C5H13O14P3	0	cytosol	C00119
5-Phospho-alpha-D-ribose_1-diphosphate[p]	5-Phospho-alpha-D-ribose 1-diphosphate	C5H13O14P3	C5H13O14P3	0	plastid	C00119
5-Phosphoribosylamine[c]	5-Phosphoribosylamine	C5H12NO7P	C5H12NO7P	0	cytosol	C03090
5'-Phosphoribosylglycinamide[c]	5'-Phosphoribosylglycinamide	C7H15N2O8P	C7H15N2O8P	0	cytosol	C03838
5'-Phosphoribosyl-N-formylglycinamide[c]	5'-Phosphoribosyl-N-formylglycinamide	C8H15N2O9P	C8H15N2O9P	0	cytosol	C04376
6-Phospho-D-gluconate[c]	6-Phospho-D-gluconate	C6H13O10P	C6H13O10P	0	cytosol	C00345
6-Phospho-D-gluconate[p]	6-Phospho-D-gluconate	C6H13O10P	C6H13O10P	0	plastid	C00345
Acceptor[c]	Acceptor	none	none	0	cytosol	C00028
Acceptor[m]	Acceptor	none	none	0	mitochondria	C00028
Acetaldehyde[c]	Acetaldehyde	C2H4O	C2H4O	0	cytosol	C00084
Acetaldehyde[m]	Acetaldehyde	C2H4O	C2H4O	0	mitochondria	C00084
Acetate[c]	Acetate	C2H4O2	C2H4O2	0	cytosol	C00033
Acetate[m]	Acetate	C2H4O2	C2H4O2	0	mitochondria	C00033
Acetate[p]	Acetate	C2H4O2	C2H4O2	0	plastid	C00033
Acetoacetyl-(acp)[p]	Acetoacetyl-(acp)	C4H5O2SR	C4H5O2SR	0	plastid	C05744
Acetyl-(acyl-carrier_protein)[p]	Acetyl-(acyl-carrier protein)	C2H3OSR	C2H3OSR	0	plastid	C03939
Acetyl-CoA[c]	Acetyl-CoA	C23H38N7O17P3S	C23H38N7O17P3S	0	cytosol	C00024
Acetyl-CoA[m]	Acetyl-CoA	C23H38N7O17P3S	C23H38N7O17P3S	0	mitochondria	C00024
Acetyl-CoA[p]	Acetyl-CoA	C23H38N7O17P3S	C23H38N7O17P3S	0	plastid	C00024
Acyl-carrier_protein[p]	Acyl-carrier protein	HSR	HSR	0	plastid	C00229
Adenine[c]	Adenine	C5H5N5	C5H5N5	0	cytosol	C00147
Adenosine[c]	Adenosine	C10H13N5O4	C10H13N5O4	0	cytosol	C00212
ADP[c]	ADP	C10H15N5O10P2	C10H15N5O10P2	0	cytosol	C00008
ADP[m]	ADP	C10H15N5O10P2	C10H15N5O10P2	0	mitochondria	C00008
ADP[p]	ADP	C10H15N5O10P2	C10H15N5O10P2	0	plastid	C00008
ADP-glucose[p]	ADP-glucose	C16H25N5O15P2	C16H25N5O15P2	0	plastid	C00498
alpha-D-Glucose[c]	alpha-D-Glucose	C6H12O6	C6H12O6	0	cytosol	C00267
alpha-D-Glucose_1-phosphate[c]	alpha-D-Glucose 1-phosphate	C6H13O9P	C6H13O9P	0	cytosol	C00103
alpha-D-Glucose_1-phosphate[p]	alpha-D-Glucose 1-phosphate	C6H13O9P	C6H13O9P	0	plastid	C00103
alpha-D-Glucose_6-phosphate[c]	alpha-D-Glucose 6-phosphate	C6H13O9P	C6H13O9P	0	cytosol	C00668
alpha-D-Glucose_6-phosphate[p]	alpha-D-Glucose 6-phosphate	C6H13O9P	C6H13O9P	0	plastid	C00668
alpha-Isopropylmalate[p]	alpha-Isopropylmalate	C7H12O5	C7H12O5	0	plastid	C02504
Aminoimidazole_ribotide[c]	Aminoimidazole ribotide	C8H14N3O7P	C8H14N3O7P	0	cytosol	C03373
AMP[c]	AMP	C10H14N5O7P	C10H14N5O7P	0	cytosol	C00020
AMP[m]	AMP	C10H14N5O7P	C10H14N5O7P	0	mitochondria	C00020
AMP[p]	AMP	C10H14N5O7P	C10H14N5O7P	0	plastid	C00020
Anthranilate[p]	Anthranilate	C7H7NO2	C7H7NO2	0	plastid	C00108
ATP[c]	ATP	C10H16N5O13P3	C10H16N5O13P3	0	cytosol	C00002
ATP[m]	ATP	C10H16N5O13P3	C10H16N5O13P3	0	mitochondria	C00002
ATP[p]	ATP	C10H16N5O13P3	C10H16N5O13P3	0	plastid	C00002
beta-D-Fructose[c]	beta-D-Fructose	C6H12O6	C6H12O6	0	cytosol	C02336
beta-D-Fructose_1,6-bisphosphate[c]	beta-D-Fructose 1,6-bisphosphate	C6H14O12P2	C6H14O12P2	0	cytosol	C05378
beta-D-Fructose_1,6-bisphosphate[p]	beta-D-Fructose 1,6-bisphosphate	C6H14O12P2	C6H14O12P2	0	plastid	C05378
beta-D-Fructose_6-phosphate[c]	beta-D-Fructose 6-phosphate	C6H13O9P	C6H13O9P	0	cytosol	C05345
beta-D-Fructose_6-phosphate[p]	beta-D-Fructose 6-phosphate	C6H13O9P	C6H13O9P	0	plastid	C05345
beta-D-Glucose[c]	beta-D-Glucose	C6H12O6	C6H12O6	0	cytosol	c00221
beta-D-Glucose[p]	beta-D-Glucose	C6H12O6	C6H12O6	0	plastid	c00221
beta-D-Glucose_6-phosphate[c]	beta-D-Glucose 6-phosphate	C6H13O9P	C6H13O9P	0	cytosol	C01172
beta-D-Glucose_6-phosphate[p]	beta-D-Glucose 6-phosphate	C6H13O9P	C6H13O9P	0	plastid	C01172
Biomass[c]	Biomass	none	none	0	cytosol	none
But-2-enoyl-(acyl-carrier_protein)[p]	But-2-enoyl-(acyl-carrier protein)	C4H5OSR	C4H5OSR	0	plastid	C04246
Butyryl-(acp)[p]	Butyryl-(acp)	C4H7OSR	C4H7OSR	0	plastid	C05745
Carbamoyl_phosphate[c]	Carbamoyl phosphate	CH4NO5P	CH4NO5P	0	cytosol	C00169
Carbamoyl_phosphate[p]	Carbamoyl phosphate	CH4NO5P	CH4NO5P	0	plastid	C00169
Carbohydrate[c]	Carbohydrate	none	none	0	cytosol	none
Carboxybiotin-carboxyl-carrier_protein[p]	Carboxybiotin-carboxyl-carrier protein	C18H26N5O6SR2	C18H26N5O6SR2	0	plastid	C04419
CDP[c]	CDP	C9H15N3O11P2	C9H15N3O11P2	0	cytosol	C00112
CDP[m]	CDP	C9H15N3O11P2	C9H15N3O11P2	0	mitochondria	C00112
CDP[p]	CDP	C9H15N3O11P2	C9H15N3O11P2	0	plastid	C00112
Cellobiose[c]	Cellobiose	C12H22O11	C12H22O11	0	cytosol	C00185
Cellulose(n)[c]	Cellulose(n)	C6H10O5	C6H10O5	0	cytosol	C00760
Cellulose(n+1)[c]	Cellulose(n+1)	C6H10O5	C6H10O5	0	cytosol	C00760
Chorismate[p]	Chorismate	C10H10O6	C10H10O6	0	plastid	C00251
cis-Aconitate[m]	cis-Aconitate	C6H6O6	C6H6O6	0	mitochondria	C00417
Citrate[m]	Citrate	C6H8O7	C6H8O7	0	mitochondria	C00158
CMP[c]	CMP	C9H14N3O8P	C9H14N3O8P	0	cytosol	C00055
CMP[m]	CMP	C9H14N3O8P	C9H14N3O8P	0	mitochondria	C00055
CMP[p]	CMP	C9H14N3O8P	C9H14N3O8P	0	plastid	C00055
CO2[c]	CO2	CO2	CO2	0	cytosol	C00011
CO2[m]	CO2	CO2	CO2	0	mitochondria	C00011
CO2[p]	CO2	CO2	CO2	0	plastid	C00011
CoA[c]	CoA	C21H36N7O16P3S	C21H36N7O16P3S	0	cytosol	C00010
CoA[m]	CoA	C21H36N7O16P3S	C21H36N7O16P3S	0	mitochondria	C00010
CoA[p]	CoA	C21H36N7O16P3S	C21H36N7O16P3S	0	plastid	C00010
CTP[c]	CTP	C9H16N3O14P3	C9H16N3O14P3	0	cytosol	C00063
CTP[m]	CTP	C9H16N3O14P3	C9H16N3O14P3	0	mitochondria	C00063
CTP[p]	CTP	C9H16N3O14P3	C9H16N3O14P3	0	plastid	C00063
dADP[c]	dADP	C10H15N5O9P2	C10H15N5O9P2	0	cytosol	C00206
dADP[p]	dADP	C10H15N5O9P2	C10H15N5O9P2	0	plastid	C00206
dAMP[c]	dAMP	C10H14N5O6P	C10H14N5O6P	0	cytosol	C00360
dAMP[p]	dAMP	C10H14N5O6P	C10H14N5O6P	0	plastid	C00360
dATP[c]	dATP	C10H16N5O12P3	C10H16N5O12P3	0	cytosol	C00131
dATP[p]	dATP	C10H16N5O12P3	C10H16N5O12P3	0	plastid	C00131
dCDP[c]	dCDP	C9H15N3O10P2	C9H15N3O10P2	0	cytosol	C00705
dCDP[p]	dCDP	C9H15N3O10P2	C9H15N3O10P2	0	plastid	C00705
dCTP[c]	dCTP	C9H16N3O13P3	C9H16N3O13P3	0	cytosol	C00458
dCTP[p]	dCTP	C9H16N3O13P3	C9H16N3O13P3	0	plastid	C00458
Decanoyl-(acp)[p]	Decanoyl-(acp)	C10H19OSR	C10H19OSR	0	plastid	C05755
D-erythro-1-(Imidazol-4-yl)glycerol_3-phosphate[p]	D-erythro-1-(Imidazol-4-yl)glycerol 3-phosphate	C6H11N2O6P	C6H11N2O6P	0	plastid	C04666
D-Erythrose_4-phosphate[c]	D-Erythrose 4-phosphate	C4H9O7P	C4H9O7P	0	cytosol	C00279
D-Erythrose_4-phosphate[p]	D-Erythrose 4-phosphate	C4H9O7P	C4H9O7P	0	plastid	C00279
dGDP[c]	dGDP	C10H15N5O10P2	C10H15N5O10P2	0	cytosol	C00361
dGDP[p]	dGDP	C10H15N5O10P2	C10H15N5O10P2	0	plastid	C00361
D-Glucono-1,5-lactone_6-phosphate[c]	D-Glucono-1,5-lactone 6-phosphate	C6H11O9P	C6H11O9P	0	cytosol	C01236
D-Glucono-1,5-lactone_6-phosphate[p]	D-Glucono-1,5-lactone 6-phosphate	C6H11O9P	C6H11O9P	0	plastid	C01236
D-Glyceraldehyde_3-phosphate[c]	D-Glyceraldehyde 3-phosphate	C3H7O6P	C3H7O6P	0	cytosol	C00118
D-Glyceraldehyde_3-phosphate[p]	D-Glyceraldehyde 3-phosphate	C3H7O6P	C3H7O6P	0	plastid	C00118
dGTP[c]	dGTP	C10H16N5O13P3	C10H16N5O13P3	0	cytosol	C00286
dGTP[p]	dGTP	C10H16N5O13P3	C10H16N5O13P3	0	plastid	C00286
Dihydrofolate[c]	Dihydrofolate	C19H21N7O6	C19H21N7O6	0	cytosol	C00415
Diphosphate[c]	Diphosphate	H4P2O7	H4P2O7	0	cytosol	C00013
Diphosphate[m]	Diphosphate	H4P2O7	H4P2O7	0	mitochondria	C00013
Diphosphate[p]	Diphosphate	H4P2O7	H4P2O7	0	plastid	C00013
Dodecanoic_acid[c]	Dodecanoic acid	C12H24O2	C12H24O2	0	cytosol	C02679
Dodecanoic_acid[p]	Dodecanoic acid	C12H24O2	C12H24O2	0	plastid	C02679
Dodecanoyl-(acyl-carrier_protein)[p]	Dodecanoyl-(acyl-carrier protein)	C12H23OSR	C12H23OSR	0	plastid	C05223
D-Ribose[c]	D-Ribose	C5H10O5	C5H10O5	0	cytosol	C00121
D-Ribose_5-phosphate[c]	D-Ribose 5-phosphate	C5H11O8P	C5H11O8P	0	cytosol	C00117
D-Ribose_5-phosphate[p]	D-Ribose 5-phosphate	C5H11O8P	C5H11O8P	0	plastid	C00117
D-Ribulose_5-phosphate[c]	D-Ribulose 5-phosphate	C5H11O8P	C5H11O8P	0	cytosol	C00199
D-Ribulose_5-phosphate[p]	D-Ribulose 5-phosphate	C5H11O8P	C5H11O8P	0	plastid	C00199
dTDP[c]	dTDP	C10H16N2O11P2	C10H16N2O11P2	0	cytosol	C00363
dTDP[p]	dTDP	C10H16N2O11P2	C10H16N2O11P2	0	plastid	C00363
dTMP[c]	dTMP	C10H15N2O8P	C10H15N2O8P	0	cytosol	C00364
dTMP[p]	dTMP	C10H15N2O8P	C10H15N2O8P	0	plastid	C00364
dTTP[c]	dTTP	C10H17N2O14P3	C10H17N2O14P3	0	cytosol	C00459
dTTP[p]	dTTP	C10H17N2O14P3	C10H17N2O14P3	0	plastid	C00459
dUDP[c]	dUDP	C9H14N2O11P2	C9H14N2O11P2	0	cytosol	C01346
dUDP[p]	dUDP	C9H14N2O11P2	C9H14N2O11P2	0	plastid	C01346
dUMP[c]	dUMP	C9H13N2O8P	C9H13N2O8P	0	cytosol	C00365
dUTP[c]	dUTP	C9H15N2O14P3	C9H15N2O14P3	0	cytosol	C00460
dUTP[p]	dUTP	C9H15N2O14P3	C9H15N2O14P3	0	plastid	C00460
D-Xylose[c]	D-Xylose	C5H10O5	C5H10O5	0	cytosol	C00181
D-Xylulose_5-phosphate[c]	D-Xylulose 5-phosphate	C5H11O8P	C5H11O8P	0	cytosol	C00231
D-Xylulose_5-phosphate[p]	D-Xylulose 5-phosphate	C5H11O8P	C5H11O8P	0	plastid	C00231
Enzyme_N6-(dihydrolipoyl)lysine[m]	Enzyme N6-(dihydrolipoyl)lysine	C8H16NOS2R	C8H16NOS2R	0	mitochondria	C15973
Enzyme_N6-(dihydrolipoyl)lysine[p]	Enzyme N6-(dihydrolipoyl)lysine	C8H16NOS2R	C8H16NOS2R	0	plastid	C15973
Enzyme_N6-(lipoyl)lysine[m]	Enzyme N6-(lipoyl)lysine	C8H14NOS2R	C8H14NOS2R	0	mitochondria	C15972
Enzyme_N6-(lipoyl)lysine[p]	Enzyme N6-(lipoyl)lysine	C8H14NOS2R	C8H14NOS2R	0	plastid	C15972
Ethanol[c]	Ethanol	C2H6O	C2H6O	0	cytosol	C00469
Fat[c]	Fatty acid	none	none	0	cytosol	none
Fiber[c]	Fiber	none	none	0	cytosol	none
Fumarate[c]	Fumarate	C4H4O4	C4H4O4	0	cytosol	C00122
Fumarate[m]	Fumarate	C4H4O4	C4H4O4	0	mitochondria	C00122
Fumarate[p]	Fumarate	C4H4O4	C4H4O4	0	plastid	C00122
GDP[c]	GDP	C10H15N5O11P2	C10H15N5O11P2	0	cytosol	C00035
GDP[m]	GDP	C10H15N5O11P2	C10H15N5O11P2	0	mitochondria	C00035
GDP[p]	GDP	C10H15N5O11P2	C10H15N5O11P2	0	plastid	C00035
Glycerone_phosphate[c]	Glycerone phosphate	C3H7O6P	C3H7O6P	0	cytosol	C00111
Glycerone_phosphate[p]	Glycerone phosphate	C3H7O6P	C3H7O6P	0	plastid	C00111
Glycine[c]	Glycine	C2H5NO2	C2H5NO2	0	cytosol	C00037
Glycine[p]	Glycine	C2H5NO2	C2H5NO2	0	plastid	C00037
Glyoxylate[c]	Glyoxylate	C2H2O3	C2H2O3	0	cytosol	C00048
GMP[c]	GMP	C10H14N5O8P	C10H14N5O8P	0	cytosol	C00144
GTP[c]	GTP	C10H16N5O14P3	C10H16N5O14P3	0	cytosol	C00044
GTP[m]	GTP	C10H16N5O14P3	C10H16N5O14P3	0	mitochondria	C00044
GTP[p]	GTP	C10H16N5O14P3	C10H16N5O14P3	0	plastid	C00044
Guanine[c]	Guanine	C5H5N5O	C5H5N5O	0	cytosol	C00242
Guanosine[c]	Guanosine	C10H13N5O5	C10H13N5O5	0	cytosol	C00387
H+[c]	H+	H	H	0	cytosol	C00080
H+[m]	H+	H	H	0	mitochondria	C00080
H+[p]	H+	H	H	0	plastid	C00080
H2O[c]	H2O	H2O	H2O	0	cytosol	C00001
H2O[m]	H2O	H2O	H2O	0	mitochondria	C00001
H2O[p]	H2O	H2O	H2O	0	plastid	C00001
HCO3-[c]	HCO3-	HCO3	HCO3	0	cytosol	C00288
HCO3-[p]	HCO3-	HCO3	HCO3	0	plastid	C00288
Hexadecanoic_acid[p]	Hexadecanoic acid	C16H32O2	C16H32O2	0	plastid	C00249
Hexadecanoyl-(acp)[p]	Hexadecanoyl-(acp)	C16H31OSR	C16H31OSR	0	plastid	C05764
Hexanoyl-(acp)[p]	Hexanoyl-(acp)	C6H11OSR	C6H11OSR	0	plastid	C05749
Holo-(carboxylase)[p]	Holo-(carboxylase)	C17H27N5O4SR2	C17H27N5O4SR2	0	plastid	C06250
Hydrogen_sulfide[c]	Hydrogen sulfide	H2S	H2S	0	cytosol	C00283
Hydrogen_sulfide[p]	Hydrogen sulfide	H2S	H2S	0	plastid	C00283
Hydroxypyruvate[c]	Hydroxypyruvate	C3H4O4	C3H4O4	0	cytosol	C00168
IMP[c]	IMP	C10H13N4O8P	C10H13N4O8P	0	cytosol	C00130
IMP[p]	IMP	C10H13N4O8P	C10H13N4O8P	0	plastid	C00130
Indole[p]	Indole	C8H7N	C8H7N	0	plastid	C00463
Indoleglycerol_phosphate[p]	Indoleglycerol phosphate	C11H14NO6P	C11H14NO6P	0	plastid	C03506
Isocitrate[m]	Isocitrate	C6H8O7	C6H8O7	0	mitochondria	C00311
L-2,3-Dihydrodipicolinate[p]	L-2,3-Dihydrodipicolinate	C7H7NO4	C7H7NO4	0	plastid	C03340
L-Alanine[c]	L-Alanine	C3H7NO2	C3H7NO2	0	cytosol	C00041
L-Alanine[m]	L-Alanine	C3H7NO2	C3H7NO2	0	mitochondria	C00041
L-Arginine[p]	L-Arginine	C6H14N4O2	C6H14N4O2	0	plastid	C00062
L-Arogenate[p]	L-Arogenate	C10H13NO5	C10H13NO5	0	plastid	C00826
L-Asparagine[c]	L-Asparagine	C4H8N2O3	C4H8N2O3	0	cytosol	C00152
L-Aspartate[c]	L-Aspartate	C4H7NO4	C4H7NO4	0	cytosol	C00049
L-Aspartate[p]	L-Aspartate	C4H7NO4	C4H7NO4	0	plastid	C00049
L-Aspartate_4-semialdehyde[p]	L-Aspartate 4-semialdehyde	C4H7NO3	C4H7NO3	0	plastid	C00441
L-Citrulline[p]	L-Citrulline	C6H13N3O3	C6H13N3O3	0	plastid	C00327
L-Cystathionine[p]	L-Cystathionine	C7H14N2O4S	C7H14N2O4S	0	plastid	C02291
L-Cysteine[c]	L-Cysteine	C3H7NO2S	C3H7NO2S	0	cytosol	C00097
L-Cysteine[m]	L-Cysteine	C3H7NO2S	C3H7NO2S	0	mitochondria	C00097
L-Cysteine[p]	L-Cysteine	C3H7NO2S	C3H7NO2S	0	plastid	C00097
L-Glutamate[c]	L-Glutamate	C5H9NO4	C5H9NO4	0	cytosol	C00025
L-Glutamate[m]	L-Glutamate	C5H9NO4	C5H9NO4	0	mitochondria	C00025
L-Glutamate[p]	L-Glutamate	C5H9NO4	C5H9NO4	0	plastid	C00025
L-Glutamate_5-semialdehyde[c]	L-Glutamate 5-semialdehyde	C5H9NO3	C5H9NO3	0	cytosol	C01165
L-Glutamine[c]	L-Glutamine	C5H10N2O3	C5H10N2O3	0	cytosol	C00064
L-Glutamine[m]	L-Glutamine	C5H10N2O3	C5H10N2O3	0	mitochondria	C00064
L-Glutamine[p]	L-Glutamine	C5H10N2O3	C5H10N2O3	0	plastid	C00064
L-Histidinal[p]	L-Histidinal	C6H9N3O	C6H9N3O	0	plastid	C01929
L-Histidine[p]	L-Histidine	C6H9N3O2	C6H9N3O2	0	plastid	C00135
L-Histidinol[p]	L-Histidinol	C6H11N3O	C6H11N3O	0	plastid	C00860
L-Histidinol_phosphate[p]	L-Histidinol phosphate	C6H12N3O4P	C6H12N3O4P	0	plastid	C01100
L-Homocysteine[p]	L-Homocysteine	C4H9NO2S	C4H9NO2S	0	plastid	C00155
L-Homoserine[p]	L-Homoserine	C4H9NO3	C4H9NO3	0	plastid	C00263
L-Isoleucine[p]	L-Isoleucine	C6H13NO2	C6H13NO2	0	plastid	C00407
LL-2,6-Diaminoheptanedioate[p]	LL-2,6-Diaminoheptanedioate	C7H14N2O4	C7H14N2O4	0	plastid	C00666
L-Leucine[p]	L-Leucine	C6H13NO2	C6H13NO2	0	plastid	C00123
L-Lysine[p]	L-Lysine	C6H14N2O2	C6H14N2O2	0	plastid	C00047
L-Methionine[p]	L-Methionine	C5H11NO2S	C5H11NO2S	0	plastid	C00073
L-Ornithine[c]	L-Ornithine	C5H12N2O2	C5H12N2O2	0	cytosol	C00077
L-Ornithine[p]	L-Ornithine	C5H12N2O2	C5H12N2O2	0	plastid	C00077
L-Phenylalanine[p]	L-Phenylalanine	C9H11NO2	C9H11NO2	0	plastid	C00079
L-Proline[c]	L-Proline	C5H9NO2	C5H9NO2	0	cytosol	C00148
L-Serine[c]	L-Serine	C3H7NO3	C3H7NO3	0	cytosol	C00065
L-Serine[p]	L-Serine	C3H7NO3	C3H7NO3	0	plastid	C00065
L-Threonine[c]	L-Threonine	C4H9NO3	C4H9NO3	0	cytosol	C00188
L-Threonine[p]	L-Threonine	C4H9NO3	C4H9NO3	0	plastid	C00188
L-Tryptophan[p]	L-Tryptophan	C11H12N2O2	C11H12N2O2	0	plastid	C00078
L-Tyrosine[c]	L-Tyrosine	C9H11NO3	C9H11NO3	0	cytosol	C00082
L-Tyrosine[p]	L-Tyrosine	C9H11NO3	C9H11NO3	0	plastid	C00082
L-Valine[p]	L-Valine	C5H11NO2	C5H11NO2	0	plastid	C00183
Malonyl-(acyl-carrier_protein)[p]	Malonyl-(acyl-carrier protein)	C3H3O3SR	C3H3O3SR	0	plastid	C01209
Malonyl-CoA[p]	Malonyl-CoA	C24H38N7O19P3S	C24H38N7O19P3S	0	plastid	C00083
meso-2,6-Diaminoheptanedioate[p]	meso-2,6-Diaminoheptanedioate	C7H14N2O4	C7H14N2O4	0	plastid	C00680
N-(5'-Phospho-D-1'-ribulosylformimino)-5-amino-1-(5''-phospho-D-ribosyl)-4-imidazolecarboxamide[p]	N-(5'-Phospho-D-1'-ribulosylformimino)-5-amino-1-(5''-phospho-D-ribosyl)-4-imidazolecarboxamide	C15H25N5O15P2	C15H25N5O15P2	0	plastid	C04916
N-(5-Phospho-D-ribosyl)anthranilate[p]	N-(5-Phospho-D-ribosyl)anthranilate	C12H16NO9P	C12H16NO9P	0	plastid	C04302
N-(L-Arginino)succinate[p]	N-(L-Arginino)succinate	C10H18N4O6	C10H18N4O6	0	plastid	C03406
N6-(1,2-Dicarboxyethyl)-AMP[c]	N6-(1,2-Dicarboxyethyl)-AMP	C14H18N5O11P	C14H18N5O11P	0	cytosol	C03794
N-Acetyl-L-glutamate[c]	N-Acetyl-L-glutamate	C7H11NO5	C7H11NO5	0	cytosol	C00624
N-Acetyl-L-glutamate[p]	N-Acetyl-L-glutamate	C7H11NO5	C7H11NO5	0	plastid	C00624
N-Acetyl-L-glutamate_5-phosphate[p]	N-Acetyl-L-glutamate 5-phosphate	C7H12NO8P	C7H12NO8P	0	plastid	C04133
N-Acetyl-L-glutamate_5-semialdehyde[p]	N-Acetyl-L-glutamate 5-semialdehyde	C7H11NO4	C7H11NO4	0	plastid	C01250
N-Acetylornithine[c]	N-Acetylornithine	C7H14N2O3	C7H14N2O3	0	cytosol	C00437
N-Acetylornithine[p]	N-Acetylornithine	C7H14N2O3	C7H14N2O3	0	plastid	C00437
NAD+[c]	NAD+	C21H28N7O14P2	C21H28N7O14P2	0	cytosol	C00003
NAD+[m]	NAD+	C21H28N7O14P2	C21H28N7O14P2	0	mitochondria	C00003
NAD+[p]	NAD+	C21H28N7O14P2	C21H28N7O14P2	0	plastid	C00003
NADH[c]	NADH	C21H29N7O14P2	C21H29N7O14P2	0	cytosol	C00004
NADH[m]	NADH	C21H29N7O14P2	C21H29N7O14P2	0	mitochondria	C00004
NADH[p]	NADH	C21H29N7O14P2	C21H29N7O14P2	0	plastid	C00004
NADP+[c]	NADP+	C21H29N7O17P3	C21H29N7O17P3	0	cytosol	C00006
NADP+[m]	NADP+	C21H29N7O17P3	C21H29N7O17P3	0	mitochondria	C00006
NADP+[p]	NADP+	C21H29N7O17P3	C21H29N7O17P3	0	plastid	C00006
NADPH[c]	NADPH	C21H30N7O17P3	C21H30N7O17P3	0	cytosol	C00005
NADPH[m]	NADPH	C21H30N7O17P3	C21H30N7O17P3	0	mitochondria	C00005
NADPH[p]	NADPH	C21H30N7O17P3	C21H30N7O17P3	0	plastid	C00005
N-Carbamoyl-L-aspartate[p]	N-Carbamoyl-L-aspartate	C5H8N2O5	C5H8N2O5	0	plastid	C00438
NH3[c]	NH3	NH3	NH3	0	cytosol	C00014
NH3[m]	NH3	NH3	NH3	0	mitochondria	C00014
NH3[p]	NH3	NH3	NH3	0	plastid	C00014
O-Acetyl-L-serine[p]	O-Acetyl-L-serine	C5H9NO4	C5H9NO4	0	plastid	C00979
Octanoyl-(acp)[p]	Octanoyl-(acp)	C8H15OSR	C8H15OSR	0	plastid	C05752
O-Phospho-L-homoserine[p]	O-Phospho-L-homoserine	C4H10NO6P	C4H10NO6P	0	plastid	C01102
O-Phospho-L-serine[p]	O-Phospho-L-serine	C3H8NO6P	C3H8NO6P	0	plastid	C01005
Orotate[p]	Orotate	C5H4N2O4	C5H4N2O4	0	plastid	C00295
Orotidine_5'-phosphate[p]	Orotidine 5'-phosphate	C10H13N2O11P	C10H13N2O11P	0	plastid	C01103
Orthophosphate[c]	Orthophosphate	H3PO4	H3PO4	0	cytosol	C00009
Orthophosphate[m]	Orthophosphate	H3PO4	H3PO4	0	mitochondria	C00009
Orthophosphate[p]	Orthophosphate	H3PO4	H3PO4	0	plastid	C00009
Oxaloacetate[c]	Oxaloacetate	C4H4O5	C4H4O5	0	cytosol	C00036
Oxaloacetate[m]	Oxaloacetate	C4H4O5	C4H4O5	0	mitochondria	C00036
Oxaloacetate[p]	Oxaloacetate	C4H4O5	C4H4O5	0	plastid	C00036
Oxalosuccinate[m]	Oxalosuccinate	C6H6O7	C6H6O7	0	mitochondria	C05379
Phosphoenolpyruvate[c]	Phosphoenolpyruvate	C3H5O6P	C3H5O6P	0	cytosol	C00074
Phosphoenolpyruvate[p]	Phosphoenolpyruvate	C3H5O6P	C3H5O6P	0	plastid	C00074
Phosphoribosyl-AMP[p]	Phosphoribosyl-AMP	C15H23N5O14P2	C15H23N5O14P2	0	plastid	C02741
Prephenate[p]	Prephenate	C10H10O6	C10H10O6	0	plastid	C00254
Protein[c]	Protein	none	none	0	cytosol	none
Pyruvate[c]	Pyruvate	C3H4O3	C3H4O3	0	cytosol	C00022
Pyruvate[m]	Pyruvate	C3H4O3	C3H4O3	0	mitochondria	C00022
Pyruvate[p]	Pyruvate	C3H4O3	C3H4O3	0	plastid	C00022
Reduced_acceptor[c]	Reduced acceptor	none	none	0	cytosol	C00030
Reduced_acceptor[m]	Reduced acceptor	none	none	0	mitochondria	C00030
S-Adenosyl-L-homocysteine[c]	S-Adenosyl-L-homocysteine	C14H20N6O5S	C14H20N6O5S	0	cytosol	C00021
S-Adenosyl-L-homocysteine[p]	S-Adenosyl-L-homocysteine	C14H20N6O5S	C14H20N6O5S	0	plastid	C00021
S-Adenosyl-L-methionine[c]	S-Adenosyl-L-methionine	C15H22N6O5S	C15H22N6O5S	0	cytosol	C00019
S-Adenosyl-L-methionine[p]	S-Adenosyl-L-methionine	C15H22N6O5S	C15H22N6O5S	0	plastid	C00019
Sedoheptulose_1,7-bisphosphate[c]	Sedoheptulose 1,7-bisphosphate	C7H16O13P2	C7H16O13P2	0	cytosol	C00447
Sedoheptulose_1,7-bisphosphate[p]	Sedoheptulose 1,7-bisphosphate	C7H16O13P2	C7H16O13P2	0	plastid	C00447
Sedoheptulose_7-phosphate[c]	Sedoheptulose 7-phosphate	C7H15O10P	C7H15O10P	0	cytosol	C05382
Sedoheptulose_7-phosphate[p]	Sedoheptulose 7-phosphate	C7H15O10P	C7H15O10P	0	plastid	C05382
Shikimate[p]	Shikimate	C7H10O5	C7H10O5	0	plastid	C00493
Shikimate_3-phosphate[p]	Shikimate 3-phosphate	C7H11O8P	C7H11O8P	0	plastid	C03175
Starch[p]	Starch	C12H20O10	C12H20O10	0	plastid	C00369
Succinate[m]	Succinate	C4H6O4	C4H6O4	0	mitochondria	C00042
Succinyl-CoA[m]	Succinyl-CoA	C25H40N7O19P3S	C25H40N7O19P3S	0	mitochondria	C00091
Sucrose[c]	Sucrose	C12H22O11	C12H22O11	0	cytosol	C00089
Tetradecanoyl-(acp)[p]	Tetradecanoyl-(acp)	C14H27OSR	C14H27OSR	0	plastid	C05761
Tetrahydrofolate[c]	Tetrahydrofolate	C19H23N7O6	C19H23N7O6	0	cytosol	C00101
Tetrahydrofolate[p]	Tetrahydrofolate	C19H23N7O6	C19H23N7O6	0	plastid	C00101
Tetrahydropteroyltri-L-glutamate[c]	Tetrahydropteroyltri-L-glutamate	C29H37N9O12	C29H37N9O12	0	cytosol	C04144
Tetrahydropteroyltri-L-glutamate[p]	Tetrahydropteroyltri-L-glutamate	C29H37N9O12	C29H37N9O12	0	plastid	C04144
Thiamin_diphosphate[c]	Thiamin diphosphate	C12H19N4O7P2S	C12H19N4O7P2S	0	cytosol	C00068
Thiamin_diphosphate[m]	Thiamin diphosphate	C12H19N4O7P2S	C12H19N4O7P2S	0	mitochondria	C00068
Thiamin_diphosphate[p]	Thiamin diphosphate	C12H19N4O7P2S	C12H19N4O7P2S	0	plastid	C00068
Thioredoxin[c]	Thioredoxin	C10H14N4O4S2R4	C10H14N4O4S2R4	0	cytosol	C00342
Thioredoxin_disulfide[c]	Thioredoxin disulfide	C10H12N4O4S2R4	C10H12N4O4S2R4	0	cytosol	C00343
trans-Dec-2-enoyl-(acp)[p]	trans-Dec-2-enoyl-(acp)	C10H17OSR	C10H17OSR	0	plastid	C05754
trans-Dodec-2-enoyl-(acp)[p]	trans-Dodec-2-enoyl-(acp)	C12H21OSR	C12H21OSR	0	plastid	C05758
trans-Hex-2-enoyl-(acp)[p]	trans-Hex-2-enoyl-(acp)	C6H9OSR	C6H9OSR	0	plastid	C05748
trans-Hexadec-2-enoyl-(acp)[p]	trans-Hexadec-2-enoyl-(acp)	C16H29OSR	C16H29OSR	0	plastid	C05763
trans-Oct-2-enoyl-(acp)[p]	trans-Oct-2-enoyl-(acp)	C8H13OSR	C8H13OSR	0	plastid	C05751
trans-Tetradec-2-enoyl-(acp)[p]	trans-Tetradec-2-enoyl-(acp)	C14H25OSR	C14H25OSR	0	plastid	C05760
Ubiquinol[m]	Ubiquinol	C14H20O4(C5H8)	C14H20O4(C5H8)	0	mitochondria	C00390
Ubiquinol[p]	Ubiquinol	C14H20O4(C5H8)	C14H20O4(C5H8)	0	plastid	C00390
Ubiquinone[c]	Ubiquinone	C14H18O4(C5H8)	C14H18O4(C5H8)	0	cytosol	C00399
Ubiquinone[m]	Ubiquinone	C14H18O4(C5H8)	C14H18O4(C5H8)	0	mitochondria	C00399
Ubiquinone[p]	Ubiquinone	C14H18O4(C5H8)	C14H18O4(C5H8)	0	plastid	C00399
UDP[c]	UDP	C9H14N2O12P2	C9H14N2O12P2	0	cytosol	C00015
UDP[m]	UDP	C9H14N2O12P2	C9H14N2O12P2	0	mitochondria	C00015
UDP[p]	UDP	C9H14N2O12P2	C9H14N2O12P2	0	plastid	C00015
UDP-D-xylose[c]	UDP-D-xylose	C14H22N2O16P2	C14H22N2O16P2	0	cytosol	C00190
UDP-glucose[c]	UDP-glucose	C15H24N2O17P2	C15H24N2O17P2	0	cytosol	C00029
UDP-glucuronate[c]	UDP-glucuronate	C15H22N2O18P2	C15H22N2O18P2	0	cytosol	C00167
UMP[c]	UMP	C9H13N2O9P	C9H13N2O9P	0	cytosol	C00105
UMP[m]	UMP	C9H13N2O9P	C9H13N2O9P	0	mitochondria	C00105
UMP[p]	UMP	C9H13N2O9P	C9H13N2O9P	0	plastid	C00105
Uridine[c]	Uridine	C9H12N2O6	C9H12N2O6	0	cytosol	C00299
UTP[c]	UTP	C9H15N2O15P3	C9H15N2O15P3	0	cytosol	C00075
UTP[m]	UTP	C9H15N2O15P3	C9H15N2O15P3	0	mitochondria	C00075
UTP[p]	UTP	C9H15N2O15P3	C9H15N2O15P3	0	plastid	C00075
Xanthosine_5'-phosphate[c]	Xanthosine 5'-phosphate	C10H13N4O9P	C10H13N4O9P	0	cytosol	C00655
