# Supplementary material for: Understanding carbon utilization routes between high and low starch-producing cultivars of cassava through Flux Balance Analysis
Source: Sci Rep. 2019 Feb 27;9:2964. doi: 10.1038/s41598-019-39920-w (PMC6393550; doi:10.1038/s41598-019-39920-w)
Supplement: Supplementary file 2 — Supplementary Dataset 3 [file 41598_2019_39920_MOESM2_ESM.zip]

Archive with 1 entries (1 files):
- SREP-18-39168-s02.xml
