# Supplementary material for: Understanding carbon utilization routes between high and low starch-producing cultivars of cassava through Flux Balance Analysis
Source: Sci Rep. 2019 Feb 27;9:2964. doi: 10.1038/s41598-019-39920-w (PMC6393550; doi:10.1038/s41598-019-39920-w)
Supplement: Supplementary file 3 — Supplementary Dataset 4 [file 41598_2019_39920_MOESM3_ESM.zip › SREP-18-39168-s03.xml]

<?xml version="1.0" encoding="UTF-8"?>
<sbml xmlns="http://www.sbml.org/sbml/level3/version1/core" xmlns:fbc="http://www.sbml.org/sbml/level3/version1/fbc/version2" xmlns:groups="http://www.sbml.org/sbml/level3/version1/groups/version1" level="3" version="1" fbc:required="false" groups:required="false">
  <model metaid="rMeCBM-HN.xlsx" id="COBRAModel" name="Model Exported from COBRA Toolbox" fbc:strict="true">
    <listOfUnitDefinitions>
      <unitDefinition id="mmol_per_gDW_per_hr">
        <listOfUnits>
          <unit kind="mole" exponent="1" scale="-3" multiplier="1"/>
          <unit kind="gram" exponent="-1" scale="0" multiplier="1"/>
          <unit kind="second" exponent="-1" scale="0" multiplier="3600"/>
        </listOfUnits>
      </unitDefinition>
    </listOfUnitDefinitions>
    <listOfCompartments>
      <compartment metaid="c" id="c" name="cytosol" constant="false"/>
      <compartment metaid="m" id="m" name="mitochondria" constant="false"/>
      <compartment metaid="p" id="p" name="plastid" constant="false"/>
    </listOfCompartments>
    <listOfSpecies>
      <species metaid="M_Sucrose__91__c__93__" id="M_Sucrose__91__c__93__" name="Sucrose[c]" compartment="c" hasOnlySubstanceUnits="false" boundaryCondition="false" constant="false" fbc:charge="0"/>
      <species metaid="M_H2O__91__c__93__" id="M_H2O__91__c__93__" name="H2O[c]" compartment="c" hasOnlySubstanceUnits="false" boundaryCondition="false" constant="false" fbc:charge="0"/>
      <species metaid="M_beta__45__D__45__Fructose__91__c__93__" id="M_beta__45__D__45__Fructose__91__c__93__" name="beta-D-Fructose[c]" compartment="c" hasOnlySubstanceUnits="false" boundaryCondition="false" constant="false" fbc:charge="0"/>
      <species metaid="M_alpha__45__D__45__Glucose__91__c__93__" id="M_alpha__45__D__45__Glucose__91__c__93__" name="alpha-D-Glucose[c]" compartment="c" hasOnlySubstanceUnits="false" boundaryCondition="false" constant="false" fbc:charge="0"/>
      <species metaid="M_UDP__45__glucose__91__c__93__" id="M_UDP__45__glucose__91__c__93__" name="UDP-glucose[c]" compartment="c" hasOnlySubstanceUnits="false" boundaryCondition="false" constant="false" fbc:charge="0"/>
      <species metaid="M_UDP__91__c__93__" id="M_UDP__91__c__93__" name="UDP[c]" compartment="c" hasOnlySubstanceUnits="false" boundaryCondition="false" constant="false" fbc:charge="0"/>
      <species metaid="M_beta__45__D__45__Glucose__91__c__93__" id="M_beta__45__D__45__Glucose__91__c__93__" name="beta-D-Glucose[c]" compartment="c" hasOnlySubstanceUnits="false" boundaryCondition="false" constant="false" fbc:charge="0"/>
      <species metaid="M_ATP__91__c__93__" id="M_ATP__91__c__93__" name="ATP[c]" compartment="c" hasOnlySubstanceUnits="false" boundaryCondition="false" constant="false" fbc:charge="0"/>
      <species metaid="M_ADP__91__c__93__" id="M_ADP__91__c__93__" name="ADP[c]" compartment="c" hasOnlySubstanceUnits="false" boundaryCondition="false" constant="false" fbc:charge="0"/>
      <species metaid="M_alpha__45__D__45__Glucose_6__45__phosphate__91__c__93__" id="M_alpha__45__D__45__Glucose_6__45__phosphate__91__c__93__" name="alpha-D-Glucose_6-phosphate[c]" compartment="c" hasOnlySubstanceUnits="false" boundaryCondition="false" constant="false" fbc:charge="0"/>
      <species metaid="M_beta__45__D__45__Fructose_6__45__phosphate__91__c__93__" id="M_beta__45__D__45__Fructose_6__45__phosphate__91__c__93__" name="beta-D-Fructose_6-phosphate[c]" compartment="c" hasOnlySubstanceUnits="false" boundaryCondition="false" constant="false" fbc:charge="0"/>
      <species metaid="M_beta__45__D__45__Glucose_6__45__phosphate__91__c__93__" id="M_beta__45__D__45__Glucose_6__45__phosphate__91__c__93__" name="beta-D-Glucose_6-phosphate[c]" compartment="c" hasOnlySubstanceUnits="false" boundaryCondition="false" constant="false" fbc:charge="0"/>
      <species metaid="M_Diphosphate__91__c__93__" id="M_Diphosphate__91__c__93__" name="Diphosphate[c]" compartment="c" hasOnlySubstanceUnits="false" boundaryCondition="false" constant="false" fbc:charge="0"/>
      <species metaid="M_UTP__91__c__93__" id="M_UTP__91__c__93__" name="UTP[c]" compartment="c" hasOnlySubstanceUnits="false" boundaryCondition="false" constant="false" fbc:charge="0"/>
      <species metaid="M_alpha__45__D__45__Glucose_1__45__phosphate__91__c__93__" id="M_alpha__45__D__45__Glucose_1__45__phosphate__91__c__93__" name="alpha-D-Glucose_1-phosphate[c]" compartment="c" hasOnlySubstanceUnits="false" boundaryCondition="false" constant="false" fbc:charge="0"/>
      <species metaid="M_UMP__91__c__93__" id="M_UMP__91__c__93__" name="UMP[c]" compartment="c" hasOnlySubstanceUnits="false" boundaryCondition="false" constant="false" fbc:charge="0"/>
      <species metaid="M_Cellulose__40__n__41____91__c__93__" id="M_Cellulose__40__n__41____91__c__93__" name="Cellulose(n)[c]" compartment="c" hasOnlySubstanceUnits="false" boundaryCondition="false" constant="false" fbc:charge="0"/>
      <species metaid="M_Cellulose__40__n__43__1__41____91__c__93__" id="M_Cellulose__40__n__43__1__41____91__c__93__" name="Cellulose(n+1)[c]" compartment="c" hasOnlySubstanceUnits="false" boundaryCondition="false" constant="false" fbc:charge="0"/>
      <species metaid="M_NAD__43____91__c__93__" id="M_NAD__43____91__c__93__" name="NAD+[c]" compartment="c" hasOnlySubstanceUnits="false" boundaryCondition="false" constant="false" fbc:charge="0"/>
      <species metaid="M_UDP__45__glucuronate__91__c__93__" id="M_UDP__45__glucuronate__91__c__93__" name="UDP-glucuronate[c]" compartment="c" hasOnlySubstanceUnits="false" boundaryCondition="false" constant="false" fbc:charge="0"/>
      <species metaid="M_NADH__91__c__93__" id="M_NADH__91__c__93__" name="NADH[c]" compartment="c" hasOnlySubstanceUnits="false" boundaryCondition="false" constant="false" fbc:charge="0"/>
      <species metaid="M_H__43____91__c__93__" id="M_H__43____91__c__93__" name="H+[c]" compartment="c" hasOnlySubstanceUnits="false" boundaryCondition="false" constant="false" fbc:charge="0"/>
      <species metaid="M_Cellobiose__91__c__93__" id="M_Cellobiose__91__c__93__" name="Cellobiose[c]" compartment="c" hasOnlySubstanceUnits="false" boundaryCondition="false" constant="false" fbc:charge="0"/>
      <species metaid="M_UDP__45__D__45__xylose__91__c__93__" id="M_UDP__45__D__45__xylose__91__c__93__" name="UDP-D-xylose[c]" compartment="c" hasOnlySubstanceUnits="false" boundaryCondition="false" constant="false" fbc:charge="0"/>
      <species metaid="M_CO2__91__c__93__" id="M_CO2__91__c__93__" name="CO2[c]" compartment="c" hasOnlySubstanceUnits="false" boundaryCondition="false" constant="false" fbc:charge="0"/>
      <species metaid="M_1__44__4__45__beta__45__D__45__Xylan__40__n__41____91__c__93__" id="M_1__44__4__45__beta__45__D__45__Xylan__40__n__41____91__c__93__" name="1,4-beta-D-Xylan(n)[c]" compartment="c" hasOnlySubstanceUnits="false" boundaryCondition="false" constant="false" fbc:charge="0"/>
      <species metaid="M_1__44__4__45__beta__45__D__45__Xylan__40__n__43__1__41____91__c__93__" id="M_1__44__4__45__beta__45__D__45__Xylan__40__n__43__1__41____91__c__93__" name="1,4-beta-D-Xylan(n+1)[c]" compartment="c" hasOnlySubstanceUnits="false" boundaryCondition="false" constant="false" fbc:charge="0"/>
      <species metaid="M_D__45__Xylose__91__c__93__" id="M_D__45__Xylose__91__c__93__" name="D-Xylose[c]" compartment="c" hasOnlySubstanceUnits="false" boundaryCondition="false" constant="false" fbc:charge="0"/>
      <species metaid="M_D__45__Glyceraldehyde_3__45__phosphate__91__c__93__" id="M_D__45__Glyceraldehyde_3__45__phosphate__91__c__93__" name="D-Glyceraldehyde_3-phosphate[c]" compartment="c" hasOnlySubstanceUnits="false" boundaryCondition="false" constant="false" fbc:charge="0"/>
      <species metaid="M_D__45__Erythrose_4__45__phosphate__91__c__93__" id="M_D__45__Erythrose_4__45__phosphate__91__c__93__" name="D-Erythrose_4-phosphate[c]" compartment="c" hasOnlySubstanceUnits="false" boundaryCondition="false" constant="false" fbc:charge="0"/>
      <species metaid="M_D__45__Xylulose_5__45__phosphate__91__c__93__" id="M_D__45__Xylulose_5__45__phosphate__91__c__93__" name="D-Xylulose_5-phosphate[c]" compartment="c" hasOnlySubstanceUnits="false" boundaryCondition="false" constant="false" fbc:charge="0"/>
      <species metaid="M_D__45__Ribulose_5__45__phosphate__91__c__93__" id="M_D__45__Ribulose_5__45__phosphate__91__c__93__" name="D-Ribulose_5-phosphate[c]" compartment="c" hasOnlySubstanceUnits="false" boundaryCondition="false" constant="false" fbc:charge="0"/>
      <species metaid="M_D__45__Ribose_5__45__phosphate__91__c__93__" id="M_D__45__Ribose_5__45__phosphate__91__c__93__" name="D-Ribose_5-phosphate[c]" compartment="c" hasOnlySubstanceUnits="false" boundaryCondition="false" constant="false" fbc:charge="0"/>
      <species metaid="M_Sedoheptulose_7__45__phosphate__91__c__93__" id="M_Sedoheptulose_7__45__phosphate__91__c__93__" name="Sedoheptulose_7-phosphate[c]" compartment="c" hasOnlySubstanceUnits="false" boundaryCondition="false" constant="false" fbc:charge="0"/>
      <species metaid="M_Sedoheptulose_1__44__7__45__bisphosphate__91__c__93__" id="M_Sedoheptulose_1__44__7__45__bisphosphate__91__c__93__" name="Sedoheptulose_1,7-bisphosphate[c]" compartment="c" hasOnlySubstanceUnits="false" boundaryCondition="false" constant="false" fbc:charge="0"/>
      <species metaid="M_Orthophosphate__91__c__93__" id="M_Orthophosphate__91__c__93__" name="Orthophosphate[c]" compartment="c" hasOnlySubstanceUnits="false" boundaryCondition="false" constant="false" fbc:charge="0"/>
      <species metaid="M_AMP__91__c__93__" id="M_AMP__91__c__93__" name="AMP[c]" compartment="c" hasOnlySubstanceUnits="false" boundaryCondition="false" constant="false" fbc:charge="0"/>
      <species metaid="M_5__45__Phospho__45__alpha__45__D__45__ribose_1__45__diphosphate__91__c__93__" id="M_5__45__Phospho__45__alpha__45__D__45__ribose_1__45__diphosphate__91__c__93__" name="5-Phospho-alpha-D-ribose_1-diphosphate[c]" compartment="c" hasOnlySubstanceUnits="false" boundaryCondition="false" constant="false" fbc:charge="0"/>
      <species metaid="M_Glycerone_phosphate__91__c__93__" id="M_Glycerone_phosphate__91__c__93__" name="Glycerone_phosphate[c]" compartment="c" hasOnlySubstanceUnits="false" boundaryCondition="false" constant="false" fbc:charge="0"/>
      <species metaid="M_D__45__Ribose__91__c__93__" id="M_D__45__Ribose__91__c__93__" name="D-Ribose[c]" compartment="c" hasOnlySubstanceUnits="false" boundaryCondition="false" constant="false" fbc:charge="0"/>
      <species metaid="M_NADP__43____91__c__93__" id="M_NADP__43____91__c__93__" name="NADP+[c]" compartment="c" hasOnlySubstanceUnits="false" boundaryCondition="false" constant="false" fbc:charge="0"/>
      <species metaid="M_D__45__Glucono__45__1__44__5__45__lactone_6__45__phosphate__91__c__93__" id="M_D__45__Glucono__45__1__44__5__45__lactone_6__45__phosphate__91__c__93__" name="D-Glucono-1,5-lactone_6-phosphate[c]" compartment="c" hasOnlySubstanceUnits="false" boundaryCondition="false" constant="false" fbc:charge="0"/>
      <species metaid="M_NADPH__91__c__93__" id="M_NADPH__91__c__93__" name="NADPH[c]" compartment="c" hasOnlySubstanceUnits="false" boundaryCondition="false" constant="false" fbc:charge="0"/>
      <species metaid="M_6__45__Phospho__45__D__45__gluconate__91__c__93__" id="M_6__45__Phospho__45__D__45__gluconate__91__c__93__" name="6-Phospho-D-gluconate[c]" compartment="c" hasOnlySubstanceUnits="false" boundaryCondition="false" constant="false" fbc:charge="0"/>
      <species metaid="M_beta__45__D__45__Fructose_1__44__6__45__bisphosphate__91__c__93__" id="M_beta__45__D__45__Fructose_1__44__6__45__bisphosphate__91__c__93__" name="beta-D-Fructose_1,6-bisphosphate[c]" compartment="c" hasOnlySubstanceUnits="false" boundaryCondition="false" constant="false" fbc:charge="0"/>
      <species metaid="M_3__45__Phospho__45__D__45__glyceroyl_phosphate__91__c__93__" id="M_3__45__Phospho__45__D__45__glyceroyl_phosphate__91__c__93__" name="3-Phospho-D-glyceroyl_phosphate[c]" compartment="c" hasOnlySubstanceUnits="false" boundaryCondition="false" constant="false" fbc:charge="0"/>
      <species metaid="M_3__45__Phospho__45__D__45__glycerate__91__c__93__" id="M_3__45__Phospho__45__D__45__glycerate__91__c__93__" name="3-Phospho-D-glycerate[c]" compartment="c" hasOnlySubstanceUnits="false" boundaryCondition="false" constant="false" fbc:charge="0"/>
      <species metaid="M_2__45__Phospho__45__D__45__glycerate__91__c__93__" id="M_2__45__Phospho__45__D__45__glycerate__91__c__93__" name="2-Phospho-D-glycerate[c]" compartment="c" hasOnlySubstanceUnits="false" boundaryCondition="false" constant="false" fbc:charge="0"/>
      <species metaid="M_Phosphoenolpyruvate__91__c__93__" id="M_Phosphoenolpyruvate__91__c__93__" name="Phosphoenolpyruvate[c]" compartment="c" hasOnlySubstanceUnits="false" boundaryCondition="false" constant="false" fbc:charge="0"/>
      <species metaid="M_Pyruvate__91__c__93__" id="M_Pyruvate__91__c__93__" name="Pyruvate[c]" compartment="c" hasOnlySubstanceUnits="false" boundaryCondition="false" constant="false" fbc:charge="0"/>
      <species metaid="M_dATP__91__c__93__" id="M_dATP__91__c__93__" name="dATP[c]" compartment="c" hasOnlySubstanceUnits="false" boundaryCondition="false" constant="false" fbc:charge="0"/>
      <species metaid="M_dADP__91__c__93__" id="M_dADP__91__c__93__" name="dADP[c]" compartment="c" hasOnlySubstanceUnits="false" boundaryCondition="false" constant="false" fbc:charge="0"/>
      <species metaid="M_GTP__91__c__93__" id="M_GTP__91__c__93__" name="GTP[c]" compartment="c" hasOnlySubstanceUnits="false" boundaryCondition="false" constant="false" fbc:charge="0"/>
      <species metaid="M_GDP__91__c__93__" id="M_GDP__91__c__93__" name="GDP[c]" compartment="c" hasOnlySubstanceUnits="false" boundaryCondition="false" constant="false" fbc:charge="0"/>
      <species metaid="M_dGTP__91__c__93__" id="M_dGTP__91__c__93__" name="dGTP[c]" compartment="c" hasOnlySubstanceUnits="false" boundaryCondition="false" constant="false" fbc:charge="0"/>
      <species metaid="M_dGDP__91__c__93__" id="M_dGDP__91__c__93__" name="dGDP[c]" compartment="c" hasOnlySubstanceUnits="false" boundaryCondition="false" constant="false" fbc:charge="0"/>
      <species metaid="M_Oxaloacetate__91__c__93__" id="M_Oxaloacetate__91__c__93__" name="Oxaloacetate[c]" compartment="c" hasOnlySubstanceUnits="false" boundaryCondition="false" constant="false" fbc:charge="0"/>
      <species metaid="M_HCO3__45____91__c__93__" id="M_HCO3__45____91__c__93__" name="HCO3-[c]" compartment="c" hasOnlySubstanceUnits="false" boundaryCondition="false" constant="false" fbc:charge="0"/>
      <species metaid="M_Ethanol__91__c__93__" id="M_Ethanol__91__c__93__" name="Ethanol[c]" compartment="c" hasOnlySubstanceUnits="false" boundaryCondition="false" constant="false" fbc:charge="0"/>
      <species metaid="M_Acetaldehyde__91__c__93__" id="M_Acetaldehyde__91__c__93__" name="Acetaldehyde[c]" compartment="c" hasOnlySubstanceUnits="false" boundaryCondition="false" constant="false" fbc:charge="0"/>
      <species metaid="M_Acetate__91__c__93__" id="M_Acetate__91__c__93__" name="Acetate[c]" compartment="c" hasOnlySubstanceUnits="false" boundaryCondition="false" constant="false" fbc:charge="0"/>
      <species metaid="M_CoA__91__c__93__" id="M_CoA__91__c__93__" name="CoA[c]" compartment="c" hasOnlySubstanceUnits="false" boundaryCondition="false" constant="false" fbc:charge="0"/>
      <species metaid="M_Acetyl__45__CoA__91__c__93__" id="M_Acetyl__45__CoA__91__c__93__" name="Acetyl-CoA[c]" compartment="c" hasOnlySubstanceUnits="false" boundaryCondition="false" constant="false" fbc:charge="0"/>
      <species metaid="M___40__S__41____45__1__45__Pyrroline__45__5__45__carboxylate__91__c__93__" id="M___40__S__41____45__1__45__Pyrroline__45__5__45__carboxylate__91__c__93__" name="(S)-1-Pyrroline-5-carboxylate[c]" compartment="c" hasOnlySubstanceUnits="false" boundaryCondition="false" constant="false" fbc:charge="0"/>
      <species metaid="M_L__45__Proline__91__c__93__" id="M_L__45__Proline__91__c__93__" name="L-Proline[c]" compartment="c" hasOnlySubstanceUnits="false" boundaryCondition="false" constant="false" fbc:charge="0"/>
      <species metaid="M_5__44__10__45__Methylenetetrahydrofolate__91__c__93__" id="M_5__44__10__45__Methylenetetrahydrofolate__91__c__93__" name="5,10-Methylenetetrahydrofolate[c]" compartment="c" hasOnlySubstanceUnits="false" boundaryCondition="false" constant="false" fbc:charge="0"/>
      <species metaid="M_Glycine__91__c__93__" id="M_Glycine__91__c__93__" name="Glycine[c]" compartment="c" hasOnlySubstanceUnits="false" boundaryCondition="false" constant="false" fbc:charge="0"/>
      <species metaid="M_Tetrahydrofolate__91__c__93__" id="M_Tetrahydrofolate__91__c__93__" name="Tetrahydrofolate[c]" compartment="c" hasOnlySubstanceUnits="false" boundaryCondition="false" constant="false" fbc:charge="0"/>
      <species metaid="M_L__45__Serine__91__c__93__" id="M_L__45__Serine__91__c__93__" name="L-Serine[c]" compartment="c" hasOnlySubstanceUnits="false" boundaryCondition="false" constant="false" fbc:charge="0"/>
      <species metaid="M_L__45__Glutamate__91__c__93__" id="M_L__45__Glutamate__91__c__93__" name="L-Glutamate[c]" compartment="c" hasOnlySubstanceUnits="false" boundaryCondition="false" constant="false" fbc:charge="0"/>
      <species metaid="M_N__45__Acetyl__45__L__45__glutamate__91__c__93__" id="M_N__45__Acetyl__45__L__45__glutamate__91__c__93__" name="N-Acetyl-L-glutamate[c]" compartment="c" hasOnlySubstanceUnits="false" boundaryCondition="false" constant="false" fbc:charge="0"/>
      <species metaid="M_N__45__Acetylornithine__91__c__93__" id="M_N__45__Acetylornithine__91__c__93__" name="N-Acetylornithine[c]" compartment="c" hasOnlySubstanceUnits="false" boundaryCondition="false" constant="false" fbc:charge="0"/>
      <species metaid="M_L__45__Ornithine__91__c__93__" id="M_L__45__Ornithine__91__c__93__" name="L-Ornithine[c]" compartment="c" hasOnlySubstanceUnits="false" boundaryCondition="false" constant="false" fbc:charge="0"/>
      <species metaid="M_2__45__Oxoglutarate__91__c__93__" id="M_2__45__Oxoglutarate__91__c__93__" name="2-Oxoglutarate[c]" compartment="c" hasOnlySubstanceUnits="false" boundaryCondition="false" constant="false" fbc:charge="0"/>
      <species metaid="M_L__45__Glutamate_5__45__semialdehyde__91__c__93__" id="M_L__45__Glutamate_5__45__semialdehyde__91__c__93__" name="L-Glutamate_5-semialdehyde[c]" compartment="c" hasOnlySubstanceUnits="false" boundaryCondition="false" constant="false" fbc:charge="0"/>
      <species metaid="M_L__45__Alanine__91__c__93__" id="M_L__45__Alanine__91__c__93__" name="L-Alanine[c]" compartment="c" hasOnlySubstanceUnits="false" boundaryCondition="false" constant="false" fbc:charge="0"/>
      <species metaid="M_Glyoxylate__91__c__93__" id="M_Glyoxylate__91__c__93__" name="Glyoxylate[c]" compartment="c" hasOnlySubstanceUnits="false" boundaryCondition="false" constant="false" fbc:charge="0"/>
      <species metaid="M_Hydroxypyruvate__91__c__93__" id="M_Hydroxypyruvate__91__c__93__" name="Hydroxypyruvate[c]" compartment="c" hasOnlySubstanceUnits="false" boundaryCondition="false" constant="false" fbc:charge="0"/>
      <species metaid="M_L__45__Asparagine__91__c__93__" id="M_L__45__Asparagine__91__c__93__" name="L-Asparagine[c]" compartment="c" hasOnlySubstanceUnits="false" boundaryCondition="false" constant="false" fbc:charge="0"/>
      <species metaid="M_L__45__Aspartate__91__c__93__" id="M_L__45__Aspartate__91__c__93__" name="L-Aspartate[c]" compartment="c" hasOnlySubstanceUnits="false" boundaryCondition="false" constant="false" fbc:charge="0"/>
      <species metaid="M_NH3__91__c__93__" id="M_NH3__91__c__93__" name="NH3[c]" compartment="c" hasOnlySubstanceUnits="false" boundaryCondition="false" constant="false" fbc:charge="0"/>
      <species metaid="M_L__45__Threonine__91__c__93__" id="M_L__45__Threonine__91__c__93__" name="L-Threonine[c]" compartment="c" hasOnlySubstanceUnits="false" boundaryCondition="false" constant="false" fbc:charge="0"/>
      <species metaid="M_L__45__Glutamine__91__c__93__" id="M_L__45__Glutamine__91__c__93__" name="L-Glutamine[c]" compartment="c" hasOnlySubstanceUnits="false" boundaryCondition="false" constant="false" fbc:charge="0"/>
      <species metaid="M_Carbamoyl_phosphate__91__c__93__" id="M_Carbamoyl_phosphate__91__c__93__" name="Carbamoyl_phosphate[c]" compartment="c" hasOnlySubstanceUnits="false" boundaryCondition="false" constant="false" fbc:charge="0"/>
      <species metaid="M_CTP__91__c__93__" id="M_CTP__91__c__93__" name="CTP[c]" compartment="c" hasOnlySubstanceUnits="false" boundaryCondition="false" constant="false" fbc:charge="0"/>
      <species metaid="M_5__45__Phosphoribosylamine__91__c__93__" id="M_5__45__Phosphoribosylamine__91__c__93__" name="5-Phosphoribosylamine[c]" compartment="c" hasOnlySubstanceUnits="false" boundaryCondition="false" constant="false" fbc:charge="0"/>
      <species metaid="M_Adenine__91__c__93__" id="M_Adenine__91__c__93__" name="Adenine[c]" compartment="c" hasOnlySubstanceUnits="false" boundaryCondition="false" constant="false" fbc:charge="0"/>
      <species metaid="M_Adenosine__91__c__93__" id="M_Adenosine__91__c__93__" name="Adenosine[c]" compartment="c" hasOnlySubstanceUnits="false" boundaryCondition="false" constant="false" fbc:charge="0"/>
      <species metaid="M_Guanine__91__c__93__" id="M_Guanine__91__c__93__" name="Guanine[c]" compartment="c" hasOnlySubstanceUnits="false" boundaryCondition="false" constant="false" fbc:charge="0"/>
      <species metaid="M_GMP__91__c__93__" id="M_GMP__91__c__93__" name="GMP[c]" compartment="c" hasOnlySubstanceUnits="false" boundaryCondition="false" constant="false" fbc:charge="0"/>
      <species metaid="M_Guanosine__91__c__93__" id="M_Guanosine__91__c__93__" name="Guanosine[c]" compartment="c" hasOnlySubstanceUnits="false" boundaryCondition="false" constant="false" fbc:charge="0"/>
      <species metaid="M_5__39____45__Phosphoribosylglycinamide__91__c__93__" id="M_5__39____45__Phosphoribosylglycinamide__91__c__93__" name="5&apos;-Phosphoribosylglycinamide[c]" compartment="c" hasOnlySubstanceUnits="false" boundaryCondition="false" constant="false" fbc:charge="0"/>
      <species metaid="M_10__45__Formyltetrahydrofolate__91__c__93__" id="M_10__45__Formyltetrahydrofolate__91__c__93__" name="10-Formyltetrahydrofolate[c]" compartment="c" hasOnlySubstanceUnits="false" boundaryCondition="false" constant="false" fbc:charge="0"/>
      <species metaid="M_5__39____45__Phosphoribosyl__45__N__45__formylglycinamide__91__c__93__" id="M_5__39____45__Phosphoribosyl__45__N__45__formylglycinamide__91__c__93__" name="5&apos;-Phosphoribosyl-N-formylglycinamide[c]" compartment="c" hasOnlySubstanceUnits="false" boundaryCondition="false" constant="false" fbc:charge="0"/>
      <species metaid="M_2__45____40__Formamido__41____45__N1__45____40__5__39____45__phosphoribosyl__41__acetamidine__91__c__93__" id="M_2__45____40__Formamido__41____45__N1__45____40__5__39____45__phosphoribosyl__41__acetamidine__91__c__93__" name="2-(Formamido)-N1-(5&apos;-phosphoribosyl)acetamidine[c]" compartment="c" hasOnlySubstanceUnits="false" boundaryCondition="false" constant="false" fbc:charge="0"/>
      <species metaid="M_Aminoimidazole_ribotide__91__c__93__" id="M_Aminoimidazole_ribotide__91__c__93__" name="Aminoimidazole_ribotide[c]" compartment="c" hasOnlySubstanceUnits="false" boundaryCondition="false" constant="false" fbc:charge="0"/>
      <species metaid="M_1__45____40__5__45__Phospho__45__D__45__ribosyl__41____45__5__45__amino__45__4__45__imidazolecarboxylate__91__c__93__" id="M_1__45____40__5__45__Phospho__45__D__45__ribosyl__41____45__5__45__amino__45__4__45__imidazolecarboxylate__91__c__93__" name="1-(5-Phospho-D-ribosyl)-5-amino-4-imidazolecarboxylate[c]" compartment="c" hasOnlySubstanceUnits="false" boundaryCondition="false" constant="false" fbc:charge="0"/>
      <species metaid="M_1__45____40__5__39____45__Phosphoribosyl__41____45__5__45__amino__45__4__45____40__N__45__succinocarboxamide__41____45__imidazole__91__c__93__" id="M_1__45____40__5__39____45__Phosphoribosyl__41____45__5__45__amino__45__4__45____40__N__45__succinocarboxamide__41____45__imidazole__91__c__93__" name="1-(5&apos;-Phosphoribosyl)-5-amino-4-(N-succinocarboxamide)-imidazole[c]" compartment="c" hasOnlySubstanceUnits="false" boundaryCondition="false" constant="false" fbc:charge="0"/>
      <species metaid="M_Fumarate__91__c__93__" id="M_Fumarate__91__c__93__" name="Fumarate[c]" compartment="c" hasOnlySubstanceUnits="false" boundaryCondition="false" constant="false" fbc:charge="0"/>
      <species metaid="M_1__45____40__5__39____45__Phosphoribosyl__41____45__5__45__amino__45__4__45__imidazolecarboxamide__91__c__93__" id="M_1__45____40__5__39____45__Phosphoribosyl__41____45__5__45__amino__45__4__45__imidazolecarboxamide__91__c__93__" name="1-(5&apos;-Phosphoribosyl)-5-amino-4-imidazolecarboxamide[c]" compartment="c" hasOnlySubstanceUnits="false" boundaryCondition="false" constant="false" fbc:charge="0"/>
      <species metaid="M_1__45____40__5__39____45__Phosphoribosyl__41____45__5__45__formamido__45__4__45__imidazolecarboxamide__91__c__93__" id="M_1__45____40__5__39____45__Phosphoribosyl__41____45__5__45__formamido__45__4__45__imidazolecarboxamide__91__c__93__" name="1-(5&apos;-Phosphoribosyl)-5-formamido-4-imidazolecarboxamide[c]" compartment="c" hasOnlySubstanceUnits="false" boundaryCondition="false" constant="false" fbc:charge="0"/>
      <species metaid="M_IMP__91__c__93__" id="M_IMP__91__c__93__" name="IMP[c]" compartment="c" hasOnlySubstanceUnits="false" boundaryCondition="false" constant="false" fbc:charge="0"/>
      <species metaid="M_N6__45____40__1__44__2__45__Dicarboxyethyl__41____45__AMP__91__c__93__" id="M_N6__45____40__1__44__2__45__Dicarboxyethyl__41____45__AMP__91__c__93__" name="N6-(1,2-Dicarboxyethyl)-AMP[c]" compartment="c" hasOnlySubstanceUnits="false" boundaryCondition="false" constant="false" fbc:charge="0"/>
      <species metaid="M_Xanthosine_5__39____45__phosphate__91__c__93__" id="M_Xanthosine_5__39____45__phosphate__91__c__93__" name="Xanthosine_5&apos;-phosphate[c]" compartment="c" hasOnlySubstanceUnits="false" boundaryCondition="false" constant="false" fbc:charge="0"/>
      <species metaid="M_Thioredoxin_disulfide__91__c__93__" id="M_Thioredoxin_disulfide__91__c__93__" name="Thioredoxin_disulfide[c]" compartment="c" hasOnlySubstanceUnits="false" boundaryCondition="false" constant="false" fbc:charge="0"/>
      <species metaid="M_Thioredoxin__91__c__93__" id="M_Thioredoxin__91__c__93__" name="Thioredoxin[c]" compartment="c" hasOnlySubstanceUnits="false" boundaryCondition="false" constant="false" fbc:charge="0"/>
      <species metaid="M_dAMP__91__c__93__" id="M_dAMP__91__c__93__" name="dAMP[c]" compartment="c" hasOnlySubstanceUnits="false" boundaryCondition="false" constant="false" fbc:charge="0"/>
      <species metaid="M_Uridine__91__c__93__" id="M_Uridine__91__c__93__" name="Uridine[c]" compartment="c" hasOnlySubstanceUnits="false" boundaryCondition="false" constant="false" fbc:charge="0"/>
      <species metaid="M_CDP__91__c__93__" id="M_CDP__91__c__93__" name="CDP[c]" compartment="c" hasOnlySubstanceUnits="false" boundaryCondition="false" constant="false" fbc:charge="0"/>
      <species metaid="M_dCDP__91__c__93__" id="M_dCDP__91__c__93__" name="dCDP[c]" compartment="c" hasOnlySubstanceUnits="false" boundaryCondition="false" constant="false" fbc:charge="0"/>
      <species metaid="M_CMP__91__c__93__" id="M_CMP__91__c__93__" name="CMP[c]" compartment="c" hasOnlySubstanceUnits="false" boundaryCondition="false" constant="false" fbc:charge="0"/>
      <species metaid="M_dCTP__91__c__93__" id="M_dCTP__91__c__93__" name="dCTP[c]" compartment="c" hasOnlySubstanceUnits="false" boundaryCondition="false" constant="false" fbc:charge="0"/>
      <species metaid="M_dUDP__91__c__93__" id="M_dUDP__91__c__93__" name="dUDP[c]" compartment="c" hasOnlySubstanceUnits="false" boundaryCondition="false" constant="false" fbc:charge="0"/>
      <species metaid="M_dUTP__91__c__93__" id="M_dUTP__91__c__93__" name="dUTP[c]" compartment="c" hasOnlySubstanceUnits="false" boundaryCondition="false" constant="false" fbc:charge="0"/>
      <species metaid="M_dUMP__91__c__93__" id="M_dUMP__91__c__93__" name="dUMP[c]" compartment="c" hasOnlySubstanceUnits="false" boundaryCondition="false" constant="false" fbc:charge="0"/>
      <species metaid="M_Dihydrofolate__91__c__93__" id="M_Dihydrofolate__91__c__93__" name="Dihydrofolate[c]" compartment="c" hasOnlySubstanceUnits="false" boundaryCondition="false" constant="false" fbc:charge="0"/>
      <species metaid="M_dTMP__91__c__93__" id="M_dTMP__91__c__93__" name="dTMP[c]" compartment="c" hasOnlySubstanceUnits="false" boundaryCondition="false" constant="false" fbc:charge="0"/>
      <species metaid="M_dTDP__91__c__93__" id="M_dTDP__91__c__93__" name="dTDP[c]" compartment="c" hasOnlySubstanceUnits="false" boundaryCondition="false" constant="false" fbc:charge="0"/>
      <species metaid="M_dTTP__91__c__93__" id="M_dTTP__91__c__93__" name="dTTP[c]" compartment="c" hasOnlySubstanceUnits="false" boundaryCondition="false" constant="false" fbc:charge="0"/>
      <species metaid="M_Pyruvate__91__m__93__" id="M_Pyruvate__91__m__93__" name="Pyruvate[m]" compartment="m" hasOnlySubstanceUnits="false" boundaryCondition="false" constant="false" fbc:charge="0"/>
      <species metaid="M_Thiamin_diphosphate__91__m__93__" id="M_Thiamin_diphosphate__91__m__93__" name="Thiamin_diphosphate[m]" compartment="m" hasOnlySubstanceUnits="false" boundaryCondition="false" constant="false" fbc:charge="0"/>
      <species metaid="M_2__45____40__alpha__45__Hydroxyethyl__41__thiamine_diphosphate__91__m__93__" id="M_2__45____40__alpha__45__Hydroxyethyl__41__thiamine_diphosphate__91__m__93__" name="2-(alpha-Hydroxyethyl)thiamine_diphosphate[m]" compartment="m" hasOnlySubstanceUnits="false" boundaryCondition="false" constant="false" fbc:charge="0"/>
      <species metaid="M_CO2__91__m__93__" id="M_CO2__91__m__93__" name="CO2[m]" compartment="m" hasOnlySubstanceUnits="false" boundaryCondition="false" constant="false" fbc:charge="0"/>
      <species metaid="M___40__S__41____45__Malate__91__m__93__" id="M___40__S__41____45__Malate__91__m__93__" name="(S)-Malate[m]" compartment="m" hasOnlySubstanceUnits="false" boundaryCondition="false" constant="false" fbc:charge="0"/>
      <species metaid="M_NAD__43____91__m__93__" id="M_NAD__43____91__m__93__" name="NAD+[m]" compartment="m" hasOnlySubstanceUnits="false" boundaryCondition="false" constant="false" fbc:charge="0"/>
      <species metaid="M_NADH__91__m__93__" id="M_NADH__91__m__93__" name="NADH[m]" compartment="m" hasOnlySubstanceUnits="false" boundaryCondition="false" constant="false" fbc:charge="0"/>
      <species metaid="M_H__43____91__m__93__" id="M_H__43____91__m__93__" name="H+[m]" compartment="m" hasOnlySubstanceUnits="false" boundaryCondition="false" constant="false" fbc:charge="0"/>
      <species metaid="M_Enzyme_N6__45____40__lipoyl__41__lysine__91__m__93__" id="M_Enzyme_N6__45____40__lipoyl__41__lysine__91__m__93__" name="Enzyme_N6-(lipoyl)lysine[m]" compartment="m" hasOnlySubstanceUnits="false" boundaryCondition="false" constant="false" fbc:charge="0"/>
      <species metaid="M___40__Dihydrolipoyllysine__45__residue_acetyltransferase__41___S__45__acetyldihydrolipoyllysine__91__m__93__" id="M___40__Dihydrolipoyllysine__45__residue_acetyltransferase__41___S__45__acetyldihydrolipoyllysine__91__m__93__" name="(Dihydrolipoyllysine-residue_acetyltransferase)_S-acetyldihydrolipoyllysine[m]" compartment="m" hasOnlySubstanceUnits="false" boundaryCondition="false" constant="false" fbc:charge="0"/>
      <species metaid="M_Acetyl__45__CoA__91__m__93__" id="M_Acetyl__45__CoA__91__m__93__" name="Acetyl-CoA[m]" compartment="m" hasOnlySubstanceUnits="false" boundaryCondition="false" constant="false" fbc:charge="0"/>
      <species metaid="M_Enzyme_N6__45____40__dihydrolipoyl__41__lysine__91__m__93__" id="M_Enzyme_N6__45____40__dihydrolipoyl__41__lysine__91__m__93__" name="Enzyme_N6-(dihydrolipoyl)lysine[m]" compartment="m" hasOnlySubstanceUnits="false" boundaryCondition="false" constant="false" fbc:charge="0"/>
      <species metaid="M_CoA__91__m__93__" id="M_CoA__91__m__93__" name="CoA[m]" compartment="m" hasOnlySubstanceUnits="false" boundaryCondition="false" constant="false" fbc:charge="0"/>
      <species metaid="M_ATP__91__m__93__" id="M_ATP__91__m__93__" name="ATP[m]" compartment="m" hasOnlySubstanceUnits="false" boundaryCondition="false" constant="false" fbc:charge="0"/>
      <species metaid="M_Acetate__91__m__93__" id="M_Acetate__91__m__93__" name="Acetate[m]" compartment="m" hasOnlySubstanceUnits="false" boundaryCondition="false" constant="false" fbc:charge="0"/>
      <species metaid="M_AMP__91__m__93__" id="M_AMP__91__m__93__" name="AMP[m]" compartment="m" hasOnlySubstanceUnits="false" boundaryCondition="false" constant="false" fbc:charge="0"/>
      <species metaid="M_Diphosphate__91__m__93__" id="M_Diphosphate__91__m__93__" name="Diphosphate[m]" compartment="m" hasOnlySubstanceUnits="false" boundaryCondition="false" constant="false" fbc:charge="0"/>
      <species metaid="M_H2O__91__m__93__" id="M_H2O__91__m__93__" name="H2O[m]" compartment="m" hasOnlySubstanceUnits="false" boundaryCondition="false" constant="false" fbc:charge="0"/>
      <species metaid="M_Oxaloacetate__91__m__93__" id="M_Oxaloacetate__91__m__93__" name="Oxaloacetate[m]" compartment="m" hasOnlySubstanceUnits="false" boundaryCondition="false" constant="false" fbc:charge="0"/>
      <species metaid="M_Citrate__91__m__93__" id="M_Citrate__91__m__93__" name="Citrate[m]" compartment="m" hasOnlySubstanceUnits="false" boundaryCondition="false" constant="false" fbc:charge="0"/>
      <species metaid="M_Acetaldehyde__91__m__93__" id="M_Acetaldehyde__91__m__93__" name="Acetaldehyde[m]" compartment="m" hasOnlySubstanceUnits="false" boundaryCondition="false" constant="false" fbc:charge="0"/>
      <species metaid="M_cis__45__Aconitate__91__m__93__" id="M_cis__45__Aconitate__91__m__93__" name="cis-Aconitate[m]" compartment="m" hasOnlySubstanceUnits="false" boundaryCondition="false" constant="false" fbc:charge="0"/>
      <species metaid="M_Isocitrate__91__m__93__" id="M_Isocitrate__91__m__93__" name="Isocitrate[m]" compartment="m" hasOnlySubstanceUnits="false" boundaryCondition="false" constant="false" fbc:charge="0"/>
      <species metaid="M_NADP__43____91__m__93__" id="M_NADP__43____91__m__93__" name="NADP+[m]" compartment="m" hasOnlySubstanceUnits="false" boundaryCondition="false" constant="false" fbc:charge="0"/>
      <species metaid="M_Oxalosuccinate__91__m__93__" id="M_Oxalosuccinate__91__m__93__" name="Oxalosuccinate[m]" compartment="m" hasOnlySubstanceUnits="false" boundaryCondition="false" constant="false" fbc:charge="0"/>
      <species metaid="M_NADPH__91__m__93__" id="M_NADPH__91__m__93__" name="NADPH[m]" compartment="m" hasOnlySubstanceUnits="false" boundaryCondition="false" constant="false" fbc:charge="0"/>
      <species metaid="M_2__45__Oxoglutarate__91__m__93__" id="M_2__45__Oxoglutarate__91__m__93__" name="2-Oxoglutarate[m]" compartment="m" hasOnlySubstanceUnits="false" boundaryCondition="false" constant="false" fbc:charge="0"/>
      <species metaid="M_3__45__Carboxy__45__1__45__hydroxypropyl__45__ThPP__91__m__93__" id="M_3__45__Carboxy__45__1__45__hydroxypropyl__45__ThPP__91__m__93__" name="3-Carboxy-1-hydroxypropyl-ThPP[m]" compartment="m" hasOnlySubstanceUnits="false" boundaryCondition="false" constant="false" fbc:charge="0"/>
      <species metaid="M___40__Dihydrolipoyllysine__45__residue_succinyltransferase__41___S__45__succinyldihydrolipoyllysine__91__m__93__" id="M___40__Dihydrolipoyllysine__45__residue_succinyltransferase__41___S__45__succinyldihydrolipoyllysine__91__m__93__" name="(Dihydrolipoyllysine-residue_succinyltransferase)_S-succinyldihydrolipoyllysine[m]" compartment="m" hasOnlySubstanceUnits="false" boundaryCondition="false" constant="false" fbc:charge="0"/>
      <species metaid="M_Succinyl__45__CoA__91__m__93__" id="M_Succinyl__45__CoA__91__m__93__" name="Succinyl-CoA[m]" compartment="m" hasOnlySubstanceUnits="false" boundaryCondition="false" constant="false" fbc:charge="0"/>
      <species metaid="M_ADP__91__m__93__" id="M_ADP__91__m__93__" name="ADP[m]" compartment="m" hasOnlySubstanceUnits="false" boundaryCondition="false" constant="false" fbc:charge="0"/>
      <species metaid="M_Orthophosphate__91__m__93__" id="M_Orthophosphate__91__m__93__" name="Orthophosphate[m]" compartment="m" hasOnlySubstanceUnits="false" boundaryCondition="false" constant="false" fbc:charge="0"/>
      <species metaid="M_Succinate__91__m__93__" id="M_Succinate__91__m__93__" name="Succinate[m]" compartment="m" hasOnlySubstanceUnits="false" boundaryCondition="false" constant="false" fbc:charge="0"/>
      <species metaid="M_GTP__91__m__93__" id="M_GTP__91__m__93__" name="GTP[m]" compartment="m" hasOnlySubstanceUnits="false" boundaryCondition="false" constant="false" fbc:charge="0"/>
      <species metaid="M_GDP__91__m__93__" id="M_GDP__91__m__93__" name="GDP[m]" compartment="m" hasOnlySubstanceUnits="false" boundaryCondition="false" constant="false" fbc:charge="0"/>
      <species metaid="M_Ubiquinone__91__m__93__" id="M_Ubiquinone__91__m__93__" name="Ubiquinone[m]" compartment="m" hasOnlySubstanceUnits="false" boundaryCondition="false" constant="false" fbc:charge="0"/>
      <species metaid="M_Ubiquinol__91__m__93__" id="M_Ubiquinol__91__m__93__" name="Ubiquinol[m]" compartment="m" hasOnlySubstanceUnits="false" boundaryCondition="false" constant="false" fbc:charge="0"/>
      <species metaid="M_Fumarate__91__m__93__" id="M_Fumarate__91__m__93__" name="Fumarate[m]" compartment="m" hasOnlySubstanceUnits="false" boundaryCondition="false" constant="false" fbc:charge="0"/>
      <species metaid="M_Acceptor__91__m__93__" id="M_Acceptor__91__m__93__" name="Acceptor[m]" compartment="m" hasOnlySubstanceUnits="false" boundaryCondition="false" constant="false" fbc:charge="0"/>
      <species metaid="M_Reduced_acceptor__91__m__93__" id="M_Reduced_acceptor__91__m__93__" name="Reduced_acceptor[m]" compartment="m" hasOnlySubstanceUnits="false" boundaryCondition="false" constant="false" fbc:charge="0"/>
      <species metaid="M_L__45__Alanine__91__m__93__" id="M_L__45__Alanine__91__m__93__" name="L-Alanine[m]" compartment="m" hasOnlySubstanceUnits="false" boundaryCondition="false" constant="false" fbc:charge="0"/>
      <species metaid="M_L__45__Glutamate__91__m__93__" id="M_L__45__Glutamate__91__m__93__" name="L-Glutamate[m]" compartment="m" hasOnlySubstanceUnits="false" boundaryCondition="false" constant="false" fbc:charge="0"/>
      <species metaid="M___40__Enzyme__41____45__cysteine__91__m__93__" id="M___40__Enzyme__41____45__cysteine__91__m__93__" name="(Enzyme)-cysteine[m]" compartment="m" hasOnlySubstanceUnits="false" boundaryCondition="false" constant="false" fbc:charge="0"/>
      <species metaid="M_L__45__Cysteine__91__m__93__" id="M_L__45__Cysteine__91__m__93__" name="L-Cysteine[m]" compartment="m" hasOnlySubstanceUnits="false" boundaryCondition="false" constant="false" fbc:charge="0"/>
      <species metaid="M___40__Enzyme__41____45__S__45__sulfanylcysteine__91__m__93__" id="M___40__Enzyme__41____45__S__45__sulfanylcysteine__91__m__93__" name="(Enzyme)-S-sulfanylcysteine[m]" compartment="m" hasOnlySubstanceUnits="false" boundaryCondition="false" constant="false" fbc:charge="0"/>
      <species metaid="M_NH3__91__m__93__" id="M_NH3__91__m__93__" name="NH3[m]" compartment="m" hasOnlySubstanceUnits="false" boundaryCondition="false" constant="false" fbc:charge="0"/>
      <species metaid="M_L__45__Glutamine__91__m__93__" id="M_L__45__Glutamine__91__m__93__" name="L-Glutamine[m]" compartment="m" hasOnlySubstanceUnits="false" boundaryCondition="false" constant="false" fbc:charge="0"/>
      <species metaid="M_UTP__91__m__93__" id="M_UTP__91__m__93__" name="UTP[m]" compartment="m" hasOnlySubstanceUnits="false" boundaryCondition="false" constant="false" fbc:charge="0"/>
      <species metaid="M_CTP__91__m__93__" id="M_CTP__91__m__93__" name="CTP[m]" compartment="m" hasOnlySubstanceUnits="false" boundaryCondition="false" constant="false" fbc:charge="0"/>
      <species metaid="M_UMP__91__m__93__" id="M_UMP__91__m__93__" name="UMP[m]" compartment="m" hasOnlySubstanceUnits="false" boundaryCondition="false" constant="false" fbc:charge="0"/>
      <species metaid="M_UDP__91__m__93__" id="M_UDP__91__m__93__" name="UDP[m]" compartment="m" hasOnlySubstanceUnits="false" boundaryCondition="false" constant="false" fbc:charge="0"/>
      <species metaid="M_CMP__91__m__93__" id="M_CMP__91__m__93__" name="CMP[m]" compartment="m" hasOnlySubstanceUnits="false" boundaryCondition="false" constant="false" fbc:charge="0"/>
      <species metaid="M_CDP__91__m__93__" id="M_CDP__91__m__93__" name="CDP[m]" compartment="m" hasOnlySubstanceUnits="false" boundaryCondition="false" constant="false" fbc:charge="0"/>
      <species metaid="M_beta__45__D__45__Glucose_6__45__phosphate__91__p__93__" id="M_beta__45__D__45__Glucose_6__45__phosphate__91__p__93__" name="beta-D-Glucose_6-phosphate[p]" compartment="p" hasOnlySubstanceUnits="false" boundaryCondition="false" constant="false" fbc:charge="0"/>
      <species metaid="M_beta__45__D__45__Fructose_6__45__phosphate__91__p__93__" id="M_beta__45__D__45__Fructose_6__45__phosphate__91__p__93__" name="beta-D-Fructose_6-phosphate[p]" compartment="p" hasOnlySubstanceUnits="false" boundaryCondition="false" constant="false" fbc:charge="0"/>
      <species metaid="M_alpha__45__D__45__Glucose_6__45__phosphate__91__p__93__" id="M_alpha__45__D__45__Glucose_6__45__phosphate__91__p__93__" name="alpha-D-Glucose_6-phosphate[p]" compartment="p" hasOnlySubstanceUnits="false" boundaryCondition="false" constant="false" fbc:charge="0"/>
      <species metaid="M_ATP__91__p__93__" id="M_ATP__91__p__93__" name="ATP[p]" compartment="p" hasOnlySubstanceUnits="false" boundaryCondition="false" constant="false" fbc:charge="0"/>
      <species metaid="M_beta__45__D__45__Glucose__91__p__93__" id="M_beta__45__D__45__Glucose__91__p__93__" name="beta-D-Glucose[p]" compartment="p" hasOnlySubstanceUnits="false" boundaryCondition="false" constant="false" fbc:charge="0"/>
      <species metaid="M_ADP__91__p__93__" id="M_ADP__91__p__93__" name="ADP[p]" compartment="p" hasOnlySubstanceUnits="false" boundaryCondition="false" constant="false" fbc:charge="0"/>
      <species metaid="M_alpha__45__D__45__Glucose_1__45__phosphate__91__p__93__" id="M_alpha__45__D__45__Glucose_1__45__phosphate__91__p__93__" name="alpha-D-Glucose_1-phosphate[p]" compartment="p" hasOnlySubstanceUnits="false" boundaryCondition="false" constant="false" fbc:charge="0"/>
      <species metaid="M_Diphosphate__91__p__93__" id="M_Diphosphate__91__p__93__" name="Diphosphate[p]" compartment="p" hasOnlySubstanceUnits="false" boundaryCondition="false" constant="false" fbc:charge="0"/>
      <species metaid="M_ADP__45__glucose__91__p__93__" id="M_ADP__45__glucose__91__p__93__" name="ADP-glucose[p]" compartment="p" hasOnlySubstanceUnits="false" boundaryCondition="false" constant="false" fbc:charge="0"/>
      <species metaid="M_1__44__4__45__alpha__45__D__45__Glucan__40__n__41____91__p__93__" id="M_1__44__4__45__alpha__45__D__45__Glucan__40__n__41____91__p__93__" name="1,4-alpha-D-Glucan(n)[p]" compartment="p" hasOnlySubstanceUnits="false" boundaryCondition="false" constant="false" fbc:charge="0"/>
      <species metaid="M_1__44__4__45__alpha__45__D__45__Glucan__40__n__43__1__41____91__p__93__" id="M_1__44__4__45__alpha__45__D__45__Glucan__40__n__43__1__41____91__p__93__" name="1,4-alpha-D-Glucan(n+1)[p]" compartment="p" hasOnlySubstanceUnits="false" boundaryCondition="false" constant="false" fbc:charge="0"/>
      <species metaid="M_Starch__91__p__93__" id="M_Starch__91__p__93__" name="Starch[p]" compartment="p" hasOnlySubstanceUnits="false" boundaryCondition="false" constant="false" fbc:charge="0"/>
      <species metaid="M_AMP__91__p__93__" id="M_AMP__91__p__93__" name="AMP[p]" compartment="p" hasOnlySubstanceUnits="false" boundaryCondition="false" constant="false" fbc:charge="0"/>
      <species metaid="M_D__45__Glyceraldehyde_3__45__phosphate__91__p__93__" id="M_D__45__Glyceraldehyde_3__45__phosphate__91__p__93__" name="D-Glyceraldehyde_3-phosphate[p]" compartment="p" hasOnlySubstanceUnits="false" boundaryCondition="false" constant="false" fbc:charge="0"/>
      <species metaid="M_D__45__Erythrose_4__45__phosphate__91__p__93__" id="M_D__45__Erythrose_4__45__phosphate__91__p__93__" name="D-Erythrose_4-phosphate[p]" compartment="p" hasOnlySubstanceUnits="false" boundaryCondition="false" constant="false" fbc:charge="0"/>
      <species metaid="M_D__45__Xylulose_5__45__phosphate__91__p__93__" id="M_D__45__Xylulose_5__45__phosphate__91__p__93__" name="D-Xylulose_5-phosphate[p]" compartment="p" hasOnlySubstanceUnits="false" boundaryCondition="false" constant="false" fbc:charge="0"/>
      <species metaid="M_D__45__Ribulose_5__45__phosphate__91__p__93__" id="M_D__45__Ribulose_5__45__phosphate__91__p__93__" name="D-Ribulose_5-phosphate[p]" compartment="p" hasOnlySubstanceUnits="false" boundaryCondition="false" constant="false" fbc:charge="0"/>
      <species metaid="M_Sedoheptulose_7__45__phosphate__91__p__93__" id="M_Sedoheptulose_7__45__phosphate__91__p__93__" name="Sedoheptulose_7-phosphate[p]" compartment="p" hasOnlySubstanceUnits="false" boundaryCondition="false" constant="false" fbc:charge="0"/>
      <species metaid="M_D__45__Ribose_5__45__phosphate__91__p__93__" id="M_D__45__Ribose_5__45__phosphate__91__p__93__" name="D-Ribose_5-phosphate[p]" compartment="p" hasOnlySubstanceUnits="false" boundaryCondition="false" constant="false" fbc:charge="0"/>
      <species metaid="M_5__45__Phospho__45__alpha__45__D__45__ribose_1__45__diphosphate__91__p__93__" id="M_5__45__Phospho__45__alpha__45__D__45__ribose_1__45__diphosphate__91__p__93__" name="5-Phospho-alpha-D-ribose_1-diphosphate[p]" compartment="p" hasOnlySubstanceUnits="false" boundaryCondition="false" constant="false" fbc:charge="0"/>
      <species metaid="M_Sedoheptulose_1__44__7__45__bisphosphate__91__p__93__" id="M_Sedoheptulose_1__44__7__45__bisphosphate__91__p__93__" name="Sedoheptulose_1,7-bisphosphate[p]" compartment="p" hasOnlySubstanceUnits="false" boundaryCondition="false" constant="false" fbc:charge="0"/>
      <species metaid="M_H2O__91__p__93__" id="M_H2O__91__p__93__" name="H2O[p]" compartment="p" hasOnlySubstanceUnits="false" boundaryCondition="false" constant="false" fbc:charge="0"/>
      <species metaid="M_Orthophosphate__91__p__93__" id="M_Orthophosphate__91__p__93__" name="Orthophosphate[p]" compartment="p" hasOnlySubstanceUnits="false" boundaryCondition="false" constant="false" fbc:charge="0"/>
      <species metaid="M_Glycerone_phosphate__91__p__93__" id="M_Glycerone_phosphate__91__p__93__" name="Glycerone_phosphate[p]" compartment="p" hasOnlySubstanceUnits="false" boundaryCondition="false" constant="false" fbc:charge="0"/>
      <species metaid="M_NADP__43____91__p__93__" id="M_NADP__43____91__p__93__" name="NADP+[p]" compartment="p" hasOnlySubstanceUnits="false" boundaryCondition="false" constant="false" fbc:charge="0"/>
      <species metaid="M_D__45__Glucono__45__1__44__5__45__lactone_6__45__phosphate__91__p__93__" id="M_D__45__Glucono__45__1__44__5__45__lactone_6__45__phosphate__91__p__93__" name="D-Glucono-1,5-lactone_6-phosphate[p]" compartment="p" hasOnlySubstanceUnits="false" boundaryCondition="false" constant="false" fbc:charge="0"/>
      <species metaid="M_NADPH__91__p__93__" id="M_NADPH__91__p__93__" name="NADPH[p]" compartment="p" hasOnlySubstanceUnits="false" boundaryCondition="false" constant="false" fbc:charge="0"/>
      <species metaid="M_H__43____91__p__93__" id="M_H__43____91__p__93__" name="H+[p]" compartment="p" hasOnlySubstanceUnits="false" boundaryCondition="false" constant="false" fbc:charge="0"/>
      <species metaid="M_6__45__Phospho__45__D__45__gluconate__91__p__93__" id="M_6__45__Phospho__45__D__45__gluconate__91__p__93__" name="6-Phospho-D-gluconate[p]" compartment="p" hasOnlySubstanceUnits="false" boundaryCondition="false" constant="false" fbc:charge="0"/>
      <species metaid="M_CO2__91__p__93__" id="M_CO2__91__p__93__" name="CO2[p]" compartment="p" hasOnlySubstanceUnits="false" boundaryCondition="false" constant="false" fbc:charge="0"/>
      <species metaid="M_Pyruvate__91__p__93__" id="M_Pyruvate__91__p__93__" name="Pyruvate[p]" compartment="p" hasOnlySubstanceUnits="false" boundaryCondition="false" constant="false" fbc:charge="0"/>
      <species metaid="M_Thiamin_diphosphate__91__p__93__" id="M_Thiamin_diphosphate__91__p__93__" name="Thiamin_diphosphate[p]" compartment="p" hasOnlySubstanceUnits="false" boundaryCondition="false" constant="false" fbc:charge="0"/>
      <species metaid="M_2__45____40__alpha__45__Hydroxyethyl__41__thiamine_diphosphate__91__p__93__" id="M_2__45____40__alpha__45__Hydroxyethyl__41__thiamine_diphosphate__91__p__93__" name="2-(alpha-Hydroxyethyl)thiamine_diphosphate[p]" compartment="p" hasOnlySubstanceUnits="false" boundaryCondition="false" constant="false" fbc:charge="0"/>
      <species metaid="M_Phosphoenolpyruvate__91__p__93__" id="M_Phosphoenolpyruvate__91__p__93__" name="Phosphoenolpyruvate[p]" compartment="p" hasOnlySubstanceUnits="false" boundaryCondition="false" constant="false" fbc:charge="0"/>
      <species metaid="M_GTP__91__p__93__" id="M_GTP__91__p__93__" name="GTP[p]" compartment="p" hasOnlySubstanceUnits="false" boundaryCondition="false" constant="false" fbc:charge="0"/>
      <species metaid="M_GDP__91__p__93__" id="M_GDP__91__p__93__" name="GDP[p]" compartment="p" hasOnlySubstanceUnits="false" boundaryCondition="false" constant="false" fbc:charge="0"/>
      <species metaid="M_dATP__91__p__93__" id="M_dATP__91__p__93__" name="dATP[p]" compartment="p" hasOnlySubstanceUnits="false" boundaryCondition="false" constant="false" fbc:charge="0"/>
      <species metaid="M_dADP__91__p__93__" id="M_dADP__91__p__93__" name="dADP[p]" compartment="p" hasOnlySubstanceUnits="false" boundaryCondition="false" constant="false" fbc:charge="0"/>
      <species metaid="M_dGTP__91__p__93__" id="M_dGTP__91__p__93__" name="dGTP[p]" compartment="p" hasOnlySubstanceUnits="false" boundaryCondition="false" constant="false" fbc:charge="0"/>
      <species metaid="M_dGDP__91__p__93__" id="M_dGDP__91__p__93__" name="dGDP[p]" compartment="p" hasOnlySubstanceUnits="false" boundaryCondition="false" constant="false" fbc:charge="0"/>
      <species metaid="M_beta__45__D__45__Fructose_1__44__6__45__bisphosphate__91__p__93__" id="M_beta__45__D__45__Fructose_1__44__6__45__bisphosphate__91__p__93__" name="beta-D-Fructose_1,6-bisphosphate[p]" compartment="p" hasOnlySubstanceUnits="false" boundaryCondition="false" constant="false" fbc:charge="0"/>
      <species metaid="M_NAD__43____91__p__93__" id="M_NAD__43____91__p__93__" name="NAD+[p]" compartment="p" hasOnlySubstanceUnits="false" boundaryCondition="false" constant="false" fbc:charge="0"/>
      <species metaid="M_3__45__Phospho__45__D__45__glyceroyl_phosphate__91__p__93__" id="M_3__45__Phospho__45__D__45__glyceroyl_phosphate__91__p__93__" name="3-Phospho-D-glyceroyl_phosphate[p]" compartment="p" hasOnlySubstanceUnits="false" boundaryCondition="false" constant="false" fbc:charge="0"/>
      <species metaid="M_NADH__91__p__93__" id="M_NADH__91__p__93__" name="NADH[p]" compartment="p" hasOnlySubstanceUnits="false" boundaryCondition="false" constant="false" fbc:charge="0"/>
      <species metaid="M_3__45__Phospho__45__D__45__glycerate__91__p__93__" id="M_3__45__Phospho__45__D__45__glycerate__91__p__93__" name="3-Phospho-D-glycerate[p]" compartment="p" hasOnlySubstanceUnits="false" boundaryCondition="false" constant="false" fbc:charge="0"/>
      <species metaid="M_2__45__Phospho__45__D__45__glycerate__91__p__93__" id="M_2__45__Phospho__45__D__45__glycerate__91__p__93__" name="2-Phospho-D-glycerate[p]" compartment="p" hasOnlySubstanceUnits="false" boundaryCondition="false" constant="false" fbc:charge="0"/>
      <species metaid="M_CoA__91__p__93__" id="M_CoA__91__p__93__" name="CoA[p]" compartment="p" hasOnlySubstanceUnits="false" boundaryCondition="false" constant="false" fbc:charge="0"/>
      <species metaid="M_Acetyl__45__CoA__91__p__93__" id="M_Acetyl__45__CoA__91__p__93__" name="Acetyl-CoA[p]" compartment="p" hasOnlySubstanceUnits="false" boundaryCondition="false" constant="false" fbc:charge="0"/>
      <species metaid="M_Enzyme_N6__45____40__lipoyl__41__lysine__91__p__93__" id="M_Enzyme_N6__45____40__lipoyl__41__lysine__91__p__93__" name="Enzyme_N6-(lipoyl)lysine[p]" compartment="p" hasOnlySubstanceUnits="false" boundaryCondition="false" constant="false" fbc:charge="0"/>
      <species metaid="M___40__Dihydrolipoyllysine__45__residue_acetyltransferase__41___S__45__acetyldihydrolipoyllysine__91__p__93__" id="M___40__Dihydrolipoyllysine__45__residue_acetyltransferase__41___S__45__acetyldihydrolipoyllysine__91__p__93__" name="(Dihydrolipoyllysine-residue_acetyltransferase)_S-acetyldihydrolipoyllysine[p]" compartment="p" hasOnlySubstanceUnits="false" boundaryCondition="false" constant="false" fbc:charge="0"/>
      <species metaid="M_Enzyme_N6__45____40__dihydrolipoyl__41__lysine__91__p__93__" id="M_Enzyme_N6__45____40__dihydrolipoyl__41__lysine__91__p__93__" name="Enzyme_N6-(dihydrolipoyl)lysine[p]" compartment="p" hasOnlySubstanceUnits="false" boundaryCondition="false" constant="false" fbc:charge="0"/>
      <species metaid="M_HCO3__45____91__p__93__" id="M_HCO3__45____91__p__93__" name="HCO3-[p]" compartment="p" hasOnlySubstanceUnits="false" boundaryCondition="false" constant="false" fbc:charge="0"/>
      <species metaid="M_Oxaloacetate__91__p__93__" id="M_Oxaloacetate__91__p__93__" name="Oxaloacetate[p]" compartment="p" hasOnlySubstanceUnits="false" boundaryCondition="false" constant="false" fbc:charge="0"/>
      <species metaid="M_Holo__45____40__carboxylase__41____91__p__93__" id="M_Holo__45____40__carboxylase__41____91__p__93__" name="Holo-(carboxylase)[p]" compartment="p" hasOnlySubstanceUnits="false" boundaryCondition="false" constant="false" fbc:charge="0"/>
      <species metaid="M_Carboxybiotin__45__carboxyl__45__carrier_protein__91__p__93__" id="M_Carboxybiotin__45__carboxyl__45__carrier_protein__91__p__93__" name="Carboxybiotin-carboxyl-carrier_protein[p]" compartment="p" hasOnlySubstanceUnits="false" boundaryCondition="false" constant="false" fbc:charge="0"/>
      <species metaid="M_Malonyl__45__CoA__91__p__93__" id="M_Malonyl__45__CoA__91__p__93__" name="Malonyl-CoA[p]" compartment="p" hasOnlySubstanceUnits="false" boundaryCondition="false" constant="false" fbc:charge="0"/>
      <species metaid="M_Acyl__45__carrier_protein__91__p__93__" id="M_Acyl__45__carrier_protein__91__p__93__" name="Acyl-carrier_protein[p]" compartment="p" hasOnlySubstanceUnits="false" boundaryCondition="false" constant="false" fbc:charge="0"/>
      <species metaid="M_Acetyl__45____40__acyl__45__carrier_protein__41____91__p__93__" id="M_Acetyl__45____40__acyl__45__carrier_protein__41____91__p__93__" name="Acetyl-(acyl-carrier_protein)[p]" compartment="p" hasOnlySubstanceUnits="false" boundaryCondition="false" constant="false" fbc:charge="0"/>
      <species metaid="M_Malonyl__45____40__acyl__45__carrier_protein__41____91__p__93__" id="M_Malonyl__45____40__acyl__45__carrier_protein__41____91__p__93__" name="Malonyl-(acyl-carrier_protein)[p]" compartment="p" hasOnlySubstanceUnits="false" boundaryCondition="false" constant="false" fbc:charge="0"/>
      <species metaid="M_Acetoacetyl__45____40__acp__41____91__p__93__" id="M_Acetoacetyl__45____40__acp__41____91__p__93__" name="Acetoacetyl-(acp)[p]" compartment="p" hasOnlySubstanceUnits="false" boundaryCondition="false" constant="false" fbc:charge="0"/>
      <species metaid="M___40__3R__41____45__3__45__Hydroxybutanoyl__45____40__acyl__45__carrier_protein__41____91__p__93__" id="M___40__3R__41____45__3__45__Hydroxybutanoyl__45____40__acyl__45__carrier_protein__41____91__p__93__" name="(3R)-3-Hydroxybutanoyl-(acyl-carrier_protein)[p]" compartment="p" hasOnlySubstanceUnits="false" boundaryCondition="false" constant="false" fbc:charge="0"/>
      <species metaid="M_But__45__2__45__enoyl__45____40__acyl__45__carrier_protein__41____91__p__93__" id="M_But__45__2__45__enoyl__45____40__acyl__45__carrier_protein__41____91__p__93__" name="But-2-enoyl-(acyl-carrier_protein)[p]" compartment="p" hasOnlySubstanceUnits="false" boundaryCondition="false" constant="false" fbc:charge="0"/>
      <species metaid="M_Butyryl__45____40__acp__41____91__p__93__" id="M_Butyryl__45____40__acp__41____91__p__93__" name="Butyryl-(acp)[p]" compartment="p" hasOnlySubstanceUnits="false" boundaryCondition="false" constant="false" fbc:charge="0"/>
      <species metaid="M_3__45__Oxohexanoyl__45____40__acp__41____91__p__93__" id="M_3__45__Oxohexanoyl__45____40__acp__41____91__p__93__" name="3-Oxohexanoyl-(acp)[p]" compartment="p" hasOnlySubstanceUnits="false" boundaryCondition="false" constant="false" fbc:charge="0"/>
      <species metaid="M___40__R__41____45__3__45__Hydroxyhexanoyl__45____40__acp__41____91__p__93__" id="M___40__R__41____45__3__45__Hydroxyhexanoyl__45____40__acp__41____91__p__93__" name="(R)-3-Hydroxyhexanoyl-(acp)[p]" compartment="p" hasOnlySubstanceUnits="false" boundaryCondition="false" constant="false" fbc:charge="0"/>
      <species metaid="M_trans__45__Hex__45__2__45__enoyl__45____40__acp__41____91__p__93__" id="M_trans__45__Hex__45__2__45__enoyl__45____40__acp__41____91__p__93__" name="trans-Hex-2-enoyl-(acp)[p]" compartment="p" hasOnlySubstanceUnits="false" boundaryCondition="false" constant="false" fbc:charge="0"/>
      <species metaid="M_Hexanoyl__45____40__acp__41____91__p__93__" id="M_Hexanoyl__45____40__acp__41____91__p__93__" name="Hexanoyl-(acp)[p]" compartment="p" hasOnlySubstanceUnits="false" boundaryCondition="false" constant="false" fbc:charge="0"/>
      <species metaid="M_3__45__Oxooctanoyl__45____40__acp__41____91__p__93__" id="M_3__45__Oxooctanoyl__45____40__acp__41____91__p__93__" name="3-Oxooctanoyl-(acp)[p]" compartment="p" hasOnlySubstanceUnits="false" boundaryCondition="false" constant="false" fbc:charge="0"/>
      <species metaid="M___40__3R__41____45__3__45__Hydroxyoctanoyl__45____40__acyl__45__carrier_protein__41____91__p__93__" id="M___40__3R__41____45__3__45__Hydroxyoctanoyl__45____40__acyl__45__carrier_protein__41____91__p__93__" name="(3R)-3-Hydroxyoctanoyl-(acyl-carrier_protein)[p]" compartment="p" hasOnlySubstanceUnits="false" boundaryCondition="false" constant="false" fbc:charge="0"/>
      <species metaid="M_trans__45__Oct__45__2__45__enoyl__45____40__acp__41____91__p__93__" id="M_trans__45__Oct__45__2__45__enoyl__45____40__acp__41____91__p__93__" name="trans-Oct-2-enoyl-(acp)[p]" compartment="p" hasOnlySubstanceUnits="false" boundaryCondition="false" constant="false" fbc:charge="0"/>
      <species metaid="M_Octanoyl__45____40__acp__41____91__p__93__" id="M_Octanoyl__45____40__acp__41____91__p__93__" name="Octanoyl-(acp)[p]" compartment="p" hasOnlySubstanceUnits="false" boundaryCondition="false" constant="false" fbc:charge="0"/>
      <species metaid="M_3__45__Oxodecanoyl__45____40__acp__41____91__p__93__" id="M_3__45__Oxodecanoyl__45____40__acp__41____91__p__93__" name="3-Oxodecanoyl-(acp)[p]" compartment="p" hasOnlySubstanceUnits="false" boundaryCondition="false" constant="false" fbc:charge="0"/>
      <species metaid="M___40__3R__41____45__3__45__Hydroxydecanoyl__45____40__acyl__45__carrier_protein__41____91__p__93__" id="M___40__3R__41____45__3__45__Hydroxydecanoyl__45____40__acyl__45__carrier_protein__41____91__p__93__" name="(3R)-3-Hydroxydecanoyl-(acyl-carrier_protein)[p]" compartment="p" hasOnlySubstanceUnits="false" boundaryCondition="false" constant="false" fbc:charge="0"/>
      <species metaid="M_trans__45__Dec__45__2__45__enoyl__45____40__acp__41____91__p__93__" id="M_trans__45__Dec__45__2__45__enoyl__45____40__acp__41____91__p__93__" name="trans-Dec-2-enoyl-(acp)[p]" compartment="p" hasOnlySubstanceUnits="false" boundaryCondition="false" constant="false" fbc:charge="0"/>
      <species metaid="M_Decanoyl__45____40__acp__41____91__p__93__" id="M_Decanoyl__45____40__acp__41____91__p__93__" name="Decanoyl-(acp)[p]" compartment="p" hasOnlySubstanceUnits="false" boundaryCondition="false" constant="false" fbc:charge="0"/>
      <species metaid="M_3__45__Oxododecanoyl__45____40__acp__41____91__p__93__" id="M_3__45__Oxododecanoyl__45____40__acp__41____91__p__93__" name="3-Oxododecanoyl-(acp)[p]" compartment="p" hasOnlySubstanceUnits="false" boundaryCondition="false" constant="false" fbc:charge="0"/>
      <species metaid="M___40__R__41____45__3__45__Hydroxydodecanoyl__45____40__acp__41____91__p__93__" id="M___40__R__41____45__3__45__Hydroxydodecanoyl__45____40__acp__41____91__p__93__" name="(R)-3-Hydroxydodecanoyl-(acp)[p]" compartment="p" hasOnlySubstanceUnits="false" boundaryCondition="false" constant="false" fbc:charge="0"/>
      <species metaid="M_trans__45__Dodec__45__2__45__enoyl__45____40__acp__41____91__p__93__" id="M_trans__45__Dodec__45__2__45__enoyl__45____40__acp__41____91__p__93__" name="trans-Dodec-2-enoyl-(acp)[p]" compartment="p" hasOnlySubstanceUnits="false" boundaryCondition="false" constant="false" fbc:charge="0"/>
      <species metaid="M_Dodecanoyl__45____40__acyl__45__carrier_protein__41____91__p__93__" id="M_Dodecanoyl__45____40__acyl__45__carrier_protein__41____91__p__93__" name="Dodecanoyl-(acyl-carrier_protein)[p]" compartment="p" hasOnlySubstanceUnits="false" boundaryCondition="false" constant="false" fbc:charge="0"/>
      <species metaid="M_3__45__Oxotetradecanoyl__45____40__acp__41____91__p__93__" id="M_3__45__Oxotetradecanoyl__45____40__acp__41____91__p__93__" name="3-Oxotetradecanoyl-(acp)[p]" compartment="p" hasOnlySubstanceUnits="false" boundaryCondition="false" constant="false" fbc:charge="0"/>
      <species metaid="M_Dodecanoic_acid__91__p__93__" id="M_Dodecanoic_acid__91__p__93__" name="Dodecanoic_acid[p]" compartment="p" hasOnlySubstanceUnits="false" boundaryCondition="false" constant="false" fbc:charge="0"/>
      <species metaid="M___40__3R__41____45__3__45__Hydroxytetradecanoyl__45____40__acyl__45__carrier_protein__41____91__p__93__" id="M___40__3R__41____45__3__45__Hydroxytetradecanoyl__45____40__acyl__45__carrier_protein__41____91__p__93__" name="(3R)-3-Hydroxytetradecanoyl-(acyl-carrier_protein)[p]" compartment="p" hasOnlySubstanceUnits="false" boundaryCondition="false" constant="false" fbc:charge="0"/>
      <species metaid="M_trans__45__Tetradec__45__2__45__enoyl__45____40__acp__41____91__p__93__" id="M_trans__45__Tetradec__45__2__45__enoyl__45____40__acp__41____91__p__93__" name="trans-Tetradec-2-enoyl-(acp)[p]" compartment="p" hasOnlySubstanceUnits="false" boundaryCondition="false" constant="false" fbc:charge="0"/>
      <species metaid="M_Tetradecanoyl__45____40__acp__41____91__p__93__" id="M_Tetradecanoyl__45____40__acp__41____91__p__93__" name="Tetradecanoyl-(acp)[p]" compartment="p" hasOnlySubstanceUnits="false" boundaryCondition="false" constant="false" fbc:charge="0"/>
      <species metaid="M_3__45__Oxohexadecanoyl__45____40__acp__41____91__p__93__" id="M_3__45__Oxohexadecanoyl__45____40__acp__41____91__p__93__" name="3-Oxohexadecanoyl-(acp)[p]" compartment="p" hasOnlySubstanceUnits="false" boundaryCondition="false" constant="false" fbc:charge="0"/>
      <species metaid="M___40__3R__41____45__3__45__Hydroxypalmitoyl__45____40__acyl__45__carrier_protein__41____91__p__93__" id="M___40__3R__41____45__3__45__Hydroxypalmitoyl__45____40__acyl__45__carrier_protein__41____91__p__93__" name="(3R)-3-Hydroxypalmitoyl-(acyl-carrier_protein)[p]" compartment="p" hasOnlySubstanceUnits="false" boundaryCondition="false" constant="false" fbc:charge="0"/>
      <species metaid="M_trans__45__Hexadec__45__2__45__enoyl__45____40__acp__41____91__p__93__" id="M_trans__45__Hexadec__45__2__45__enoyl__45____40__acp__41____91__p__93__" name="trans-Hexadec-2-enoyl-(acp)[p]" compartment="p" hasOnlySubstanceUnits="false" boundaryCondition="false" constant="false" fbc:charge="0"/>
      <species metaid="M_Hexadecanoyl__45____40__acp__41____91__p__93__" id="M_Hexadecanoyl__45____40__acp__41____91__p__93__" name="Hexadecanoyl-(acp)[p]" compartment="p" hasOnlySubstanceUnits="false" boundaryCondition="false" constant="false" fbc:charge="0"/>
      <species metaid="M_Hexadecanoic_acid__91__p__93__" id="M_Hexadecanoic_acid__91__p__93__" name="Hexadecanoic_acid[p]" compartment="p" hasOnlySubstanceUnits="false" boundaryCondition="false" constant="false" fbc:charge="0"/>
      <species metaid="M_3__45__Phosphonooxypyruvate__91__p__93__" id="M_3__45__Phosphonooxypyruvate__91__p__93__" name="3-Phosphonooxypyruvate[p]" compartment="p" hasOnlySubstanceUnits="false" boundaryCondition="false" constant="false" fbc:charge="0"/>
      <species metaid="M_L__45__Glutamate__91__p__93__" id="M_L__45__Glutamate__91__p__93__" name="L-Glutamate[p]" compartment="p" hasOnlySubstanceUnits="false" boundaryCondition="false" constant="false" fbc:charge="0"/>
      <species metaid="M_O__45__Phospho__45__L__45__serine__91__p__93__" id="M_O__45__Phospho__45__L__45__serine__91__p__93__" name="O-Phospho-L-serine[p]" compartment="p" hasOnlySubstanceUnits="false" boundaryCondition="false" constant="false" fbc:charge="0"/>
      <species metaid="M_2__45__Oxoglutarate__91__p__93__" id="M_2__45__Oxoglutarate__91__p__93__" name="2-Oxoglutarate[p]" compartment="p" hasOnlySubstanceUnits="false" boundaryCondition="false" constant="false" fbc:charge="0"/>
      <species metaid="M_Hydrogen_sulfide__91__p__93__" id="M_Hydrogen_sulfide__91__p__93__" name="Hydrogen_sulfide[p]" compartment="p" hasOnlySubstanceUnits="false" boundaryCondition="false" constant="false" fbc:charge="0"/>
      <species metaid="M_L__45__Cysteine__91__p__93__" id="M_L__45__Cysteine__91__p__93__" name="L-Cysteine[p]" compartment="p" hasOnlySubstanceUnits="false" boundaryCondition="false" constant="false" fbc:charge="0"/>
      <species metaid="M_L__45__Serine__91__p__93__" id="M_L__45__Serine__91__p__93__" name="L-Serine[p]" compartment="p" hasOnlySubstanceUnits="false" boundaryCondition="false" constant="false" fbc:charge="0"/>
      <species metaid="M_O__45__Acetyl__45__L__45__serine__91__p__93__" id="M_O__45__Acetyl__45__L__45__serine__91__p__93__" name="O-Acetyl-L-serine[p]" compartment="p" hasOnlySubstanceUnits="false" boundaryCondition="false" constant="false" fbc:charge="0"/>
      <species metaid="M_Acetate__91__p__93__" id="M_Acetate__91__p__93__" name="Acetate[p]" compartment="p" hasOnlySubstanceUnits="false" boundaryCondition="false" constant="false" fbc:charge="0"/>
      <species metaid="M_5__44__10__45__Methylenetetrahydrofolate__91__p__93__" id="M_5__44__10__45__Methylenetetrahydrofolate__91__p__93__" name="5,10-Methylenetetrahydrofolate[p]" compartment="p" hasOnlySubstanceUnits="false" boundaryCondition="false" constant="false" fbc:charge="0"/>
      <species metaid="M_Glycine__91__p__93__" id="M_Glycine__91__p__93__" name="Glycine[p]" compartment="p" hasOnlySubstanceUnits="false" boundaryCondition="false" constant="false" fbc:charge="0"/>
      <species metaid="M_Tetrahydrofolate__91__p__93__" id="M_Tetrahydrofolate__91__p__93__" name="Tetrahydrofolate[p]" compartment="p" hasOnlySubstanceUnits="false" boundaryCondition="false" constant="false" fbc:charge="0"/>
      <species metaid="M_NH3__91__p__93__" id="M_NH3__91__p__93__" name="NH3[p]" compartment="p" hasOnlySubstanceUnits="false" boundaryCondition="false" constant="false" fbc:charge="0"/>
      <species metaid="M___40__S__41____45__2__45__Acetolactate__91__p__93__" id="M___40__S__41____45__2__45__Acetolactate__91__p__93__" name="(S)-2-Acetolactate[p]" compartment="p" hasOnlySubstanceUnits="false" boundaryCondition="false" constant="false" fbc:charge="0"/>
      <species metaid="M_3__45__Hydroxy__45__3__45__Methyl__45__2__45__oxobutanoic_acid__91__p__93__" id="M_3__45__Hydroxy__45__3__45__Methyl__45__2__45__oxobutanoic_acid__91__p__93__" name="3-Hydroxy-3-Methyl-2-oxobutanoic_acid[p]" compartment="p" hasOnlySubstanceUnits="false" boundaryCondition="false" constant="false" fbc:charge="0"/>
      <species metaid="M___40__R__41____45__2__44__3__45__Dihydroxy__45__3__45__methylbutanoate__91__p__93__" id="M___40__R__41____45__2__44__3__45__Dihydroxy__45__3__45__methylbutanoate__91__p__93__" name="(R)-2,3-Dihydroxy-3-methylbutanoate[p]" compartment="p" hasOnlySubstanceUnits="false" boundaryCondition="false" constant="false" fbc:charge="0"/>
      <species metaid="M_3__45__Methyl__45__2__45__oxobutanoic_acid__91__p__93__" id="M_3__45__Methyl__45__2__45__oxobutanoic_acid__91__p__93__" name="3-Methyl-2-oxobutanoic_acid[p]" compartment="p" hasOnlySubstanceUnits="false" boundaryCondition="false" constant="false" fbc:charge="0"/>
      <species metaid="M_L__45__Valine__91__p__93__" id="M_L__45__Valine__91__p__93__" name="L-Valine[p]" compartment="p" hasOnlySubstanceUnits="false" boundaryCondition="false" constant="false" fbc:charge="0"/>
      <species metaid="M_alpha__45__Isopropylmalate__91__p__93__" id="M_alpha__45__Isopropylmalate__91__p__93__" name="alpha-Isopropylmalate[p]" compartment="p" hasOnlySubstanceUnits="false" boundaryCondition="false" constant="false" fbc:charge="0"/>
      <species metaid="M_2__45__Isopropylmaleate__91__p__93__" id="M_2__45__Isopropylmaleate__91__p__93__" name="2-Isopropylmaleate[p]" compartment="p" hasOnlySubstanceUnits="false" boundaryCondition="false" constant="false" fbc:charge="0"/>
      <species metaid="M___40__2R__44__3S__41____45__3__45__Isopropylmalate__91__p__93__" id="M___40__2R__44__3S__41____45__3__45__Isopropylmalate__91__p__93__" name="(2R,3S)-3-Isopropylmalate[p]" compartment="p" hasOnlySubstanceUnits="false" boundaryCondition="false" constant="false" fbc:charge="0"/>
      <species metaid="M___40__2S__41____45__2__45__Isopropyl__45__3__45__oxosuccinate__91__p__93__" id="M___40__2S__41____45__2__45__Isopropyl__45__3__45__oxosuccinate__91__p__93__" name="(2S)-2-Isopropyl-3-oxosuccinate[p]" compartment="p" hasOnlySubstanceUnits="false" boundaryCondition="false" constant="false" fbc:charge="0"/>
      <species metaid="M_4__45__Methyl__45__2__45__oxopentanoate__91__p__93__" id="M_4__45__Methyl__45__2__45__oxopentanoate__91__p__93__" name="4-Methyl-2-oxopentanoate[p]" compartment="p" hasOnlySubstanceUnits="false" boundaryCondition="false" constant="false" fbc:charge="0"/>
      <species metaid="M_L__45__Leucine__91__p__93__" id="M_L__45__Leucine__91__p__93__" name="L-Leucine[p]" compartment="p" hasOnlySubstanceUnits="false" boundaryCondition="false" constant="false" fbc:charge="0"/>
      <species metaid="M_2__45__Oxobutanoate__91__p__93__" id="M_2__45__Oxobutanoate__91__p__93__" name="2-Oxobutanoate[p]" compartment="p" hasOnlySubstanceUnits="false" boundaryCondition="false" constant="false" fbc:charge="0"/>
      <species metaid="M___40__S__41____45__2__45__Aceto__45__2__45__hydroxybutanoate__91__p__93__" id="M___40__S__41____45__2__45__Aceto__45__2__45__hydroxybutanoate__91__p__93__" name="(S)-2-Aceto-2-hydroxybutanoate[p]" compartment="p" hasOnlySubstanceUnits="false" boundaryCondition="false" constant="false" fbc:charge="0"/>
      <species metaid="M___40__R__41____45__3__45__Hydroxy__45__3__45__methyl__45__2__45__oxopentanoate__91__p__93__" id="M___40__R__41____45__3__45__Hydroxy__45__3__45__methyl__45__2__45__oxopentanoate__91__p__93__" name="(R)-3-Hydroxy-3-methyl-2-oxopentanoate[p]" compartment="p" hasOnlySubstanceUnits="false" boundaryCondition="false" constant="false" fbc:charge="0"/>
      <species metaid="M___40__R__41____45__2__44__3__45__Dihydroxy__45__3__45__methylpentanoate__91__p__93__" id="M___40__R__41____45__2__44__3__45__Dihydroxy__45__3__45__methylpentanoate__91__p__93__" name="(R)-2,3-Dihydroxy-3-methylpentanoate[p]" compartment="p" hasOnlySubstanceUnits="false" boundaryCondition="false" constant="false" fbc:charge="0"/>
      <species metaid="M___40__S__41____45__3__45__Methyl__45__2__45__oxopentanoic_acid__91__p__93__" id="M___40__S__41____45__3__45__Methyl__45__2__45__oxopentanoic_acid__91__p__93__" name="(S)-3-Methyl-2-oxopentanoic_acid[p]" compartment="p" hasOnlySubstanceUnits="false" boundaryCondition="false" constant="false" fbc:charge="0"/>
      <species metaid="M_L__45__Isoleucine__91__p__93__" id="M_L__45__Isoleucine__91__p__93__" name="L-Isoleucine[p]" compartment="p" hasOnlySubstanceUnits="false" boundaryCondition="false" constant="false" fbc:charge="0"/>
      <species metaid="M_L__45__Aspartate__91__p__93__" id="M_L__45__Aspartate__91__p__93__" name="L-Aspartate[p]" compartment="p" hasOnlySubstanceUnits="false" boundaryCondition="false" constant="false" fbc:charge="0"/>
      <species metaid="M_4__45__Phospho__45__L__45__aspartate__91__p__93__" id="M_4__45__Phospho__45__L__45__aspartate__91__p__93__" name="4-Phospho-L-aspartate[p]" compartment="p" hasOnlySubstanceUnits="false" boundaryCondition="false" constant="false" fbc:charge="0"/>
      <species metaid="M_L__45__Aspartate_4__45__semialdehyde__91__p__93__" id="M_L__45__Aspartate_4__45__semialdehyde__91__p__93__" name="L-Aspartate_4-semialdehyde[p]" compartment="p" hasOnlySubstanceUnits="false" boundaryCondition="false" constant="false" fbc:charge="0"/>
      <species metaid="M_L__45__2__44__3__45__Dihydrodipicolinate__91__p__93__" id="M_L__45__2__44__3__45__Dihydrodipicolinate__91__p__93__" name="L-2,3-Dihydrodipicolinate[p]" compartment="p" hasOnlySubstanceUnits="false" boundaryCondition="false" constant="false" fbc:charge="0"/>
      <species metaid="M_2__44__3__44__4__44__5__45__Tetrahydrodipicolinate__91__p__93__" id="M_2__44__3__44__4__44__5__45__Tetrahydrodipicolinate__91__p__93__" name="2,3,4,5-Tetrahydrodipicolinate[p]" compartment="p" hasOnlySubstanceUnits="false" boundaryCondition="false" constant="false" fbc:charge="0"/>
      <species metaid="M_LL__45__2__44__6__45__Diaminoheptanedioate__91__p__93__" id="M_LL__45__2__44__6__45__Diaminoheptanedioate__91__p__93__" name="LL-2,6-Diaminoheptanedioate[p]" compartment="p" hasOnlySubstanceUnits="false" boundaryCondition="false" constant="false" fbc:charge="0"/>
      <species metaid="M_meso__45__2__44__6__45__Diaminoheptanedioate__91__p__93__" id="M_meso__45__2__44__6__45__Diaminoheptanedioate__91__p__93__" name="meso-2,6-Diaminoheptanedioate[p]" compartment="p" hasOnlySubstanceUnits="false" boundaryCondition="false" constant="false" fbc:charge="0"/>
      <species metaid="M_L__45__Lysine__91__p__93__" id="M_L__45__Lysine__91__p__93__" name="L-Lysine[p]" compartment="p" hasOnlySubstanceUnits="false" boundaryCondition="false" constant="false" fbc:charge="0"/>
      <species metaid="M_L__45__Homoserine__91__p__93__" id="M_L__45__Homoserine__91__p__93__" name="L-Homoserine[p]" compartment="p" hasOnlySubstanceUnits="false" boundaryCondition="false" constant="false" fbc:charge="0"/>
      <species metaid="M_O__45__Phospho__45__L__45__homoserine__91__p__93__" id="M_O__45__Phospho__45__L__45__homoserine__91__p__93__" name="O-Phospho-L-homoserine[p]" compartment="p" hasOnlySubstanceUnits="false" boundaryCondition="false" constant="false" fbc:charge="0"/>
      <species metaid="M_L__45__Threonine__91__p__93__" id="M_L__45__Threonine__91__p__93__" name="L-Threonine[p]" compartment="p" hasOnlySubstanceUnits="false" boundaryCondition="false" constant="false" fbc:charge="0"/>
      <species metaid="M_L__45__Cystathionine__91__p__93__" id="M_L__45__Cystathionine__91__p__93__" name="L-Cystathionine[p]" compartment="p" hasOnlySubstanceUnits="false" boundaryCondition="false" constant="false" fbc:charge="0"/>
      <species metaid="M_L__45__Homocysteine__91__p__93__" id="M_L__45__Homocysteine__91__p__93__" name="L-Homocysteine[p]" compartment="p" hasOnlySubstanceUnits="false" boundaryCondition="false" constant="false" fbc:charge="0"/>
      <species metaid="M_S__45__Adenosyl__45__L__45__methionine__91__p__93__" id="M_S__45__Adenosyl__45__L__45__methionine__91__p__93__" name="S-Adenosyl-L-methionine[p]" compartment="p" hasOnlySubstanceUnits="false" boundaryCondition="false" constant="false" fbc:charge="0"/>
      <species metaid="M_S__45__Adenosyl__45__L__45__homocysteine__91__p__93__" id="M_S__45__Adenosyl__45__L__45__homocysteine__91__p__93__" name="S-Adenosyl-L-homocysteine[p]" compartment="p" hasOnlySubstanceUnits="false" boundaryCondition="false" constant="false" fbc:charge="0"/>
      <species metaid="M_L__45__Methionine__91__p__93__" id="M_L__45__Methionine__91__p__93__" name="L-Methionine[p]" compartment="p" hasOnlySubstanceUnits="false" boundaryCondition="false" constant="false" fbc:charge="0"/>
      <species metaid="M_5__45__Methyltetrahydropteroyltri__45__L__45__glutamate__91__p__93__" id="M_5__45__Methyltetrahydropteroyltri__45__L__45__glutamate__91__p__93__" name="5-Methyltetrahydropteroyltri-L-glutamate[p]" compartment="p" hasOnlySubstanceUnits="false" boundaryCondition="false" constant="false" fbc:charge="0"/>
      <species metaid="M_Tetrahydropteroyltri__45__L__45__glutamate__91__p__93__" id="M_Tetrahydropteroyltri__45__L__45__glutamate__91__p__93__" name="Tetrahydropteroyltri-L-glutamate[p]" compartment="p" hasOnlySubstanceUnits="false" boundaryCondition="false" constant="false" fbc:charge="0"/>
      <species metaid="M_Carbamoyl_phosphate__91__p__93__" id="M_Carbamoyl_phosphate__91__p__93__" name="Carbamoyl_phosphate[p]" compartment="p" hasOnlySubstanceUnits="false" boundaryCondition="false" constant="false" fbc:charge="0"/>
      <species metaid="M_L__45__Ornithine__91__p__93__" id="M_L__45__Ornithine__91__p__93__" name="L-Ornithine[p]" compartment="p" hasOnlySubstanceUnits="false" boundaryCondition="false" constant="false" fbc:charge="0"/>
      <species metaid="M_L__45__Citrulline__91__p__93__" id="M_L__45__Citrulline__91__p__93__" name="L-Citrulline[p]" compartment="p" hasOnlySubstanceUnits="false" boundaryCondition="false" constant="false" fbc:charge="0"/>
      <species metaid="M_N__45____40__L__45__Arginino__41__succinate__91__p__93__" id="M_N__45____40__L__45__Arginino__41__succinate__91__p__93__" name="N-(L-Arginino)succinate[p]" compartment="p" hasOnlySubstanceUnits="false" boundaryCondition="false" constant="false" fbc:charge="0"/>
      <species metaid="M_Fumarate__91__p__93__" id="M_Fumarate__91__p__93__" name="Fumarate[p]" compartment="p" hasOnlySubstanceUnits="false" boundaryCondition="false" constant="false" fbc:charge="0"/>
      <species metaid="M_L__45__Arginine__91__p__93__" id="M_L__45__Arginine__91__p__93__" name="L-Arginine[p]" compartment="p" hasOnlySubstanceUnits="false" boundaryCondition="false" constant="false" fbc:charge="0"/>
      <species metaid="M_N__45__Acetylornithine__91__p__93__" id="M_N__45__Acetylornithine__91__p__93__" name="N-Acetylornithine[p]" compartment="p" hasOnlySubstanceUnits="false" boundaryCondition="false" constant="false" fbc:charge="0"/>
      <species metaid="M_N__45__Acetyl__45__L__45__glutamate_5__45__semialdehyde__91__p__93__" id="M_N__45__Acetyl__45__L__45__glutamate_5__45__semialdehyde__91__p__93__" name="N-Acetyl-L-glutamate_5-semialdehyde[p]" compartment="p" hasOnlySubstanceUnits="false" boundaryCondition="false" constant="false" fbc:charge="0"/>
      <species metaid="M_N__45__Acetyl__45__L__45__glutamate_5__45__phosphate__91__p__93__" id="M_N__45__Acetyl__45__L__45__glutamate_5__45__phosphate__91__p__93__" name="N-Acetyl-L-glutamate_5-phosphate[p]" compartment="p" hasOnlySubstanceUnits="false" boundaryCondition="false" constant="false" fbc:charge="0"/>
      <species metaid="M_N__45__Acetyl__45__L__45__glutamate__91__p__93__" id="M_N__45__Acetyl__45__L__45__glutamate__91__p__93__" name="N-Acetyl-L-glutamate[p]" compartment="p" hasOnlySubstanceUnits="false" boundaryCondition="false" constant="false" fbc:charge="0"/>
      <species metaid="M_L__45__Glutamine__91__p__93__" id="M_L__45__Glutamine__91__p__93__" name="L-Glutamine[p]" compartment="p" hasOnlySubstanceUnits="false" boundaryCondition="false" constant="false" fbc:charge="0"/>
      <species metaid="M_1__45____40__5__45__Phospho__45__D__45__ribosyl__41____45__ATP__91__p__93__" id="M_1__45____40__5__45__Phospho__45__D__45__ribosyl__41____45__ATP__91__p__93__" name="1-(5-Phospho-D-ribosyl)-ATP[p]" compartment="p" hasOnlySubstanceUnits="false" boundaryCondition="false" constant="false" fbc:charge="0"/>
      <species metaid="M_Phosphoribosyl__45__AMP__91__p__93__" id="M_Phosphoribosyl__45__AMP__91__p__93__" name="Phosphoribosyl-AMP[p]" compartment="p" hasOnlySubstanceUnits="false" boundaryCondition="false" constant="false" fbc:charge="0"/>
      <species metaid="M_5__45____40__5__45__Phospho__45__D__45__ribosylaminoformimino__41____45__1__45____40__5__45__phosphoribosyl__41____45__imidazole__45__4__45__carboxamide__91__p__93__" id="M_5__45____40__5__45__Phospho__45__D__45__ribosylaminoformimino__41____45__1__45____40__5__45__phosphoribosyl__41____45__imidazole__45__4__45__carboxamide__91__p__93__" name="5-(5-Phospho-D-ribosylaminoformimino)-1-(5-phosphoribosyl)-imidazole-4-carboxamide[p]" compartment="p" hasOnlySubstanceUnits="false" boundaryCondition="false" constant="false" fbc:charge="0"/>
      <species metaid="M_N__45____40__5__39____45__Phospho__45__D__45__1__39____45__ribulosylformimino__41____45__5__45__amino__45__1__45____40__5__39____39____45__phospho__45__D__45__ribosyl__41____45__4__45__imidazolecarboxamide__91__p__93__" id="M_N__45____40__5__39____45__Phospho__45__D__45__1__39____45__ribulosylformimino__41____45__5__45__amino__45__1__45____40__5__39____39____45__phospho__45__D__45__ribosyl__41____45__4__45__imidazolecarboxamide__91__p__93__" name="N-(5&apos;-Phospho-D-1&apos;-ribulosylformimino)-5-amino-1-(5&apos;&apos;-phospho-D-ribosyl)-4-imidazolecarboxamide[p]" compartment="p" hasOnlySubstanceUnits="false" boundaryCondition="false" constant="false" fbc:charge="0"/>
      <species metaid="M_D__45__erythro__45__1__45____40__Imidazol__45__4__45__yl__41__glycerol_3__45__phosphate__91__p__93__" id="M_D__45__erythro__45__1__45____40__Imidazol__45__4__45__yl__41__glycerol_3__45__phosphate__91__p__93__" name="D-erythro-1-(Imidazol-4-yl)glycerol_3-phosphate[p]" compartment="p" hasOnlySubstanceUnits="false" boundaryCondition="false" constant="false" fbc:charge="0"/>
      <species metaid="M_1__45____40__5__39____45__Phosphoribosyl__41____45__5__45__amino__45__4__45__imidazolecarboxamide__91__p__93__" id="M_1__45____40__5__39____45__Phosphoribosyl__41____45__5__45__amino__45__4__45__imidazolecarboxamide__91__p__93__" name="1-(5&apos;-Phosphoribosyl)-5-amino-4-imidazolecarboxamide[p]" compartment="p" hasOnlySubstanceUnits="false" boundaryCondition="false" constant="false" fbc:charge="0"/>
      <species metaid="M_3__45____40__Imidazol__45__4__45__yl__41____45__2__45__oxopropyl_phosphate__91__p__93__" id="M_3__45____40__Imidazol__45__4__45__yl__41____45__2__45__oxopropyl_phosphate__91__p__93__" name="3-(Imidazol-4-yl)-2-oxopropyl_phosphate[p]" compartment="p" hasOnlySubstanceUnits="false" boundaryCondition="false" constant="false" fbc:charge="0"/>
      <species metaid="M_L__45__Histidinol_phosphate__91__p__93__" id="M_L__45__Histidinol_phosphate__91__p__93__" name="L-Histidinol_phosphate[p]" compartment="p" hasOnlySubstanceUnits="false" boundaryCondition="false" constant="false" fbc:charge="0"/>
      <species metaid="M_L__45__Histidinol__91__p__93__" id="M_L__45__Histidinol__91__p__93__" name="L-Histidinol[p]" compartment="p" hasOnlySubstanceUnits="false" boundaryCondition="false" constant="false" fbc:charge="0"/>
      <species metaid="M_L__45__Histidinal__91__p__93__" id="M_L__45__Histidinal__91__p__93__" name="L-Histidinal[p]" compartment="p" hasOnlySubstanceUnits="false" boundaryCondition="false" constant="false" fbc:charge="0"/>
      <species metaid="M_L__45__Histidine__91__p__93__" id="M_L__45__Histidine__91__p__93__" name="L-Histidine[p]" compartment="p" hasOnlySubstanceUnits="false" boundaryCondition="false" constant="false" fbc:charge="0"/>
      <species metaid="M_10__45__Formyltetrahydrofolate__91__p__93__" id="M_10__45__Formyltetrahydrofolate__91__p__93__" name="10-Formyltetrahydrofolate[p]" compartment="p" hasOnlySubstanceUnits="false" boundaryCondition="false" constant="false" fbc:charge="0"/>
      <species metaid="M_1__45____40__5__39____45__Phosphoribosyl__41____45__5__45__formamido__45__4__45__imidazolecarboxamide__91__p__93__" id="M_1__45____40__5__39____45__Phosphoribosyl__41____45__5__45__formamido__45__4__45__imidazolecarboxamide__91__p__93__" name="1-(5&apos;-Phosphoribosyl)-5-formamido-4-imidazolecarboxamide[p]" compartment="p" hasOnlySubstanceUnits="false" boundaryCondition="false" constant="false" fbc:charge="0"/>
      <species metaid="M_IMP__91__p__93__" id="M_IMP__91__p__93__" name="IMP[p]" compartment="p" hasOnlySubstanceUnits="false" boundaryCondition="false" constant="false" fbc:charge="0"/>
      <species metaid="M_2__45__Dehydro__45__3__45__deoxy__45__D__45__arabino__45__heptonate_7__45__phosphate__91__p__93__" id="M_2__45__Dehydro__45__3__45__deoxy__45__D__45__arabino__45__heptonate_7__45__phosphate__91__p__93__" name="2-Dehydro-3-deoxy-D-arabino-heptonate_7-phosphate[p]" compartment="p" hasOnlySubstanceUnits="false" boundaryCondition="false" constant="false" fbc:charge="0"/>
      <species metaid="M_3__45__Dehydroquinate__91__p__93__" id="M_3__45__Dehydroquinate__91__p__93__" name="3-Dehydroquinate[p]" compartment="p" hasOnlySubstanceUnits="false" boundaryCondition="false" constant="false" fbc:charge="0"/>
      <species metaid="M_3__45__Dehydroshikimate__91__p__93__" id="M_3__45__Dehydroshikimate__91__p__93__" name="3-Dehydroshikimate[p]" compartment="p" hasOnlySubstanceUnits="false" boundaryCondition="false" constant="false" fbc:charge="0"/>
      <species metaid="M_Shikimate__91__p__93__" id="M_Shikimate__91__p__93__" name="Shikimate[p]" compartment="p" hasOnlySubstanceUnits="false" boundaryCondition="false" constant="false" fbc:charge="0"/>
      <species metaid="M_Shikimate_3__45__phosphate__91__p__93__" id="M_Shikimate_3__45__phosphate__91__p__93__" name="Shikimate_3-phosphate[p]" compartment="p" hasOnlySubstanceUnits="false" boundaryCondition="false" constant="false" fbc:charge="0"/>
      <species metaid="M_5__45__O__45____40__1__45__Carboxyvinyl__41____45__3__45__phosphoshikimate__91__p__93__" id="M_5__45__O__45____40__1__45__Carboxyvinyl__41____45__3__45__phosphoshikimate__91__p__93__" name="5-O-(1-Carboxyvinyl)-3-phosphoshikimate[p]" compartment="p" hasOnlySubstanceUnits="false" boundaryCondition="false" constant="false" fbc:charge="0"/>
      <species metaid="M_Chorismate__91__p__93__" id="M_Chorismate__91__p__93__" name="Chorismate[p]" compartment="p" hasOnlySubstanceUnits="false" boundaryCondition="false" constant="false" fbc:charge="0"/>
      <species metaid="M_Anthranilate__91__p__93__" id="M_Anthranilate__91__p__93__" name="Anthranilate[p]" compartment="p" hasOnlySubstanceUnits="false" boundaryCondition="false" constant="false" fbc:charge="0"/>
      <species metaid="M_N__45____40__5__45__Phospho__45__D__45__ribosyl__41__anthranilate__91__p__93__" id="M_N__45____40__5__45__Phospho__45__D__45__ribosyl__41__anthranilate__91__p__93__" name="N-(5-Phospho-D-ribosyl)anthranilate[p]" compartment="p" hasOnlySubstanceUnits="false" boundaryCondition="false" constant="false" fbc:charge="0"/>
      <species metaid="M_1__45____40__2__45__Carboxyphenylamino__41____45__1__45__deoxy__45__D__45__Ribulose_5__45__phosphate__91__p__93__" id="M_1__45____40__2__45__Carboxyphenylamino__41____45__1__45__deoxy__45__D__45__Ribulose_5__45__phosphate__91__p__93__" name="1-(2-Carboxyphenylamino)-1-deoxy-D-Ribulose_5-phosphate[p]" compartment="p" hasOnlySubstanceUnits="false" boundaryCondition="false" constant="false" fbc:charge="0"/>
      <species metaid="M_Indoleglycerol_phosphate__91__p__93__" id="M_Indoleglycerol_phosphate__91__p__93__" name="Indoleglycerol_phosphate[p]" compartment="p" hasOnlySubstanceUnits="false" boundaryCondition="false" constant="false" fbc:charge="0"/>
      <species metaid="M_L__45__Tryptophan__91__p__93__" id="M_L__45__Tryptophan__91__p__93__" name="L-Tryptophan[p]" compartment="p" hasOnlySubstanceUnits="false" boundaryCondition="false" constant="false" fbc:charge="0"/>
      <species metaid="M_Indole__91__p__93__" id="M_Indole__91__p__93__" name="Indole[p]" compartment="p" hasOnlySubstanceUnits="false" boundaryCondition="false" constant="false" fbc:charge="0"/>
      <species metaid="M_Prephenate__91__p__93__" id="M_Prephenate__91__p__93__" name="Prephenate[p]" compartment="p" hasOnlySubstanceUnits="false" boundaryCondition="false" constant="false" fbc:charge="0"/>
      <species metaid="M_L__45__Arogenate__91__p__93__" id="M_L__45__Arogenate__91__p__93__" name="L-Arogenate[p]" compartment="p" hasOnlySubstanceUnits="false" boundaryCondition="false" constant="false" fbc:charge="0"/>
      <species metaid="M_L__45__Phenylalanine__91__p__93__" id="M_L__45__Phenylalanine__91__p__93__" name="L-Phenylalanine[p]" compartment="p" hasOnlySubstanceUnits="false" boundaryCondition="false" constant="false" fbc:charge="0"/>
      <species metaid="M_L__45__Tyrosine__91__p__93__" id="M_L__45__Tyrosine__91__p__93__" name="L-Tyrosine[p]" compartment="p" hasOnlySubstanceUnits="false" boundaryCondition="false" constant="false" fbc:charge="0"/>
      <species metaid="M_3__45____40__4__45__Hydroxyphenyl__41__pyruvate__91__p__93__" id="M_3__45____40__4__45__Hydroxyphenyl__41__pyruvate__91__p__93__" name="3-(4-Hydroxyphenyl)pyruvate[p]" compartment="p" hasOnlySubstanceUnits="false" boundaryCondition="false" constant="false" fbc:charge="0"/>
      <species metaid="M_N__45__Carbamoyl__45__L__45__aspartate__91__p__93__" id="M_N__45__Carbamoyl__45__L__45__aspartate__91__p__93__" name="N-Carbamoyl-L-aspartate[p]" compartment="p" hasOnlySubstanceUnits="false" boundaryCondition="false" constant="false" fbc:charge="0"/>
      <species metaid="M___40__S__41____45__dihydroorotate__91__p__93__" id="M___40__S__41____45__dihydroorotate__91__p__93__" name="(S)-dihydroorotate[p]" compartment="p" hasOnlySubstanceUnits="false" boundaryCondition="false" constant="false" fbc:charge="0"/>
      <species metaid="M_Ubiquinone__91__p__93__" id="M_Ubiquinone__91__p__93__" name="Ubiquinone[p]" compartment="p" hasOnlySubstanceUnits="false" boundaryCondition="false" constant="false" fbc:charge="0"/>
      <species metaid="M_Ubiquinol__91__p__93__" id="M_Ubiquinol__91__p__93__" name="Ubiquinol[p]" compartment="p" hasOnlySubstanceUnits="false" boundaryCondition="false" constant="false" fbc:charge="0"/>
      <species metaid="M_Orotate__91__p__93__" id="M_Orotate__91__p__93__" name="Orotate[p]" compartment="p" hasOnlySubstanceUnits="false" boundaryCondition="false" constant="false" fbc:charge="0"/>
      <species metaid="M_Orotidine_5__39____45__phosphate__91__p__93__" id="M_Orotidine_5__39____45__phosphate__91__p__93__" name="Orotidine_5&apos;-phosphate[p]" compartment="p" hasOnlySubstanceUnits="false" boundaryCondition="false" constant="false" fbc:charge="0"/>
      <species metaid="M_UMP__91__p__93__" id="M_UMP__91__p__93__" name="UMP[p]" compartment="p" hasOnlySubstanceUnits="false" boundaryCondition="false" constant="false" fbc:charge="0"/>
      <species metaid="M_UDP__91__p__93__" id="M_UDP__91__p__93__" name="UDP[p]" compartment="p" hasOnlySubstanceUnits="false" boundaryCondition="false" constant="false" fbc:charge="0"/>
      <species metaid="M_UTP__91__p__93__" id="M_UTP__91__p__93__" name="UTP[p]" compartment="p" hasOnlySubstanceUnits="false" boundaryCondition="false" constant="false" fbc:charge="0"/>
      <species metaid="M_dCDP__91__p__93__" id="M_dCDP__91__p__93__" name="dCDP[p]" compartment="p" hasOnlySubstanceUnits="false" boundaryCondition="false" constant="false" fbc:charge="0"/>
      <species metaid="M_dCTP__91__p__93__" id="M_dCTP__91__p__93__" name="dCTP[p]" compartment="p" hasOnlySubstanceUnits="false" boundaryCondition="false" constant="false" fbc:charge="0"/>
      <species metaid="M_dUTP__91__p__93__" id="M_dUTP__91__p__93__" name="dUTP[p]" compartment="p" hasOnlySubstanceUnits="false" boundaryCondition="false" constant="false" fbc:charge="0"/>
      <species metaid="M_dUDP__91__p__93__" id="M_dUDP__91__p__93__" name="dUDP[p]" compartment="p" hasOnlySubstanceUnits="false" boundaryCondition="false" constant="false" fbc:charge="0"/>
      <species metaid="M_dAMP__91__p__93__" id="M_dAMP__91__p__93__" name="dAMP[p]" compartment="p" hasOnlySubstanceUnits="false" boundaryCondition="false" constant="false" fbc:charge="0"/>
      <species metaid="M_dTMP__91__p__93__" id="M_dTMP__91__p__93__" name="dTMP[p]" compartment="p" hasOnlySubstanceUnits="false" boundaryCondition="false" constant="false" fbc:charge="0"/>
      <species metaid="M_dTDP__91__p__93__" id="M_dTDP__91__p__93__" name="dTDP[p]" compartment="p" hasOnlySubstanceUnits="false" boundaryCondition="false" constant="false" fbc:charge="0"/>
      <species metaid="M_dTTP__91__p__93__" id="M_dTTP__91__p__93__" name="dTTP[p]" compartment="p" hasOnlySubstanceUnits="false" boundaryCondition="false" constant="false" fbc:charge="0"/>
      <species metaid="M_CDP__91__p__93__" id="M_CDP__91__p__93__" name="CDP[p]" compartment="p" hasOnlySubstanceUnits="false" boundaryCondition="false" constant="false" fbc:charge="0"/>
      <species metaid="M_CMP__91__p__93__" id="M_CMP__91__p__93__" name="CMP[p]" compartment="p" hasOnlySubstanceUnits="false" boundaryCondition="false" constant="false" fbc:charge="0"/>
      <species metaid="M_CTP__91__p__93__" id="M_CTP__91__p__93__" name="CTP[p]" compartment="p" hasOnlySubstanceUnits="false" boundaryCondition="false" constant="false" fbc:charge="0"/>
      <species metaid="M_Carbohydrate__91__c__93__" id="M_Carbohydrate__91__c__93__" name="Carbohydrate[c]" compartment="c" hasOnlySubstanceUnits="false" boundaryCondition="false" constant="false" fbc:charge="0"/>
      <species metaid="M_Fiber__91__c__93__" id="M_Fiber__91__c__93__" name="Fiber[c]" compartment="c" hasOnlySubstanceUnits="false" boundaryCondition="false" constant="false" fbc:charge="0"/>
      <species metaid="M_L__45__Tyrosine__91__c__93__" id="M_L__45__Tyrosine__91__c__93__" name="L-Tyrosine[c]" compartment="c" hasOnlySubstanceUnits="false" boundaryCondition="false" constant="false" fbc:charge="0"/>
      <species metaid="M_Protein__91__c__93__" id="M_Protein__91__c__93__" name="Protein[c]" compartment="c" hasOnlySubstanceUnits="false" boundaryCondition="false" constant="false" fbc:charge="0"/>
      <species metaid="M_Fat__91__c__93__" id="M_Fat__91__c__93__" name="Fat[c]" compartment="c" hasOnlySubstanceUnits="false" boundaryCondition="false" constant="false" fbc:charge="0"/>
      <species metaid="M_Biomass__91__c__93__" id="M_Biomass__91__c__93__" name="Biomass[c]" compartment="c" hasOnlySubstanceUnits="false" boundaryCondition="false" constant="false" fbc:charge="0"/>
      <species metaid="M___40__Enzyme__41____45__cysteine__91__c__93__" id="M___40__Enzyme__41____45__cysteine__91__c__93__" name="(Enzyme)-cysteine[c]" compartment="c" hasOnlySubstanceUnits="false" boundaryCondition="false" constant="false" fbc:charge="0"/>
      <species metaid="M___40__Enzyme__41____45__S__45__sulfanylcysteine__91__c__93__" id="M___40__Enzyme__41____45__S__45__sulfanylcysteine__91__c__93__" name="(Enzyme)-S-sulfanylcysteine[c]" compartment="c" hasOnlySubstanceUnits="false" boundaryCondition="false" constant="false" fbc:charge="0"/>
      <species metaid="M_Acceptor__91__c__93__" id="M_Acceptor__91__c__93__" name="Acceptor[c]" compartment="c" hasOnlySubstanceUnits="false" boundaryCondition="false" constant="false" fbc:charge="0"/>
      <species metaid="M_Reduced_acceptor__91__c__93__" id="M_Reduced_acceptor__91__c__93__" name="Reduced_acceptor[c]" compartment="c" hasOnlySubstanceUnits="false" boundaryCondition="false" constant="false" fbc:charge="0"/>
      <species metaid="M_1__44__4__45__alpha__45__D__45__Glucan__40__n__41____91__c__93__" id="M_1__44__4__45__alpha__45__D__45__Glucan__40__n__41____91__c__93__" name="1,4-alpha-D-Glucan(n)[c]" compartment="c" hasOnlySubstanceUnits="false" boundaryCondition="false" constant="false" fbc:charge="0"/>
      <species metaid="M_3__45____40__4__45__Hydroxyphenyl__41__pyruvate__91__c__93__" id="M_3__45____40__4__45__Hydroxyphenyl__41__pyruvate__91__c__93__" name="3-(4-Hydroxyphenyl)pyruvate[c]" compartment="c" hasOnlySubstanceUnits="false" boundaryCondition="false" constant="false" fbc:charge="0"/>
      <species metaid="M_Dodecanoic_acid__91__c__93__" id="M_Dodecanoic_acid__91__c__93__" name="Dodecanoic_acid[c]" compartment="c" hasOnlySubstanceUnits="false" boundaryCondition="false" constant="false" fbc:charge="0"/>
      <species metaid="M_Hydrogen_sulfide__91__c__93__" id="M_Hydrogen_sulfide__91__c__93__" name="Hydrogen_sulfide[c]" compartment="c" hasOnlySubstanceUnits="false" boundaryCondition="false" constant="false" fbc:charge="0"/>
      <species metaid="M_S__45__Adenosyl__45__L__45__methionine__91__c__93__" id="M_S__45__Adenosyl__45__L__45__methionine__91__c__93__" name="S-Adenosyl-L-methionine[c]" compartment="c" hasOnlySubstanceUnits="false" boundaryCondition="false" constant="false" fbc:charge="0"/>
      <species metaid="M_S__45__Adenosyl__45__L__45__homocysteine__91__c__93__" id="M_S__45__Adenosyl__45__L__45__homocysteine__91__c__93__" name="S-Adenosyl-L-homocysteine[c]" compartment="c" hasOnlySubstanceUnits="false" boundaryCondition="false" constant="false" fbc:charge="0"/>
      <species metaid="M_Tetrahydropteroyltri__45__L__45__glutamate__91__c__93__" id="M_Tetrahydropteroyltri__45__L__45__glutamate__91__c__93__" name="Tetrahydropteroyltri-L-glutamate[c]" compartment="c" hasOnlySubstanceUnits="false" boundaryCondition="false" constant="false" fbc:charge="0"/>
      <species metaid="M_5__45__Methyltetrahydropteroyltri__45__L__45__glutamate__91__c__93__" id="M_5__45__Methyltetrahydropteroyltri__45__L__45__glutamate__91__c__93__" name="5-Methyltetrahydropteroyltri-L-glutamate[c]" compartment="c" hasOnlySubstanceUnits="false" boundaryCondition="false" constant="false" fbc:charge="0"/>
      <species metaid="M_Ubiquinone__91__c__93__" id="M_Ubiquinone__91__c__93__" name="Ubiquinone[c]" compartment="c" hasOnlySubstanceUnits="false" boundaryCondition="false" constant="false" fbc:charge="0"/>
      <species metaid="M_Thiamin_diphosphate__91__c__93__" id="M_Thiamin_diphosphate__91__c__93__" name="Thiamin_diphosphate[c]" compartment="c" hasOnlySubstanceUnits="false" boundaryCondition="false" constant="false" fbc:charge="0"/>
      <species metaid="M_L__45__Cysteine__91__c__93__" id="M_L__45__Cysteine__91__c__93__" name="L-Cysteine[c]" compartment="c" hasOnlySubstanceUnits="false" boundaryCondition="false" constant="false" fbc:charge="0"/>
    </listOfSpecies>
    <listOfParameters>
      <parameter id="FB1N1000" value="-1000" constant="true"/>
      <parameter id="FB2N1000" value="1000" constant="true"/>
    </listOfParameters>
    <listOfReactions>
      <reaction metaid="R00802_c" id="R00802_c" name="R00802_c" reversible="true" fast="false" fbc:lowerFluxBound="FB1N1000" fbc:upperFluxBound="FB2N1000">
        <notes>
          <body xmlns="http://www.w3.org/1999/xhtml">
            <p>Confidence Level: 0</p>
          </body>
        </notes>
        <listOfReactants>
          <speciesReference species="M_Sucrose__91__c__93__" stoichiometry="1" constant="true"/>
          <speciesReference species="M_H2O__91__c__93__" stoichiometry="1" constant="true"/>
        </listOfReactants>
        <listOfProducts>
          <speciesReference species="M_beta__45__D__45__Fructose__91__c__93__" stoichiometry="1" constant="true"/>
          <speciesReference species="M_alpha__45__D__45__Glucose__91__c__93__" stoichiometry="1" constant="true"/>
        </listOfProducts>
      </reaction>
      <reaction metaid="R00806_c" id="R00806_c" name="R00806_c" reversible="true" fast="false" fbc:lowerFluxBound="FB1N1000" fbc:upperFluxBound="FB2N1000">
        <notes>
          <body xmlns="http://www.w3.org/1999/xhtml">
            <p>Confidence Level: 0</p>
            <p>KEGG: change D-fructose to beta-D-Fructose</p>
          </body>
        </notes>
        <listOfReactants>
          <speciesReference species="M_beta__45__D__45__Fructose__91__c__93__" stoichiometry="1" constant="true"/>
          <speciesReference species="M_UDP__45__glucose__91__c__93__" stoichiometry="1" constant="true"/>
        </listOfReactants>
        <listOfProducts>
          <speciesReference species="M_Sucrose__91__c__93__" stoichiometry="1" constant="true"/>
          <speciesReference species="M_UDP__91__c__93__" stoichiometry="1" constant="true"/>
        </listOfProducts>
      </reaction>
      <reaction metaid="R01602_c" id="R01602_c" name="R01602_c" reversible="true" fast="false" fbc:lowerFluxBound="FB1N1000" fbc:upperFluxBound="FB2N1000">
        <notes>
          <body xmlns="http://www.w3.org/1999/xhtml">
            <p>Confidence Level: 0</p>
          </body>
        </notes>
        <listOfReactants>
          <speciesReference species="M_alpha__45__D__45__Glucose__91__c__93__" stoichiometry="1" constant="true"/>
        </listOfReactants>
        <listOfProducts>
          <speciesReference species="M_beta__45__D__45__Glucose__91__c__93__" stoichiometry="1" constant="true"/>
        </listOfProducts>
      </reaction>
      <reaction metaid="R01786_c" id="R01786_c" name="R01786_c" reversible="true" fast="false" fbc:lowerFluxBound="FB1N1000" fbc:upperFluxBound="FB2N1000">
        <notes>
          <body xmlns="http://www.w3.org/1999/xhtml">
            <p>Confidence Level: 0</p>
          </body>
        </notes>
        <listOfReactants>
          <speciesReference species="M_alpha__45__D__45__Glucose__91__c__93__" stoichiometry="1" constant="true"/>
          <speciesReference species="M_ATP__91__c__93__" stoichiometry="1" constant="true"/>
        </listOfReactants>
        <listOfProducts>
          <speciesReference species="M_ADP__91__c__93__" stoichiometry="1" constant="true"/>
          <speciesReference species="M_alpha__45__D__45__Glucose_6__45__phosphate__91__c__93__" stoichiometry="1" constant="true"/>
        </listOfProducts>
      </reaction>
      <reaction metaid="R03920_c" id="R03920_c" name="R03920_c" reversible="true" fast="false" fbc:lowerFluxBound="FB1N1000" fbc:upperFluxBound="FB2N1000">
        <notes>
          <body xmlns="http://www.w3.org/1999/xhtml">
            <p>Confidence Level: 0</p>
          </body>
        </notes>
        <listOfReactants>
          <speciesReference species="M_beta__45__D__45__Fructose__91__c__93__" stoichiometry="1" constant="true"/>
          <speciesReference species="M_ATP__91__c__93__" stoichiometry="1" constant="true"/>
        </listOfReactants>
        <listOfProducts>
          <speciesReference species="M_ADP__91__c__93__" stoichiometry="1" constant="true"/>
          <speciesReference species="M_beta__45__D__45__Fructose_6__45__phosphate__91__c__93__" stoichiometry="1" constant="true"/>
        </listOfProducts>
      </reaction>
      <reaction metaid="R03321_c" id="R03321_c" name="R03321_c" reversible="true" fast="false" fbc:lowerFluxBound="FB1N1000" fbc:upperFluxBound="FB2N1000">
        <notes>
          <body xmlns="http://www.w3.org/1999/xhtml">
            <p>Confidence Level: 0</p>
          </body>
        </notes>
        <listOfReactants>
          <speciesReference species="M_beta__45__D__45__Glucose_6__45__phosphate__91__c__93__" stoichiometry="1" constant="true"/>
        </listOfReactants>
        <listOfProducts>
          <speciesReference species="M_beta__45__D__45__Fructose_6__45__phosphate__91__c__93__" stoichiometry="1" constant="true"/>
        </listOfProducts>
      </reaction>
      <reaction metaid="R02740_c" id="R02740_c" name="R02740_c" reversible="true" fast="false" fbc:lowerFluxBound="FB1N1000" fbc:upperFluxBound="FB2N1000">
        <notes>
          <body xmlns="http://www.w3.org/1999/xhtml">
            <p>Confidence Level: 0</p>
          </body>
        </notes>
        <listOfReactants>
          <speciesReference species="M_alpha__45__D__45__Glucose_6__45__phosphate__91__c__93__" stoichiometry="1" constant="true"/>
        </listOfReactants>
        <listOfProducts>
          <speciesReference species="M_beta__45__D__45__Fructose_6__45__phosphate__91__c__93__" stoichiometry="1" constant="true"/>
        </listOfProducts>
      </reaction>
      <reaction metaid="R00289_c" id="R00289_c" name="R00289_c" reversible="true" fast="false" fbc:lowerFluxBound="FB1N1000" fbc:upperFluxBound="FB2N1000">
        <notes>
          <body xmlns="http://www.w3.org/1999/xhtml">
            <p>Confidence Level: 0</p>
            <p>KEGG: change D-Glucose_1-phosphate to alpha-D-Glucose_1-phosphate</p>
          </body>
        </notes>
        <listOfReactants>
          <speciesReference species="M_UDP__45__glucose__91__c__93__" stoichiometry="1" constant="true"/>
          <speciesReference species="M_Diphosphate__91__c__93__" stoichiometry="1" constant="true"/>
        </listOfReactants>
        <listOfProducts>
          <speciesReference species="M_UTP__91__c__93__" stoichiometry="1" constant="true"/>
          <speciesReference species="M_alpha__45__D__45__Glucose_1__45__phosphate__91__c__93__" stoichiometry="1" constant="true"/>
        </listOfProducts>
      </reaction>
      <reaction metaid="R08639_c" id="R08639_c" name="R08639_c" reversible="true" fast="false" fbc:lowerFluxBound="FB1N1000" fbc:upperFluxBound="FB2N1000">
        <notes>
          <body xmlns="http://www.w3.org/1999/xhtml">
            <p>Confidence Level: 0</p>
            <p>KEGG: change D-Glucose_1-phosphate to alpha-D-Glucose_1-phosphate; change D-Glucose_6-phosphate to alpha-D-Glucose_6-phosphate</p>
          </body>
        </notes>
        <listOfReactants>
          <speciesReference species="M_alpha__45__D__45__Glucose_1__45__phosphate__91__c__93__" stoichiometry="1" constant="true"/>
        </listOfReactants>
        <listOfProducts>
          <speciesReference species="M_alpha__45__D__45__Glucose_6__45__phosphate__91__c__93__" stoichiometry="1" constant="true"/>
        </listOfProducts>
      </reaction>
      <reaction metaid="R02739_c" id="R02739_c" name="R02739_c" reversible="true" fast="false" fbc:lowerFluxBound="FB1N1000" fbc:upperFluxBound="FB2N1000">
        <notes>
          <body xmlns="http://www.w3.org/1999/xhtml">
            <p>Confidence Level: 0</p>
          </body>
        </notes>
        <listOfReactants>
          <speciesReference species="M_alpha__45__D__45__Glucose_6__45__phosphate__91__c__93__" stoichiometry="1" constant="true"/>
        </listOfReactants>
        <listOfProducts>
          <speciesReference species="M_beta__45__D__45__Glucose_6__45__phosphate__91__c__93__" stoichiometry="1" constant="true"/>
        </listOfProducts>
      </reaction>
      <reaction metaid="R01600_c" id="R01600_c" name="R01600_c" reversible="true" fast="false" fbc:lowerFluxBound="FB1N1000" fbc:upperFluxBound="FB2N1000">
        <notes>
          <body xmlns="http://www.w3.org/1999/xhtml">
            <p>Confidence Level: 0</p>
          </body>
        </notes>
        <listOfReactants>
          <speciesReference species="M_beta__45__D__45__Glucose__91__c__93__" stoichiometry="1" constant="true"/>
          <speciesReference species="M_ATP__91__c__93__" stoichiometry="1" constant="true"/>
        </listOfReactants>
        <listOfProducts>
          <speciesReference species="M_ADP__91__c__93__" stoichiometry="1" constant="true"/>
          <speciesReference species="M_beta__45__D__45__Glucose_6__45__phosphate__91__c__93__" stoichiometry="1" constant="true"/>
        </listOfProducts>
      </reaction>
      <reaction metaid="R00287_c" id="R00287_c" name="R00287_c" reversible="true" fast="false" fbc:lowerFluxBound="FB1N1000" fbc:upperFluxBound="FB2N1000">
        <notes>
          <body xmlns="http://www.w3.org/1999/xhtml">
            <p>Confidence Level: 0</p>
            <p>NOTES: [3]add reaction to solve UMP[c] and Uridine[c] gap</p>
          </body>
        </notes>
        <listOfReactants>
          <speciesReference species="M_H2O__91__c__93__" stoichiometry="1" constant="true"/>
          <speciesReference species="M_UDP__45__glucose__91__c__93__" stoichiometry="1" constant="true"/>
        </listOfReactants>
        <listOfProducts>
          <speciesReference species="M_alpha__45__D__45__Glucose_1__45__phosphate__91__c__93__" stoichiometry="1" constant="true"/>
          <speciesReference species="M_UMP__91__c__93__" stoichiometry="1" constant="true"/>
        </listOfProducts>
      </reaction>
      <reaction metaid="R02889_c" id="R02889_c" name="R02889_c" reversible="true" fast="false" fbc:lowerFluxBound="FB1N1000" fbc:upperFluxBound="FB2N1000">
        <notes>
          <body xmlns="http://www.w3.org/1999/xhtml">
            <p>Confidence Level: 0</p>
            <p>NOTES: [2]complex metabolite</p>
          </body>
        </notes>
        <listOfReactants>
          <speciesReference species="M_UDP__45__glucose__91__c__93__" stoichiometry="1" constant="true"/>
          <speciesReference species="M_Cellulose__40__n__41____91__c__93__" stoichiometry="1" constant="true"/>
        </listOfReactants>
        <listOfProducts>
          <speciesReference species="M_UDP__91__c__93__" stoichiometry="1" constant="true"/>
          <speciesReference species="M_Cellulose__40__n__43__1__41____91__c__93__" stoichiometry="1" constant="true"/>
        </listOfProducts>
      </reaction>
      <reaction metaid="R00286_c" id="R00286_c" name="R00286_c" reversible="true" fast="false" fbc:lowerFluxBound="FB1N1000" fbc:upperFluxBound="FB2N1000">
        <notes>
          <body xmlns="http://www.w3.org/1999/xhtml">
            <p>Confidence Level: 0</p>
          </body>
        </notes>
        <listOfReactants>
          <speciesReference species="M_H2O__91__c__93__" stoichiometry="1" constant="true"/>
          <speciesReference species="M_UDP__45__glucose__91__c__93__" stoichiometry="1" constant="true"/>
          <speciesReference species="M_NAD__43____91__c__93__" stoichiometry="2" constant="true"/>
        </listOfReactants>
        <listOfProducts>
          <speciesReference species="M_UDP__45__glucuronate__91__c__93__" stoichiometry="1" constant="true"/>
          <speciesReference species="M_NADH__91__c__93__" stoichiometry="2" constant="true"/>
          <speciesReference species="M_H__43____91__c__93__" stoichiometry="2" constant="true"/>
        </listOfProducts>
      </reaction>
      <reaction metaid="R02886_c" id="R02886_c" name="R02886_c" reversible="true" fast="false" fbc:lowerFluxBound="FB1N1000" fbc:upperFluxBound="FB2N1000">
        <notes>
          <body xmlns="http://www.w3.org/1999/xhtml">
            <p>Confidence Level: 0</p>
            <p>NOTES: [2]complex metabolite</p>
          </body>
        </notes>
        <listOfReactants>
          <speciesReference species="M_H2O__91__c__93__" stoichiometry="1" constant="true"/>
          <speciesReference species="M_Cellulose__40__n__43__1__41____91__c__93__" stoichiometry="1" constant="true"/>
        </listOfReactants>
        <listOfProducts>
          <speciesReference species="M_Cellulose__40__n__41____91__c__93__" stoichiometry="1" constant="true"/>
          <speciesReference species="M_Cellobiose__91__c__93__" stoichiometry="1" constant="true"/>
        </listOfProducts>
      </reaction>
      <reaction metaid="R01384_c" id="R01384_c" name="R01384_c" reversible="true" fast="false" fbc:lowerFluxBound="FB1N1000" fbc:upperFluxBound="FB2N1000">
        <notes>
          <body xmlns="http://www.w3.org/1999/xhtml">
            <p>Confidence Level: 0</p>
          </body>
        </notes>
        <listOfReactants>
          <speciesReference species="M_UDP__45__glucuronate__91__c__93__" stoichiometry="1" constant="true"/>
        </listOfReactants>
        <listOfProducts>
          <speciesReference species="M_UDP__45__D__45__xylose__91__c__93__" stoichiometry="1" constant="true"/>
          <speciesReference species="M_CO2__91__c__93__" stoichiometry="1" constant="true"/>
        </listOfProducts>
      </reaction>
      <reaction metaid="R03928_c" id="R03928_c" name="R03928_c" reversible="true" fast="false" fbc:lowerFluxBound="FB1N1000" fbc:upperFluxBound="FB2N1000">
        <notes>
          <body xmlns="http://www.w3.org/1999/xhtml">
            <p>Confidence Level: 0</p>
            <p>NOTES: [2]complex metabolite</p>
          </body>
        </notes>
        <listOfReactants>
          <speciesReference species="M_UDP__45__D__45__xylose__91__c__93__" stoichiometry="1" constant="true"/>
          <speciesReference species="M_1__44__4__45__beta__45__D__45__Xylan__40__n__41____91__c__93__" stoichiometry="1" constant="true"/>
        </listOfReactants>
        <listOfProducts>
          <speciesReference species="M_UDP__91__c__93__" stoichiometry="1" constant="true"/>
          <speciesReference species="M_1__44__4__45__beta__45__D__45__Xylan__40__n__43__1__41____91__c__93__" stoichiometry="1" constant="true"/>
        </listOfProducts>
      </reaction>
      <reaction metaid="R01433_c" id="R01433_c" name="R01433_c" reversible="true" fast="false" fbc:lowerFluxBound="FB1N1000" fbc:upperFluxBound="FB2N1000">
        <notes>
          <body xmlns="http://www.w3.org/1999/xhtml">
            <p>Confidence Level: 0</p>
            <p>NOTES: [2]complex metabolite</p>
          </body>
        </notes>
        <listOfReactants>
          <speciesReference species="M_H2O__91__c__93__" stoichiometry="1" constant="true"/>
          <speciesReference species="M_1__44__4__45__beta__45__D__45__Xylan__40__n__43__1__41____91__c__93__" stoichiometry="1" constant="true"/>
        </listOfReactants>
        <listOfProducts>
          <speciesReference species="M_1__44__4__45__beta__45__D__45__Xylan__40__n__41____91__c__93__" stoichiometry="1" constant="true"/>
          <speciesReference species="M_D__45__Xylose__91__c__93__" stoichiometry="1" constant="true"/>
        </listOfProducts>
      </reaction>
      <reaction metaid="R01830_c" id="R01830_c" name="R01830_c" reversible="true" fast="false" fbc:lowerFluxBound="FB1N1000" fbc:upperFluxBound="FB2N1000">
        <notes>
          <body xmlns="http://www.w3.org/1999/xhtml">
            <p>Confidence Level: 0</p>
          </body>
        </notes>
        <listOfReactants>
          <speciesReference species="M_beta__45__D__45__Fructose_6__45__phosphate__91__c__93__" stoichiometry="1" constant="true"/>
          <speciesReference species="M_D__45__Glyceraldehyde_3__45__phosphate__91__c__93__" stoichiometry="1" constant="true"/>
        </listOfReactants>
        <listOfProducts>
          <speciesReference species="M_D__45__Erythrose_4__45__phosphate__91__c__93__" stoichiometry="1" constant="true"/>
          <speciesReference species="M_D__45__Xylulose_5__45__phosphate__91__c__93__" stoichiometry="1" constant="true"/>
        </listOfProducts>
      </reaction>
      <reaction metaid="R01529_c" id="R01529_c" name="R01529_c" reversible="true" fast="false" fbc:lowerFluxBound="FB1N1000" fbc:upperFluxBound="FB2N1000">
        <notes>
          <body xmlns="http://www.w3.org/1999/xhtml">
            <p>Confidence Level: 0</p>
          </body>
        </notes>
        <listOfReactants>
          <speciesReference species="M_D__45__Ribulose_5__45__phosphate__91__c__93__" stoichiometry="1" constant="true"/>
        </listOfReactants>
        <listOfProducts>
          <speciesReference species="M_D__45__Xylulose_5__45__phosphate__91__c__93__" stoichiometry="1" constant="true"/>
        </listOfProducts>
      </reaction>
      <reaction metaid="R01056_c" id="R01056_c" name="R01056_c" reversible="true" fast="false" fbc:lowerFluxBound="FB1N1000" fbc:upperFluxBound="FB2N1000">
        <notes>
          <body xmlns="http://www.w3.org/1999/xhtml">
            <p>Confidence Level: 0</p>
          </body>
        </notes>
        <listOfReactants>
          <speciesReference species="M_D__45__Ribose_5__45__phosphate__91__c__93__" stoichiometry="1" constant="true"/>
        </listOfReactants>
        <listOfProducts>
          <speciesReference species="M_D__45__Ribulose_5__45__phosphate__91__c__93__" stoichiometry="1" constant="true"/>
        </listOfProducts>
      </reaction>
      <reaction metaid="R01641_c" id="R01641_c" name="R01641_c" reversible="true" fast="false" fbc:lowerFluxBound="FB1N1000" fbc:upperFluxBound="FB2N1000">
        <notes>
          <body xmlns="http://www.w3.org/1999/xhtml">
            <p>Confidence Level: 0</p>
          </body>
        </notes>
        <listOfReactants>
          <speciesReference species="M_D__45__Glyceraldehyde_3__45__phosphate__91__c__93__" stoichiometry="1" constant="true"/>
          <speciesReference species="M_Sedoheptulose_7__45__phosphate__91__c__93__" stoichiometry="1" constant="true"/>
        </listOfReactants>
        <listOfProducts>
          <speciesReference species="M_D__45__Xylulose_5__45__phosphate__91__c__93__" stoichiometry="1" constant="true"/>
          <speciesReference species="M_D__45__Ribose_5__45__phosphate__91__c__93__" stoichiometry="1" constant="true"/>
        </listOfProducts>
      </reaction>
      <reaction metaid="R01845_c" id="R01845_c" name="R01845_c" reversible="true" fast="false" fbc:lowerFluxBound="FB1N1000" fbc:upperFluxBound="FB2N1000">
        <notes>
          <body xmlns="http://www.w3.org/1999/xhtml">
            <p>Confidence Level: 0</p>
          </body>
        </notes>
        <listOfReactants>
          <speciesReference species="M_H2O__91__c__93__" stoichiometry="1" constant="true"/>
          <speciesReference species="M_Sedoheptulose_1__44__7__45__bisphosphate__91__c__93__" stoichiometry="1" constant="true"/>
        </listOfReactants>
        <listOfProducts>
          <speciesReference species="M_Sedoheptulose_7__45__phosphate__91__c__93__" stoichiometry="1" constant="true"/>
          <speciesReference species="M_Orthophosphate__91__c__93__" stoichiometry="1" constant="true"/>
        </listOfProducts>
      </reaction>
      <reaction metaid="R01049_c" id="R01049_c" name="R01049_c" reversible="true" fast="false" fbc:lowerFluxBound="FB1N1000" fbc:upperFluxBound="FB2N1000">
        <notes>
          <body xmlns="http://www.w3.org/1999/xhtml">
            <p>Confidence Level: 0</p>
          </body>
        </notes>
        <listOfReactants>
          <speciesReference species="M_ATP__91__c__93__" stoichiometry="1" constant="true"/>
          <speciesReference species="M_D__45__Ribose_5__45__phosphate__91__c__93__" stoichiometry="1" constant="true"/>
        </listOfReactants>
        <listOfProducts>
          <speciesReference species="M_AMP__91__c__93__" stoichiometry="1" constant="true"/>
          <speciesReference species="M_5__45__Phospho__45__alpha__45__D__45__ribose_1__45__diphosphate__91__c__93__" stoichiometry="1" constant="true"/>
        </listOfProducts>
      </reaction>
      <reaction metaid="R01829_c" id="R01829_c" name="R01829_c" reversible="true" fast="false" fbc:lowerFluxBound="FB1N1000" fbc:upperFluxBound="FB2N1000">
        <notes>
          <body xmlns="http://www.w3.org/1999/xhtml">
            <p>Confidence Level: 0</p>
          </body>
        </notes>
        <listOfReactants>
          <speciesReference species="M_Sedoheptulose_1__44__7__45__bisphosphate__91__c__93__" stoichiometry="1" constant="true"/>
        </listOfReactants>
        <listOfProducts>
          <speciesReference species="M_D__45__Erythrose_4__45__phosphate__91__c__93__" stoichiometry="1" constant="true"/>
          <speciesReference species="M_Glycerone_phosphate__91__c__93__" stoichiometry="1" constant="true"/>
        </listOfProducts>
      </reaction>
      <reaction metaid="R01051_c" id="R01051_c" name="R01051_c" reversible="true" fast="false" fbc:lowerFluxBound="FB1N1000" fbc:upperFluxBound="FB2N1000">
        <notes>
          <body xmlns="http://www.w3.org/1999/xhtml">
            <p>Confidence Level: 0</p>
            <p>NOTES: [3]add reaction to solve Guanosine[c] and D-Ribose[c] gap</p>
          </body>
        </notes>
        <listOfReactants>
          <speciesReference species="M_ATP__91__c__93__" stoichiometry="1" constant="true"/>
          <speciesReference species="M_D__45__Ribose__91__c__93__" stoichiometry="1" constant="true"/>
        </listOfReactants>
        <listOfProducts>
          <speciesReference species="M_ADP__91__c__93__" stoichiometry="1" constant="true"/>
          <speciesReference species="M_D__45__Ribose_5__45__phosphate__91__c__93__" stoichiometry="1" constant="true"/>
        </listOfProducts>
      </reaction>
      <reaction metaid="R01827_c" id="R01827_c" name="R01827_c" reversible="true" fast="false" fbc:lowerFluxBound="FB1N1000" fbc:upperFluxBound="FB2N1000">
        <notes>
          <body xmlns="http://www.w3.org/1999/xhtml">
            <p>Confidence Level: 0</p>
          </body>
        </notes>
        <listOfReactants>
          <speciesReference species="M_D__45__Glyceraldehyde_3__45__phosphate__91__c__93__" stoichiometry="1" constant="true"/>
          <speciesReference species="M_Sedoheptulose_7__45__phosphate__91__c__93__" stoichiometry="1" constant="true"/>
        </listOfReactants>
        <listOfProducts>
          <speciesReference species="M_beta__45__D__45__Fructose_6__45__phosphate__91__c__93__" stoichiometry="1" constant="true"/>
          <speciesReference species="M_D__45__Erythrose_4__45__phosphate__91__c__93__" stoichiometry="1" constant="true"/>
        </listOfProducts>
      </reaction>
      <reaction metaid="R02736_c" id="R02736_c" name="R02736_c" reversible="true" fast="false" fbc:lowerFluxBound="FB1N1000" fbc:upperFluxBound="FB2N1000">
        <notes>
          <body xmlns="http://www.w3.org/1999/xhtml">
            <p>Confidence Level: 0</p>
          </body>
        </notes>
        <listOfReactants>
          <speciesReference species="M_beta__45__D__45__Glucose_6__45__phosphate__91__c__93__" stoichiometry="1" constant="true"/>
          <speciesReference species="M_NADP__43____91__c__93__" stoichiometry="1" constant="true"/>
        </listOfReactants>
        <listOfProducts>
          <speciesReference species="M_H__43____91__c__93__" stoichiometry="1" constant="true"/>
          <speciesReference species="M_D__45__Glucono__45__1__44__5__45__lactone_6__45__phosphate__91__c__93__" stoichiometry="1" constant="true"/>
          <speciesReference species="M_NADPH__91__c__93__" stoichiometry="1" constant="true"/>
        </listOfProducts>
      </reaction>
      <reaction metaid="R02035_c" id="R02035_c" name="R02035_c" reversible="true" fast="false" fbc:lowerFluxBound="FB1N1000" fbc:upperFluxBound="FB2N1000">
        <notes>
          <body xmlns="http://www.w3.org/1999/xhtml">
            <p>Confidence Level: 0</p>
          </body>
        </notes>
        <listOfReactants>
          <speciesReference species="M_H2O__91__c__93__" stoichiometry="1" constant="true"/>
          <speciesReference species="M_D__45__Glucono__45__1__44__5__45__lactone_6__45__phosphate__91__c__93__" stoichiometry="1" constant="true"/>
        </listOfReactants>
        <listOfProducts>
          <speciesReference species="M_6__45__Phospho__45__D__45__gluconate__91__c__93__" stoichiometry="1" constant="true"/>
        </listOfProducts>
      </reaction>
      <reaction metaid="R01528_c" id="R01528_c" name="R01528_c" reversible="true" fast="false" fbc:lowerFluxBound="FB1N1000" fbc:upperFluxBound="FB2N1000">
        <notes>
          <body xmlns="http://www.w3.org/1999/xhtml">
            <p>Confidence Level: 0</p>
          </body>
        </notes>
        <listOfReactants>
          <speciesReference species="M_NADP__43____91__c__93__" stoichiometry="1" constant="true"/>
          <speciesReference species="M_6__45__Phospho__45__D__45__gluconate__91__c__93__" stoichiometry="1" constant="true"/>
        </listOfReactants>
        <listOfProducts>
          <speciesReference species="M_H__43____91__c__93__" stoichiometry="1" constant="true"/>
          <speciesReference species="M_CO2__91__c__93__" stoichiometry="1" constant="true"/>
          <speciesReference species="M_D__45__Ribulose_5__45__phosphate__91__c__93__" stoichiometry="1" constant="true"/>
          <speciesReference species="M_NADPH__91__c__93__" stoichiometry="1" constant="true"/>
        </listOfProducts>
      </reaction>
      <reaction metaid="R02073_c" id="R02073_c" name="R02073_c" reversible="true" fast="false" fbc:lowerFluxBound="FB1N1000" fbc:upperFluxBound="FB2N1000">
        <notes>
          <body xmlns="http://www.w3.org/1999/xhtml">
            <p>Confidence Level: 0</p>
          </body>
        </notes>
        <listOfReactants>
          <speciesReference species="M_beta__45__D__45__Fructose_6__45__phosphate__91__c__93__" stoichiometry="1" constant="true"/>
          <speciesReference species="M_Diphosphate__91__c__93__" stoichiometry="1" constant="true"/>
        </listOfReactants>
        <listOfProducts>
          <speciesReference species="M_Orthophosphate__91__c__93__" stoichiometry="1" constant="true"/>
          <speciesReference species="M_beta__45__D__45__Fructose_1__44__6__45__bisphosphate__91__c__93__" stoichiometry="1" constant="true"/>
        </listOfProducts>
      </reaction>
      <reaction metaid="R04780_c" id="R04780_c" name="R04780_c" reversible="true" fast="false" fbc:lowerFluxBound="FB1N1000" fbc:upperFluxBound="FB2N1000">
        <notes>
          <body xmlns="http://www.w3.org/1999/xhtml">
            <p>Confidence Level: 0</p>
          </body>
        </notes>
        <listOfReactants>
          <speciesReference species="M_H2O__91__c__93__" stoichiometry="1" constant="true"/>
          <speciesReference species="M_beta__45__D__45__Fructose_1__44__6__45__bisphosphate__91__c__93__" stoichiometry="1" constant="true"/>
        </listOfReactants>
        <listOfProducts>
          <speciesReference species="M_beta__45__D__45__Fructose_6__45__phosphate__91__c__93__" stoichiometry="1" constant="true"/>
          <speciesReference species="M_Orthophosphate__91__c__93__" stoichiometry="1" constant="true"/>
        </listOfProducts>
      </reaction>
      <reaction metaid="R04779_c" id="R04779_c" name="R04779_c" reversible="true" fast="false" fbc:lowerFluxBound="FB1N1000" fbc:upperFluxBound="FB2N1000">
        <notes>
          <body xmlns="http://www.w3.org/1999/xhtml">
            <p>Confidence Level: 0</p>
          </body>
        </notes>
        <listOfReactants>
          <speciesReference species="M_ATP__91__c__93__" stoichiometry="1" constant="true"/>
          <speciesReference species="M_beta__45__D__45__Fructose_6__45__phosphate__91__c__93__" stoichiometry="1" constant="true"/>
        </listOfReactants>
        <listOfProducts>
          <speciesReference species="M_ADP__91__c__93__" stoichiometry="1" constant="true"/>
          <speciesReference species="M_beta__45__D__45__Fructose_1__44__6__45__bisphosphate__91__c__93__" stoichiometry="1" constant="true"/>
        </listOfProducts>
      </reaction>
      <reaction metaid="R01070_c" id="R01070_c" name="R01070_c" reversible="true" fast="false" fbc:lowerFluxBound="FB1N1000" fbc:upperFluxBound="FB2N1000">
        <notes>
          <body xmlns="http://www.w3.org/1999/xhtml">
            <p>Confidence Level: 0</p>
          </body>
        </notes>
        <listOfReactants>
          <speciesReference species="M_beta__45__D__45__Fructose_1__44__6__45__bisphosphate__91__c__93__" stoichiometry="1" constant="true"/>
        </listOfReactants>
        <listOfProducts>
          <speciesReference species="M_D__45__Glyceraldehyde_3__45__phosphate__91__c__93__" stoichiometry="1" constant="true"/>
          <speciesReference species="M_Glycerone_phosphate__91__c__93__" stoichiometry="1" constant="true"/>
        </listOfProducts>
      </reaction>
      <reaction metaid="R01015_c" id="R01015_c" name="R01015_c" reversible="true" fast="false" fbc:lowerFluxBound="FB1N1000" fbc:upperFluxBound="FB2N1000">
        <notes>
          <body xmlns="http://www.w3.org/1999/xhtml">
            <p>Confidence Level: 0</p>
          </body>
        </notes>
        <listOfReactants>
          <speciesReference species="M_D__45__Glyceraldehyde_3__45__phosphate__91__c__93__" stoichiometry="1" constant="true"/>
        </listOfReactants>
        <listOfProducts>
          <speciesReference species="M_Glycerone_phosphate__91__c__93__" stoichiometry="1" constant="true"/>
        </listOfProducts>
      </reaction>
      <reaction metaid="R01061_c" id="R01061_c" name="R01061_c" reversible="true" fast="false" fbc:lowerFluxBound="FB1N1000" fbc:upperFluxBound="FB2N1000">
        <notes>
          <body xmlns="http://www.w3.org/1999/xhtml">
            <p>Confidence Level: 0</p>
          </body>
        </notes>
        <listOfReactants>
          <speciesReference species="M_NAD__43____91__c__93__" stoichiometry="1" constant="true"/>
          <speciesReference species="M_D__45__Glyceraldehyde_3__45__phosphate__91__c__93__" stoichiometry="1" constant="true"/>
          <speciesReference species="M_Orthophosphate__91__c__93__" stoichiometry="1" constant="true"/>
        </listOfReactants>
        <listOfProducts>
          <speciesReference species="M_NADH__91__c__93__" stoichiometry="1" constant="true"/>
          <speciesReference species="M_H__43____91__c__93__" stoichiometry="1" constant="true"/>
          <speciesReference species="M_3__45__Phospho__45__D__45__glyceroyl_phosphate__91__c__93__" stoichiometry="1" constant="true"/>
        </listOfProducts>
      </reaction>
      <reaction metaid="R01058_c" id="R01058_c" name="R01058_c" reversible="true" fast="false" fbc:lowerFluxBound="FB1N1000" fbc:upperFluxBound="FB2N1000">
        <notes>
          <body xmlns="http://www.w3.org/1999/xhtml">
            <p>Confidence Level: 0</p>
          </body>
        </notes>
        <listOfReactants>
          <speciesReference species="M_H2O__91__c__93__" stoichiometry="1" constant="true"/>
          <speciesReference species="M_D__45__Glyceraldehyde_3__45__phosphate__91__c__93__" stoichiometry="1" constant="true"/>
          <speciesReference species="M_NADP__43____91__c__93__" stoichiometry="1" constant="true"/>
        </listOfReactants>
        <listOfProducts>
          <speciesReference species="M_H__43____91__c__93__" stoichiometry="1" constant="true"/>
          <speciesReference species="M_NADPH__91__c__93__" stoichiometry="1" constant="true"/>
          <speciesReference species="M_3__45__Phospho__45__D__45__glycerate__91__c__93__" stoichiometry="1" constant="true"/>
        </listOfProducts>
      </reaction>
      <reaction metaid="R01512_c" id="R01512_c" name="R01512_c" reversible="true" fast="false" fbc:lowerFluxBound="FB1N1000" fbc:upperFluxBound="FB2N1000">
        <notes>
          <body xmlns="http://www.w3.org/1999/xhtml">
            <p>Confidence Level: 0</p>
          </body>
        </notes>
        <listOfReactants>
          <speciesReference species="M_ATP__91__c__93__" stoichiometry="1" constant="true"/>
          <speciesReference species="M_3__45__Phospho__45__D__45__glycerate__91__c__93__" stoichiometry="1" constant="true"/>
        </listOfReactants>
        <listOfProducts>
          <speciesReference species="M_ADP__91__c__93__" stoichiometry="1" constant="true"/>
          <speciesReference species="M_3__45__Phospho__45__D__45__glyceroyl_phosphate__91__c__93__" stoichiometry="1" constant="true"/>
        </listOfProducts>
      </reaction>
      <reaction metaid="R01518_c" id="R01518_c" name="R01518_c" reversible="true" fast="false" fbc:lowerFluxBound="FB1N1000" fbc:upperFluxBound="FB2N1000">
        <notes>
          <body xmlns="http://www.w3.org/1999/xhtml">
            <p>Confidence Level: 0</p>
          </body>
        </notes>
        <listOfReactants>
          <speciesReference species="M_2__45__Phospho__45__D__45__glycerate__91__c__93__" stoichiometry="1" constant="true"/>
        </listOfReactants>
        <listOfProducts>
          <speciesReference species="M_3__45__Phospho__45__D__45__glycerate__91__c__93__" stoichiometry="1" constant="true"/>
        </listOfProducts>
      </reaction>
      <reaction metaid="R00658_c" id="R00658_c" name="R00658_c" reversible="true" fast="false" fbc:lowerFluxBound="FB1N1000" fbc:upperFluxBound="FB2N1000">
        <notes>
          <body xmlns="http://www.w3.org/1999/xhtml">
            <p>Confidence Level: 0</p>
          </body>
        </notes>
        <listOfReactants>
          <speciesReference species="M_2__45__Phospho__45__D__45__glycerate__91__c__93__" stoichiometry="1" constant="true"/>
        </listOfReactants>
        <listOfProducts>
          <speciesReference species="M_H2O__91__c__93__" stoichiometry="1" constant="true"/>
          <speciesReference species="M_Phosphoenolpyruvate__91__c__93__" stoichiometry="1" constant="true"/>
        </listOfProducts>
      </reaction>
      <reaction metaid="R00200_c" id="R00200_c" name="R00200_c" reversible="true" fast="false" fbc:lowerFluxBound="FB1N1000" fbc:upperFluxBound="FB2N1000">
        <notes>
          <body xmlns="http://www.w3.org/1999/xhtml">
            <p>Confidence Level: 0</p>
          </body>
        </notes>
        <listOfReactants>
          <speciesReference species="M_ADP__91__c__93__" stoichiometry="1" constant="true"/>
          <speciesReference species="M_Phosphoenolpyruvate__91__c__93__" stoichiometry="1" constant="true"/>
        </listOfReactants>
        <listOfProducts>
          <speciesReference species="M_ATP__91__c__93__" stoichiometry="1" constant="true"/>
          <speciesReference species="M_Pyruvate__91__c__93__" stoichiometry="1" constant="true"/>
        </listOfProducts>
      </reaction>
      <reaction metaid="R01138_c" id="R01138_c" name="R01138_c" reversible="true" fast="false" fbc:lowerFluxBound="FB1N1000" fbc:upperFluxBound="FB2N1000">
        <notes>
          <body xmlns="http://www.w3.org/1999/xhtml">
            <p>Confidence Level: 0</p>
          </body>
        </notes>
        <listOfReactants>
          <speciesReference species="M_Pyruvate__91__c__93__" stoichiometry="1" constant="true"/>
          <speciesReference species="M_dATP__91__c__93__" stoichiometry="1" constant="true"/>
        </listOfReactants>
        <listOfProducts>
          <speciesReference species="M_Phosphoenolpyruvate__91__c__93__" stoichiometry="1" constant="true"/>
          <speciesReference species="M_dADP__91__c__93__" stoichiometry="1" constant="true"/>
        </listOfProducts>
      </reaction>
      <reaction metaid="R00430_c" id="R00430_c" name="R00430_c" reversible="true" fast="false" fbc:lowerFluxBound="FB1N1000" fbc:upperFluxBound="FB2N1000">
        <notes>
          <body xmlns="http://www.w3.org/1999/xhtml">
            <p>Confidence Level: 0</p>
          </body>
        </notes>
        <listOfReactants>
          <speciesReference species="M_Pyruvate__91__c__93__" stoichiometry="1" constant="true"/>
          <speciesReference species="M_GTP__91__c__93__" stoichiometry="1" constant="true"/>
        </listOfReactants>
        <listOfProducts>
          <speciesReference species="M_Phosphoenolpyruvate__91__c__93__" stoichiometry="1" constant="true"/>
          <speciesReference species="M_GDP__91__c__93__" stoichiometry="1" constant="true"/>
        </listOfProducts>
      </reaction>
      <reaction metaid="R01858_c" id="R01858_c" name="R01858_c" reversible="true" fast="false" fbc:lowerFluxBound="FB1N1000" fbc:upperFluxBound="FB2N1000">
        <notes>
          <body xmlns="http://www.w3.org/1999/xhtml">
            <p>Confidence Level: 0</p>
          </body>
        </notes>
        <listOfReactants>
          <speciesReference species="M_Pyruvate__91__c__93__" stoichiometry="1" constant="true"/>
          <speciesReference species="M_dGTP__91__c__93__" stoichiometry="1" constant="true"/>
        </listOfReactants>
        <listOfProducts>
          <speciesReference species="M_Phosphoenolpyruvate__91__c__93__" stoichiometry="1" constant="true"/>
          <speciesReference species="M_dGDP__91__c__93__" stoichiometry="1" constant="true"/>
        </listOfProducts>
      </reaction>
      <reaction metaid="R00341_c" id="R00341_c" name="R00341_c" reversible="true" fast="false" fbc:lowerFluxBound="FB1N1000" fbc:upperFluxBound="FB2N1000">
        <notes>
          <body xmlns="http://www.w3.org/1999/xhtml">
            <p>Confidence Level: 0</p>
          </body>
        </notes>
        <listOfReactants>
          <speciesReference species="M_ATP__91__c__93__" stoichiometry="1" constant="true"/>
          <speciesReference species="M_Oxaloacetate__91__c__93__" stoichiometry="1" constant="true"/>
        </listOfReactants>
        <listOfProducts>
          <speciesReference species="M_ADP__91__c__93__" stoichiometry="1" constant="true"/>
          <speciesReference species="M_CO2__91__c__93__" stoichiometry="1" constant="true"/>
          <speciesReference species="M_Phosphoenolpyruvate__91__c__93__" stoichiometry="1" constant="true"/>
        </listOfProducts>
      </reaction>
      <reaction metaid="R00344_c" id="R00344_c" name="R00344_c" reversible="true" fast="false" fbc:lowerFluxBound="FB1N1000" fbc:upperFluxBound="FB2N1000">
        <notes>
          <body xmlns="http://www.w3.org/1999/xhtml">
            <p>Confidence Level: 0</p>
            <p>NOTES: [3]add reaction to solve HCO3-[c] gap; [4]add H+</p>
          </body>
        </notes>
        <listOfReactants>
          <speciesReference species="M_ATP__91__c__93__" stoichiometry="1" constant="true"/>
          <speciesReference species="M_H__43____91__c__93__" stoichiometry="1" constant="true"/>
          <speciesReference species="M_Pyruvate__91__c__93__" stoichiometry="1" constant="true"/>
          <speciesReference species="M_HCO3__45____91__c__93__" stoichiometry="1" constant="true"/>
        </listOfReactants>
        <listOfProducts>
          <speciesReference species="M_ADP__91__c__93__" stoichiometry="1" constant="true"/>
          <speciesReference species="M_Orthophosphate__91__c__93__" stoichiometry="1" constant="true"/>
          <speciesReference species="M_Oxaloacetate__91__c__93__" stoichiometry="1" constant="true"/>
        </listOfProducts>
      </reaction>
      <reaction metaid="R00754_c" id="R00754_c" name="R00754_c" reversible="true" fast="false" fbc:lowerFluxBound="FB1N1000" fbc:upperFluxBound="FB2N1000">
        <notes>
          <body xmlns="http://www.w3.org/1999/xhtml">
            <p>Confidence Level: 0</p>
          </body>
        </notes>
        <listOfReactants>
          <speciesReference species="M_NAD__43____91__c__93__" stoichiometry="1" constant="true"/>
          <speciesReference species="M_Ethanol__91__c__93__" stoichiometry="1" constant="true"/>
        </listOfReactants>
        <listOfProducts>
          <speciesReference species="M_NADH__91__c__93__" stoichiometry="1" constant="true"/>
          <speciesReference species="M_H__43____91__c__93__" stoichiometry="1" constant="true"/>
          <speciesReference species="M_Acetaldehyde__91__c__93__" stoichiometry="1" constant="true"/>
        </listOfProducts>
      </reaction>
      <reaction metaid="R00746_c" id="R00746_c" name="R00746_c" reversible="true" fast="false" fbc:lowerFluxBound="FB1N1000" fbc:upperFluxBound="FB2N1000">
        <notes>
          <body xmlns="http://www.w3.org/1999/xhtml">
            <p>Confidence Level: 0</p>
          </body>
        </notes>
        <listOfReactants>
          <speciesReference species="M_NADP__43____91__c__93__" stoichiometry="1" constant="true"/>
          <speciesReference species="M_Ethanol__91__c__93__" stoichiometry="1" constant="true"/>
        </listOfReactants>
        <listOfProducts>
          <speciesReference species="M_H__43____91__c__93__" stoichiometry="1" constant="true"/>
          <speciesReference species="M_NADPH__91__c__93__" stoichiometry="1" constant="true"/>
          <speciesReference species="M_Acetaldehyde__91__c__93__" stoichiometry="1" constant="true"/>
        </listOfProducts>
      </reaction>
      <reaction metaid="R00224_c" id="R00224_c" name="R00224_c" reversible="true" fast="false" fbc:lowerFluxBound="FB1N1000" fbc:upperFluxBound="FB2N1000">
        <notes>
          <body xmlns="http://www.w3.org/1999/xhtml">
            <p>Confidence Level: 0</p>
          </body>
        </notes>
        <listOfReactants>
          <speciesReference species="M_Pyruvate__91__c__93__" stoichiometry="1" constant="true"/>
        </listOfReactants>
        <listOfProducts>
          <speciesReference species="M_CO2__91__c__93__" stoichiometry="1" constant="true"/>
          <speciesReference species="M_Acetaldehyde__91__c__93__" stoichiometry="1" constant="true"/>
        </listOfProducts>
      </reaction>
      <reaction metaid="R00235_c" id="R00235_c" name="R00235_c" reversible="true" fast="false" fbc:lowerFluxBound="FB1N1000" fbc:upperFluxBound="FB2N1000">
        <notes>
          <body xmlns="http://www.w3.org/1999/xhtml">
            <p>Confidence Level: 0</p>
          </body>
        </notes>
        <listOfReactants>
          <speciesReference species="M_ATP__91__c__93__" stoichiometry="1" constant="true"/>
          <speciesReference species="M_Acetate__91__c__93__" stoichiometry="1" constant="true"/>
          <speciesReference species="M_CoA__91__c__93__" stoichiometry="1" constant="true"/>
        </listOfReactants>
        <listOfProducts>
          <speciesReference species="M_Diphosphate__91__c__93__" stoichiometry="1" constant="true"/>
          <speciesReference species="M_AMP__91__c__93__" stoichiometry="1" constant="true"/>
          <speciesReference species="M_Acetyl__45__CoA__91__c__93__" stoichiometry="1" constant="true"/>
        </listOfProducts>
      </reaction>
      <reaction metaid="R00710_c" id="R00710_c" name="R00710_c" reversible="true" fast="false" fbc:lowerFluxBound="FB1N1000" fbc:upperFluxBound="FB2N1000">
        <notes>
          <body xmlns="http://www.w3.org/1999/xhtml">
            <p>Confidence Level: 0</p>
          </body>
        </notes>
        <listOfReactants>
          <speciesReference species="M_H2O__91__c__93__" stoichiometry="1" constant="true"/>
          <speciesReference species="M_NAD__43____91__c__93__" stoichiometry="1" constant="true"/>
          <speciesReference species="M_Acetaldehyde__91__c__93__" stoichiometry="1" constant="true"/>
        </listOfReactants>
        <listOfProducts>
          <speciesReference species="M_NADH__91__c__93__" stoichiometry="1" constant="true"/>
          <speciesReference species="M_H__43____91__c__93__" stoichiometry="1" constant="true"/>
          <speciesReference species="M_Acetate__91__c__93__" stoichiometry="1" constant="true"/>
        </listOfProducts>
      </reaction>
      <reaction metaid="R01251_c" id="R01251_c" name="R01251_c" reversible="true" fast="false" fbc:lowerFluxBound="FB1N1000" fbc:upperFluxBound="FB2N1000">
        <notes>
          <body xmlns="http://www.w3.org/1999/xhtml">
            <p>Confidence Level: 0</p>
          </body>
        </notes>
        <listOfReactants>
          <speciesReference species="M_H__43____91__c__93__" stoichiometry="1" constant="true"/>
          <speciesReference species="M_NADPH__91__c__93__" stoichiometry="1" constant="true"/>
          <speciesReference species="M___40__S__41____45__1__45__Pyrroline__45__5__45__carboxylate__91__c__93__" stoichiometry="1" constant="true"/>
        </listOfReactants>
        <listOfProducts>
          <speciesReference species="M_NADP__43____91__c__93__" stoichiometry="1" constant="true"/>
          <speciesReference species="M_L__45__Proline__91__c__93__" stoichiometry="1" constant="true"/>
        </listOfProducts>
      </reaction>
      <reaction metaid="R00945_c" id="R00945_c" name="R00945_c" reversible="true" fast="false" fbc:lowerFluxBound="FB1N1000" fbc:upperFluxBound="FB2N1000">
        <notes>
          <body xmlns="http://www.w3.org/1999/xhtml">
            <p>Confidence Level: 0</p>
          </body>
        </notes>
        <listOfReactants>
          <speciesReference species="M_H2O__91__c__93__" stoichiometry="1" constant="true"/>
          <speciesReference species="M_5__44__10__45__Methylenetetrahydrofolate__91__c__93__" stoichiometry="1" constant="true"/>
          <speciesReference species="M_Glycine__91__c__93__" stoichiometry="1" constant="true"/>
        </listOfReactants>
        <listOfProducts>
          <speciesReference species="M_Tetrahydrofolate__91__c__93__" stoichiometry="1" constant="true"/>
          <speciesReference species="M_L__45__Serine__91__c__93__" stoichiometry="1" constant="true"/>
        </listOfProducts>
      </reaction>
      <reaction metaid="R00259_c" id="R00259_c" name="R00259_c" reversible="true" fast="false" fbc:lowerFluxBound="FB1N1000" fbc:upperFluxBound="FB2N1000">
        <listOfReactants>
          <speciesReference species="M_Acetyl__45__CoA__91__c__93__" stoichiometry="1" constant="true"/>
          <speciesReference species="M_L__45__Glutamate__91__c__93__" stoichiometry="1" constant="true"/>
        </listOfReactants>
        <listOfProducts>
          <speciesReference species="M_CoA__91__c__93__" stoichiometry="1" constant="true"/>
          <speciesReference species="M_N__45__Acetyl__45__L__45__glutamate__91__c__93__" stoichiometry="1" constant="true"/>
        </listOfProducts>
      </reaction>
      <reaction metaid="R02282_c" id="R02282_c" name="R02282_c" reversible="true" fast="false" fbc:lowerFluxBound="FB1N1000" fbc:upperFluxBound="FB2N1000">
        <listOfReactants>
          <speciesReference species="M_L__45__Glutamate__91__c__93__" stoichiometry="1" constant="true"/>
          <speciesReference species="M_N__45__Acetylornithine__91__c__93__" stoichiometry="1" constant="true"/>
        </listOfReactants>
        <listOfProducts>
          <speciesReference species="M_N__45__Acetyl__45__L__45__glutamate__91__c__93__" stoichiometry="1" constant="true"/>
          <speciesReference species="M_L__45__Ornithine__91__c__93__" stoichiometry="1" constant="true"/>
        </listOfProducts>
      </reaction>
      <reaction metaid="R00667_c" id="R00667_c" name="R00667_c" reversible="true" fast="false" fbc:lowerFluxBound="FB1N1000" fbc:upperFluxBound="FB2N1000">
        <notes>
          <body xmlns="http://www.w3.org/1999/xhtml">
            <p>Confidence Level: 0</p>
          </body>
        </notes>
        <listOfReactants>
          <speciesReference species="M_L__45__Ornithine__91__c__93__" stoichiometry="1" constant="true"/>
          <speciesReference species="M_2__45__Oxoglutarate__91__c__93__" stoichiometry="1" constant="true"/>
        </listOfReactants>
        <listOfProducts>
          <speciesReference species="M_L__45__Glutamate__91__c__93__" stoichiometry="1" constant="true"/>
          <speciesReference species="M_L__45__Glutamate_5__45__semialdehyde__91__c__93__" stoichiometry="1" constant="true"/>
        </listOfProducts>
      </reaction>
      <reaction metaid="R00258_c" id="R00258_c" name="R00258_c" reversible="true" fast="false" fbc:lowerFluxBound="FB1N1000" fbc:upperFluxBound="FB2N1000">
        <notes>
          <body xmlns="http://www.w3.org/1999/xhtml">
            <p>Confidence Level: 0</p>
          </body>
        </notes>
        <listOfReactants>
          <speciesReference species="M_2__45__Oxoglutarate__91__c__93__" stoichiometry="1" constant="true"/>
          <speciesReference species="M_L__45__Alanine__91__c__93__" stoichiometry="1" constant="true"/>
        </listOfReactants>
        <listOfProducts>
          <speciesReference species="M_Pyruvate__91__c__93__" stoichiometry="1" constant="true"/>
          <speciesReference species="M_L__45__Glutamate__91__c__93__" stoichiometry="1" constant="true"/>
        </listOfProducts>
      </reaction>
      <reaction metaid="R00372_c" id="R00372_c" name="R00372_c" reversible="true" fast="false" fbc:lowerFluxBound="FB1N1000" fbc:upperFluxBound="FB2N1000">
        <listOfReactants>
          <speciesReference species="M_L__45__Glutamate__91__c__93__" stoichiometry="1" constant="true"/>
          <speciesReference species="M_Glyoxylate__91__c__93__" stoichiometry="1" constant="true"/>
        </listOfReactants>
        <listOfProducts>
          <speciesReference species="M_Glycine__91__c__93__" stoichiometry="1" constant="true"/>
          <speciesReference species="M_2__45__Oxoglutarate__91__c__93__" stoichiometry="1" constant="true"/>
        </listOfProducts>
      </reaction>
      <reaction metaid="R00369_c" id="R00369_c" name="R00369_c" reversible="true" fast="false" fbc:lowerFluxBound="FB1N1000" fbc:upperFluxBound="FB2N1000">
        <listOfReactants>
          <speciesReference species="M_L__45__Alanine__91__c__93__" stoichiometry="1" constant="true"/>
          <speciesReference species="M_Glyoxylate__91__c__93__" stoichiometry="1" constant="true"/>
        </listOfReactants>
        <listOfProducts>
          <speciesReference species="M_Pyruvate__91__c__93__" stoichiometry="1" constant="true"/>
          <speciesReference species="M_Glycine__91__c__93__" stoichiometry="1" constant="true"/>
        </listOfProducts>
      </reaction>
      <reaction metaid="R00588_c" id="R00588_c" name="R00588_c" reversible="true" fast="false" fbc:lowerFluxBound="FB1N1000" fbc:upperFluxBound="FB2N1000">
        <listOfReactants>
          <speciesReference species="M_L__45__Serine__91__c__93__" stoichiometry="1" constant="true"/>
          <speciesReference species="M_Glyoxylate__91__c__93__" stoichiometry="1" constant="true"/>
        </listOfReactants>
        <listOfProducts>
          <speciesReference species="M_Glycine__91__c__93__" stoichiometry="1" constant="true"/>
          <speciesReference species="M_Hydroxypyruvate__91__c__93__" stoichiometry="1" constant="true"/>
        </listOfProducts>
      </reaction>
      <reaction metaid="R00585_c" id="R00585_c" name="R00585_c" reversible="true" fast="false" fbc:lowerFluxBound="FB1N1000" fbc:upperFluxBound="FB2N1000">
        <notes>
          <body xmlns="http://www.w3.org/1999/xhtml">
            <p>Confidence Level: 0</p>
          </body>
        </notes>
        <listOfReactants>
          <speciesReference species="M_Pyruvate__91__c__93__" stoichiometry="1" constant="true"/>
          <speciesReference species="M_L__45__Serine__91__c__93__" stoichiometry="1" constant="true"/>
        </listOfReactants>
        <listOfProducts>
          <speciesReference species="M_L__45__Alanine__91__c__93__" stoichiometry="1" constant="true"/>
          <speciesReference species="M_Hydroxypyruvate__91__c__93__" stoichiometry="1" constant="true"/>
        </listOfProducts>
      </reaction>
      <reaction metaid="R00485_c" id="R00485_c" name="R00485_c" reversible="true" fast="false" fbc:lowerFluxBound="FB1N1000" fbc:upperFluxBound="FB2N1000">
        <notes>
          <body xmlns="http://www.w3.org/1999/xhtml">
            <p>Confidence Level: 0</p>
          </body>
        </notes>
        <listOfReactants>
          <speciesReference species="M_H2O__91__c__93__" stoichiometry="1" constant="true"/>
          <speciesReference species="M_L__45__Asparagine__91__c__93__" stoichiometry="1" constant="true"/>
        </listOfReactants>
        <listOfProducts>
          <speciesReference species="M_L__45__Aspartate__91__c__93__" stoichiometry="1" constant="true"/>
          <speciesReference species="M_NH3__91__c__93__" stoichiometry="1" constant="true"/>
        </listOfProducts>
      </reaction>
      <reaction metaid="R00751_c" id="R00751_c" name="R00751_c" reversible="true" fast="false" fbc:lowerFluxBound="FB1N1000" fbc:upperFluxBound="FB2N1000">
        <notes>
          <body xmlns="http://www.w3.org/1999/xhtml">
            <p>Confidence Level: 0</p>
          </body>
        </notes>
        <listOfReactants>
          <speciesReference species="M_L__45__Threonine__91__c__93__" stoichiometry="1" constant="true"/>
        </listOfReactants>
        <listOfProducts>
          <speciesReference species="M_Acetaldehyde__91__c__93__" stoichiometry="1" constant="true"/>
          <speciesReference species="M_Glycine__91__c__93__" stoichiometry="1" constant="true"/>
        </listOfProducts>
      </reaction>
      <reaction metaid="R00483_c" id="R00483_c" name="R00483_c" reversible="true" fast="false" fbc:lowerFluxBound="FB1N1000" fbc:upperFluxBound="FB2N1000">
        <notes>
          <body xmlns="http://www.w3.org/1999/xhtml">
            <p>Confidence Level: 0</p>
          </body>
        </notes>
        <listOfReactants>
          <speciesReference species="M_ATP__91__c__93__" stoichiometry="1" constant="true"/>
          <speciesReference species="M_L__45__Aspartate__91__c__93__" stoichiometry="1" constant="true"/>
          <speciesReference species="M_NH3__91__c__93__" stoichiometry="1" constant="true"/>
        </listOfReactants>
        <listOfProducts>
          <speciesReference species="M_Diphosphate__91__c__93__" stoichiometry="1" constant="true"/>
          <speciesReference species="M_AMP__91__c__93__" stoichiometry="1" constant="true"/>
          <speciesReference species="M_L__45__Asparagine__91__c__93__" stoichiometry="1" constant="true"/>
        </listOfProducts>
      </reaction>
      <reaction metaid="R00253_c" id="R00253_c" name="R00253_c" reversible="true" fast="false" fbc:lowerFluxBound="FB1N1000" fbc:upperFluxBound="FB2N1000">
        <notes>
          <body xmlns="http://www.w3.org/1999/xhtml">
            <p>Confidence Level: 0</p>
          </body>
        </notes>
        <listOfReactants>
          <speciesReference species="M_ATP__91__c__93__" stoichiometry="1" constant="true"/>
          <speciesReference species="M_L__45__Glutamate__91__c__93__" stoichiometry="1" constant="true"/>
          <speciesReference species="M_NH3__91__c__93__" stoichiometry="1" constant="true"/>
        </listOfReactants>
        <listOfProducts>
          <speciesReference species="M_ADP__91__c__93__" stoichiometry="1" constant="true"/>
          <speciesReference species="M_Orthophosphate__91__c__93__" stoichiometry="1" constant="true"/>
          <speciesReference species="M_L__45__Glutamine__91__c__93__" stoichiometry="1" constant="true"/>
        </listOfProducts>
      </reaction>
      <reaction metaid="R00578_c" id="R00578_c" name="R00578_c" reversible="true" fast="false" fbc:lowerFluxBound="FB1N1000" fbc:upperFluxBound="FB2N1000">
        <notes>
          <body xmlns="http://www.w3.org/1999/xhtml">
            <p>Confidence Level: 0</p>
          </body>
        </notes>
        <listOfReactants>
          <speciesReference species="M_H2O__91__c__93__" stoichiometry="1" constant="true"/>
          <speciesReference species="M_ATP__91__c__93__" stoichiometry="1" constant="true"/>
          <speciesReference species="M_L__45__Aspartate__91__c__93__" stoichiometry="1" constant="true"/>
          <speciesReference species="M_L__45__Glutamine__91__c__93__" stoichiometry="1" constant="true"/>
        </listOfReactants>
        <listOfProducts>
          <speciesReference species="M_Diphosphate__91__c__93__" stoichiometry="1" constant="true"/>
          <speciesReference species="M_AMP__91__c__93__" stoichiometry="1" constant="true"/>
          <speciesReference species="M_L__45__Glutamate__91__c__93__" stoichiometry="1" constant="true"/>
          <speciesReference species="M_L__45__Asparagine__91__c__93__" stoichiometry="1" constant="true"/>
        </listOfProducts>
      </reaction>
      <reaction metaid="R00575_c" id="R00575_c" name="R00575_c" reversible="true" fast="false" fbc:lowerFluxBound="FB1N1000" fbc:upperFluxBound="FB2N1000">
        <listOfReactants>
          <speciesReference species="M_H2O__91__c__93__" stoichiometry="1" constant="true"/>
          <speciesReference species="M_ATP__91__c__93__" stoichiometry="2" constant="true"/>
          <speciesReference species="M_H__43____91__c__93__" stoichiometry="1" constant="true"/>
          <speciesReference species="M_HCO3__45____91__c__93__" stoichiometry="1" constant="true"/>
          <speciesReference species="M_L__45__Glutamine__91__c__93__" stoichiometry="1" constant="true"/>
        </listOfReactants>
        <listOfProducts>
          <speciesReference species="M_ADP__91__c__93__" stoichiometry="2" constant="true"/>
          <speciesReference species="M_Orthophosphate__91__c__93__" stoichiometry="1" constant="true"/>
          <speciesReference species="M_L__45__Glutamate__91__c__93__" stoichiometry="1" constant="true"/>
          <speciesReference species="M_Carbamoyl_phosphate__91__c__93__" stoichiometry="1" constant="true"/>
        </listOfProducts>
      </reaction>
      <reaction metaid="spontanous2" id="spontanous2" name="spontanous2" reversible="true" fast="false" fbc:lowerFluxBound="FB1N1000" fbc:upperFluxBound="FB2N1000">
        <notes>
          <body xmlns="http://www.w3.org/1999/xhtml">
            <p>Confidence Level: 0</p>
            <p>NOTES: [2]remove H+</p>
          </body>
        </notes>
        <listOfReactants>
          <speciesReference species="M_L__45__Glutamate_5__45__semialdehyde__91__c__93__" stoichiometry="1" constant="true"/>
        </listOfReactants>
        <listOfProducts>
          <speciesReference species="M_H2O__91__c__93__" stoichiometry="1" constant="true"/>
          <speciesReference species="M___40__S__41____45__1__45__Pyrroline__45__5__45__carboxylate__91__c__93__" stoichiometry="1" constant="true"/>
        </listOfProducts>
      </reaction>
      <reaction metaid="R00573_c" id="R00573_c" name="R00573_c" reversible="true" fast="false" fbc:lowerFluxBound="FB1N1000" fbc:upperFluxBound="FB2N1000">
        <notes>
          <body xmlns="http://www.w3.org/1999/xhtml">
            <p>Confidence Level: 0</p>
          </body>
        </notes>
        <listOfReactants>
          <speciesReference species="M_H2O__91__c__93__" stoichiometry="1" constant="true"/>
          <speciesReference species="M_ATP__91__c__93__" stoichiometry="1" constant="true"/>
          <speciesReference species="M_UTP__91__c__93__" stoichiometry="1" constant="true"/>
          <speciesReference species="M_L__45__Glutamine__91__c__93__" stoichiometry="1" constant="true"/>
        </listOfReactants>
        <listOfProducts>
          <speciesReference species="M_ADP__91__c__93__" stoichiometry="1" constant="true"/>
          <speciesReference species="M_Orthophosphate__91__c__93__" stoichiometry="1" constant="true"/>
          <speciesReference species="M_L__45__Glutamate__91__c__93__" stoichiometry="1" constant="true"/>
          <speciesReference species="M_CTP__91__c__93__" stoichiometry="1" constant="true"/>
        </listOfProducts>
      </reaction>
      <reaction metaid="R00365_c" id="R00365_c" name="R00365_c" reversible="true" fast="false" fbc:lowerFluxBound="FB1N1000" fbc:upperFluxBound="FB2N1000">
        <notes>
          <body xmlns="http://www.w3.org/1999/xhtml">
            <p>References:***</p>
            <p>Confidence Level: 0</p>
            <p>NOTES: [3]add reaction to solve Glyoxylate[c] gap</p>
          </body>
        </notes>
        <listOfReactants>
          <speciesReference species="M_H2O__91__c__93__" stoichiometry="1" constant="true"/>
          <speciesReference species="M_NAD__43____91__c__93__" stoichiometry="1" constant="true"/>
          <speciesReference species="M_Glycine__91__c__93__" stoichiometry="1" constant="true"/>
        </listOfReactants>
        <listOfProducts>
          <speciesReference species="M_NADH__91__c__93__" stoichiometry="1" constant="true"/>
          <speciesReference species="M_H__43____91__c__93__" stoichiometry="1" constant="true"/>
          <speciesReference species="M_Glyoxylate__91__c__93__" stoichiometry="1" constant="true"/>
          <speciesReference species="M_NH3__91__c__93__" stoichiometry="1" constant="true"/>
        </listOfProducts>
      </reaction>
      <reaction metaid="R00373_c" id="R00373_c" name="R00373_c" reversible="true" fast="false" fbc:lowerFluxBound="FB1N1000" fbc:upperFluxBound="FB2N1000">
        <notes>
          <body xmlns="http://www.w3.org/1999/xhtml">
            <p>References:***</p>
            <p>Confidence Level: 0</p>
            <p>NOTES: [3]add reaction to solve Glyoxylate[c] gap</p>
          </body>
        </notes>
        <listOfReactants>
          <speciesReference species="M_Oxaloacetate__91__c__93__" stoichiometry="1" constant="true"/>
          <speciesReference species="M_Glycine__91__c__93__" stoichiometry="1" constant="true"/>
        </listOfReactants>
        <listOfProducts>
          <speciesReference species="M_Glyoxylate__91__c__93__" stoichiometry="1" constant="true"/>
          <speciesReference species="M_L__45__Aspartate__91__c__93__" stoichiometry="1" constant="true"/>
        </listOfProducts>
      </reaction>
      <reaction metaid="R07641_c" id="R07641_c" name="R07641_c" reversible="true" fast="false" fbc:lowerFluxBound="FB1N1000" fbc:upperFluxBound="FB2N1000">
        <notes>
          <body xmlns="http://www.w3.org/1999/xhtml">
            <p>References:***</p>
            <p>Confidence Level: 0</p>
            <p>NOTES: [3]add reaction to solve HCO3-[c] gap; [4]add H+</p>
          </body>
        </notes>
        <listOfReactants>
          <speciesReference species="M_ATP__91__c__93__" stoichiometry="2" constant="true"/>
          <speciesReference species="M_H__43____91__c__93__" stoichiometry="1" constant="true"/>
          <speciesReference species="M_HCO3__45____91__c__93__" stoichiometry="1" constant="true"/>
          <speciesReference species="M_NH3__91__c__93__" stoichiometry="1" constant="true"/>
        </listOfReactants>
        <listOfProducts>
          <speciesReference species="M_ADP__91__c__93__" stoichiometry="2" constant="true"/>
          <speciesReference species="M_Orthophosphate__91__c__93__" stoichiometry="1" constant="true"/>
          <speciesReference species="M_Carbamoyl_phosphate__91__c__93__" stoichiometry="1" constant="true"/>
        </listOfProducts>
      </reaction>
      <reaction metaid="R00669_c" id="R00669_c" name="R00669_c" reversible="true" fast="false" fbc:lowerFluxBound="FB1N1000" fbc:upperFluxBound="FB2N1000">
        <notes>
          <body xmlns="http://www.w3.org/1999/xhtml">
            <p>Confidence Level: 0</p>
            <p>NOTES: [3]add reaction to solve N-Acetylornithine[c] and N-Acetyl-L-glutamate[c] gap</p>
          </body>
        </notes>
        <listOfReactants>
          <speciesReference species="M_H2O__91__c__93__" stoichiometry="1" constant="true"/>
          <speciesReference species="M_N__45__Acetylornithine__91__c__93__" stoichiometry="1" constant="true"/>
        </listOfReactants>
        <listOfProducts>
          <speciesReference species="M_Acetate__91__c__93__" stoichiometry="1" constant="true"/>
          <speciesReference species="M_L__45__Ornithine__91__c__93__" stoichiometry="1" constant="true"/>
        </listOfProducts>
      </reaction>
      <reaction metaid="R01072_c" id="R01072_c" name="R01072_c" reversible="true" fast="false" fbc:lowerFluxBound="FB1N1000" fbc:upperFluxBound="FB2N1000">
        <notes>
          <body xmlns="http://www.w3.org/1999/xhtml">
            <p>Confidence Level: 0</p>
          </body>
        </notes>
        <listOfReactants>
          <speciesReference species="M_H2O__91__c__93__" stoichiometry="1" constant="true"/>
          <speciesReference species="M_5__45__Phospho__45__alpha__45__D__45__ribose_1__45__diphosphate__91__c__93__" stoichiometry="1" constant="true"/>
          <speciesReference species="M_L__45__Glutamine__91__c__93__" stoichiometry="1" constant="true"/>
        </listOfReactants>
        <listOfProducts>
          <speciesReference species="M_Diphosphate__91__c__93__" stoichiometry="1" constant="true"/>
          <speciesReference species="M_L__45__Glutamate__91__c__93__" stoichiometry="1" constant="true"/>
          <speciesReference species="M_5__45__Phosphoribosylamine__91__c__93__" stoichiometry="1" constant="true"/>
        </listOfProducts>
      </reaction>
      <reaction metaid="R00190_c" id="R00190_c" name="R00190_c" reversible="true" fast="false" fbc:lowerFluxBound="FB1N1000" fbc:upperFluxBound="FB2N1000">
        <notes>
          <body xmlns="http://www.w3.org/1999/xhtml">
            <p>Confidence Level: 0</p>
          </body>
        </notes>
        <listOfReactants>
          <speciesReference species="M_5__45__Phospho__45__alpha__45__D__45__ribose_1__45__diphosphate__91__c__93__" stoichiometry="1" constant="true"/>
          <speciesReference species="M_Adenine__91__c__93__" stoichiometry="1" constant="true"/>
        </listOfReactants>
        <listOfProducts>
          <speciesReference species="M_Diphosphate__91__c__93__" stoichiometry="1" constant="true"/>
          <speciesReference species="M_AMP__91__c__93__" stoichiometry="1" constant="true"/>
        </listOfProducts>
      </reaction>
      <reaction metaid="R01245_c" id="R01245_c" name="R01245_c" reversible="true" fast="false" fbc:lowerFluxBound="FB1N1000" fbc:upperFluxBound="FB2N1000">
        <listOfReactants>
          <speciesReference species="M_H2O__91__c__93__" stoichiometry="1" constant="true"/>
          <speciesReference species="M_Adenosine__91__c__93__" stoichiometry="1" constant="true"/>
        </listOfReactants>
        <listOfProducts>
          <speciesReference species="M_D__45__Ribose__91__c__93__" stoichiometry="1" constant="true"/>
          <speciesReference species="M_Adenine__91__c__93__" stoichiometry="1" constant="true"/>
        </listOfProducts>
      </reaction>
      <reaction metaid="R00185_c" id="R00185_c" name="R00185_c" reversible="true" fast="false" fbc:lowerFluxBound="FB1N1000" fbc:upperFluxBound="FB2N1000">
        <notes>
          <body xmlns="http://www.w3.org/1999/xhtml">
            <p>Confidence Level: 0</p>
          </body>
        </notes>
        <listOfReactants>
          <speciesReference species="M_ATP__91__c__93__" stoichiometry="1" constant="true"/>
          <speciesReference species="M_Adenosine__91__c__93__" stoichiometry="1" constant="true"/>
        </listOfReactants>
        <listOfProducts>
          <speciesReference species="M_ADP__91__c__93__" stoichiometry="1" constant="true"/>
          <speciesReference species="M_AMP__91__c__93__" stoichiometry="1" constant="true"/>
        </listOfProducts>
      </reaction>
      <reaction metaid="R01229_c" id="R01229_c" name="R01229_c" reversible="true" fast="false" fbc:lowerFluxBound="FB1N1000" fbc:upperFluxBound="FB2N1000">
        <notes>
          <body xmlns="http://www.w3.org/1999/xhtml">
            <p>Confidence Level: 0</p>
          </body>
        </notes>
        <listOfReactants>
          <speciesReference species="M_5__45__Phospho__45__alpha__45__D__45__ribose_1__45__diphosphate__91__c__93__" stoichiometry="1" constant="true"/>
          <speciesReference species="M_Guanine__91__c__93__" stoichiometry="1" constant="true"/>
        </listOfReactants>
        <listOfProducts>
          <speciesReference species="M_Diphosphate__91__c__93__" stoichiometry="1" constant="true"/>
          <speciesReference species="M_GMP__91__c__93__" stoichiometry="1" constant="true"/>
        </listOfProducts>
      </reaction>
      <reaction metaid="R01677_c" id="R01677_c" name="R01677_c" reversible="true" fast="false" fbc:lowerFluxBound="FB1N1000" fbc:upperFluxBound="FB2N1000">
        <listOfReactants>
          <speciesReference species="M_H2O__91__c__93__" stoichiometry="1" constant="true"/>
          <speciesReference species="M_Guanosine__91__c__93__" stoichiometry="1" constant="true"/>
        </listOfReactants>
        <listOfProducts>
          <speciesReference species="M_D__45__Ribose__91__c__93__" stoichiometry="1" constant="true"/>
          <speciesReference species="M_Guanine__91__c__93__" stoichiometry="1" constant="true"/>
        </listOfProducts>
      </reaction>
      <reaction metaid="R04144_c" id="R04144_c" name="R04144_c" reversible="true" fast="false" fbc:lowerFluxBound="FB1N1000" fbc:upperFluxBound="FB2N1000">
        <notes>
          <body xmlns="http://www.w3.org/1999/xhtml">
            <p>Confidence Level: 0</p>
          </body>
        </notes>
        <listOfReactants>
          <speciesReference species="M_ATP__91__c__93__" stoichiometry="1" constant="true"/>
          <speciesReference species="M_Glycine__91__c__93__" stoichiometry="1" constant="true"/>
          <speciesReference species="M_5__45__Phosphoribosylamine__91__c__93__" stoichiometry="1" constant="true"/>
        </listOfReactants>
        <listOfProducts>
          <speciesReference species="M_ADP__91__c__93__" stoichiometry="1" constant="true"/>
          <speciesReference species="M_Orthophosphate__91__c__93__" stoichiometry="1" constant="true"/>
          <speciesReference species="M_5__39____45__Phosphoribosylglycinamide__91__c__93__" stoichiometry="1" constant="true"/>
        </listOfProducts>
      </reaction>
      <reaction metaid="R04325_c" id="R04325_c" name="R04325_c" reversible="true" fast="false" fbc:lowerFluxBound="FB1N1000" fbc:upperFluxBound="FB2N1000">
        <listOfReactants>
          <speciesReference species="M_5__39____45__Phosphoribosylglycinamide__91__c__93__" stoichiometry="1" constant="true"/>
          <speciesReference species="M_10__45__Formyltetrahydrofolate__91__c__93__" stoichiometry="1" constant="true"/>
        </listOfReactants>
        <listOfProducts>
          <speciesReference species="M_Tetrahydrofolate__91__c__93__" stoichiometry="1" constant="true"/>
          <speciesReference species="M_5__39____45__Phosphoribosyl__45__N__45__formylglycinamide__91__c__93__" stoichiometry="1" constant="true"/>
        </listOfProducts>
      </reaction>
      <reaction metaid="R04463_c" id="R04463_c" name="R04463_c" reversible="true" fast="false" fbc:lowerFluxBound="FB1N1000" fbc:upperFluxBound="FB2N1000">
        <notes>
          <body xmlns="http://www.w3.org/1999/xhtml">
            <p>Confidence Level: 0</p>
          </body>
        </notes>
        <listOfReactants>
          <speciesReference species="M_H2O__91__c__93__" stoichiometry="1" constant="true"/>
          <speciesReference species="M_ATP__91__c__93__" stoichiometry="1" constant="true"/>
          <speciesReference species="M_L__45__Glutamine__91__c__93__" stoichiometry="1" constant="true"/>
          <speciesReference species="M_5__39____45__Phosphoribosyl__45__N__45__formylglycinamide__91__c__93__" stoichiometry="1" constant="true"/>
        </listOfReactants>
        <listOfProducts>
          <speciesReference species="M_ADP__91__c__93__" stoichiometry="1" constant="true"/>
          <speciesReference species="M_Orthophosphate__91__c__93__" stoichiometry="1" constant="true"/>
          <speciesReference species="M_L__45__Glutamate__91__c__93__" stoichiometry="1" constant="true"/>
          <speciesReference species="M_2__45____40__Formamido__41____45__N1__45____40__5__39____45__phosphoribosyl__41__acetamidine__91__c__93__" stoichiometry="1" constant="true"/>
        </listOfProducts>
      </reaction>
      <reaction metaid="R04208_c" id="R04208_c" name="R04208_c" reversible="true" fast="false" fbc:lowerFluxBound="FB1N1000" fbc:upperFluxBound="FB2N1000">
        <notes>
          <body xmlns="http://www.w3.org/1999/xhtml">
            <p>Confidence Level: 0</p>
          </body>
        </notes>
        <listOfReactants>
          <speciesReference species="M_ATP__91__c__93__" stoichiometry="1" constant="true"/>
          <speciesReference species="M_2__45____40__Formamido__41____45__N1__45____40__5__39____45__phosphoribosyl__41__acetamidine__91__c__93__" stoichiometry="1" constant="true"/>
        </listOfReactants>
        <listOfProducts>
          <speciesReference species="M_ADP__91__c__93__" stoichiometry="1" constant="true"/>
          <speciesReference species="M_Orthophosphate__91__c__93__" stoichiometry="1" constant="true"/>
          <speciesReference species="M_Aminoimidazole_ribotide__91__c__93__" stoichiometry="1" constant="true"/>
        </listOfProducts>
      </reaction>
      <reaction metaid="R04209_c" id="R04209_c" name="R04209_c" reversible="true" fast="false" fbc:lowerFluxBound="FB1N1000" fbc:upperFluxBound="FB2N1000">
        <notes>
          <body xmlns="http://www.w3.org/1999/xhtml">
            <p>Confidence Level: 0</p>
          </body>
        </notes>
        <listOfReactants>
          <speciesReference species="M_CO2__91__c__93__" stoichiometry="1" constant="true"/>
          <speciesReference species="M_Aminoimidazole_ribotide__91__c__93__" stoichiometry="1" constant="true"/>
        </listOfReactants>
        <listOfProducts>
          <speciesReference species="M_1__45____40__5__45__Phospho__45__D__45__ribosyl__41____45__5__45__amino__45__4__45__imidazolecarboxylate__91__c__93__" stoichiometry="1" constant="true"/>
        </listOfProducts>
      </reaction>
      <reaction metaid="R04591_c" id="R04591_c" name="R04591_c" reversible="true" fast="false" fbc:lowerFluxBound="FB1N1000" fbc:upperFluxBound="FB2N1000">
        <notes>
          <body xmlns="http://www.w3.org/1999/xhtml">
            <p>Confidence Level: 0</p>
          </body>
        </notes>
        <listOfReactants>
          <speciesReference species="M_ATP__91__c__93__" stoichiometry="1" constant="true"/>
          <speciesReference species="M_L__45__Aspartate__91__c__93__" stoichiometry="1" constant="true"/>
          <speciesReference species="M_1__45____40__5__45__Phospho__45__D__45__ribosyl__41____45__5__45__amino__45__4__45__imidazolecarboxylate__91__c__93__" stoichiometry="1" constant="true"/>
        </listOfReactants>
        <listOfProducts>
          <speciesReference species="M_ADP__91__c__93__" stoichiometry="1" constant="true"/>
          <speciesReference species="M_Orthophosphate__91__c__93__" stoichiometry="1" constant="true"/>
          <speciesReference species="M_1__45____40__5__39____45__Phosphoribosyl__41____45__5__45__amino__45__4__45____40__N__45__succinocarboxamide__41____45__imidazole__91__c__93__" stoichiometry="1" constant="true"/>
        </listOfProducts>
      </reaction>
      <reaction metaid="R04559_c" id="R04559_c" name="R04559_c" reversible="true" fast="false" fbc:lowerFluxBound="FB1N1000" fbc:upperFluxBound="FB2N1000">
        <notes>
          <body xmlns="http://www.w3.org/1999/xhtml">
            <p>Confidence Level: 0</p>
          </body>
        </notes>
        <listOfReactants>
          <speciesReference species="M_1__45____40__5__39____45__Phosphoribosyl__41____45__5__45__amino__45__4__45____40__N__45__succinocarboxamide__41____45__imidazole__91__c__93__" stoichiometry="1" constant="true"/>
        </listOfReactants>
        <listOfProducts>
          <speciesReference species="M_Fumarate__91__c__93__" stoichiometry="1" constant="true"/>
          <speciesReference species="M_1__45____40__5__39____45__Phosphoribosyl__41____45__5__45__amino__45__4__45__imidazolecarboxamide__91__c__93__" stoichiometry="1" constant="true"/>
        </listOfProducts>
      </reaction>
      <reaction metaid="R04560_c" id="R04560_c" name="R04560_c" reversible="true" fast="false" fbc:lowerFluxBound="FB1N1000" fbc:upperFluxBound="FB2N1000">
        <listOfReactants>
          <speciesReference species="M_10__45__Formyltetrahydrofolate__91__c__93__" stoichiometry="1" constant="true"/>
          <speciesReference species="M_1__45____40__5__39____45__Phosphoribosyl__41____45__5__45__amino__45__4__45__imidazolecarboxamide__91__c__93__" stoichiometry="1" constant="true"/>
        </listOfReactants>
        <listOfProducts>
          <speciesReference species="M_Tetrahydrofolate__91__c__93__" stoichiometry="1" constant="true"/>
          <speciesReference species="M_1__45____40__5__39____45__Phosphoribosyl__41____45__5__45__formamido__45__4__45__imidazolecarboxamide__91__c__93__" stoichiometry="1" constant="true"/>
        </listOfProducts>
      </reaction>
      <reaction metaid="R01127_c" id="R01127_c" name="R01127_c" reversible="true" fast="false" fbc:lowerFluxBound="FB1N1000" fbc:upperFluxBound="FB2N1000">
        <notes>
          <body xmlns="http://www.w3.org/1999/xhtml">
            <p>Confidence Level: 0</p>
          </body>
        </notes>
        <listOfReactants>
          <speciesReference species="M_1__45____40__5__39____45__Phosphoribosyl__41____45__5__45__formamido__45__4__45__imidazolecarboxamide__91__c__93__" stoichiometry="1" constant="true"/>
        </listOfReactants>
        <listOfProducts>
          <speciesReference species="M_H2O__91__c__93__" stoichiometry="1" constant="true"/>
          <speciesReference species="M_IMP__91__c__93__" stoichiometry="1" constant="true"/>
        </listOfProducts>
      </reaction>
      <reaction metaid="R01135_c" id="R01135_c" name="R01135_c" reversible="true" fast="false" fbc:lowerFluxBound="FB1N1000" fbc:upperFluxBound="FB2N1000">
        <notes>
          <body xmlns="http://www.w3.org/1999/xhtml">
            <p>Confidence Level: 0</p>
          </body>
        </notes>
        <listOfReactants>
          <speciesReference species="M_GTP__91__c__93__" stoichiometry="1" constant="true"/>
          <speciesReference species="M_L__45__Aspartate__91__c__93__" stoichiometry="1" constant="true"/>
          <speciesReference species="M_IMP__91__c__93__" stoichiometry="1" constant="true"/>
        </listOfReactants>
        <listOfProducts>
          <speciesReference species="M_Orthophosphate__91__c__93__" stoichiometry="1" constant="true"/>
          <speciesReference species="M_GDP__91__c__93__" stoichiometry="1" constant="true"/>
          <speciesReference species="M_N6__45____40__1__44__2__45__Dicarboxyethyl__41____45__AMP__91__c__93__" stoichiometry="1" constant="true"/>
        </listOfProducts>
      </reaction>
      <reaction metaid="R01130_c" id="R01130_c" name="R01130_c" reversible="true" fast="false" fbc:lowerFluxBound="FB1N1000" fbc:upperFluxBound="FB2N1000">
        <notes>
          <body xmlns="http://www.w3.org/1999/xhtml">
            <p>Confidence Level: 0</p>
          </body>
        </notes>
        <listOfReactants>
          <speciesReference species="M_H2O__91__c__93__" stoichiometry="1" constant="true"/>
          <speciesReference species="M_NAD__43____91__c__93__" stoichiometry="1" constant="true"/>
          <speciesReference species="M_IMP__91__c__93__" stoichiometry="1" constant="true"/>
        </listOfReactants>
        <listOfProducts>
          <speciesReference species="M_NADH__91__c__93__" stoichiometry="1" constant="true"/>
          <speciesReference species="M_H__43____91__c__93__" stoichiometry="1" constant="true"/>
          <speciesReference species="M_Xanthosine_5__39____45__phosphate__91__c__93__" stoichiometry="1" constant="true"/>
        </listOfProducts>
      </reaction>
      <reaction metaid="R01083_c" id="R01083_c" name="R01083_c" reversible="true" fast="false" fbc:lowerFluxBound="FB1N1000" fbc:upperFluxBound="FB2N1000">
        <notes>
          <body xmlns="http://www.w3.org/1999/xhtml">
            <p>Confidence Level: 0</p>
          </body>
        </notes>
        <listOfReactants>
          <speciesReference species="M_N6__45____40__1__44__2__45__Dicarboxyethyl__41____45__AMP__91__c__93__" stoichiometry="1" constant="true"/>
        </listOfReactants>
        <listOfProducts>
          <speciesReference species="M_AMP__91__c__93__" stoichiometry="1" constant="true"/>
          <speciesReference species="M_Fumarate__91__c__93__" stoichiometry="1" constant="true"/>
        </listOfProducts>
      </reaction>
      <reaction metaid="R00127_c" id="R00127_c" name="R00127_c" reversible="true" fast="false" fbc:lowerFluxBound="FB1N1000" fbc:upperFluxBound="FB2N1000">
        <notes>
          <body xmlns="http://www.w3.org/1999/xhtml">
            <p>Confidence Level: 0</p>
          </body>
        </notes>
        <listOfReactants>
          <speciesReference species="M_ATP__91__c__93__" stoichiometry="1" constant="true"/>
          <speciesReference species="M_AMP__91__c__93__" stoichiometry="1" constant="true"/>
        </listOfReactants>
        <listOfProducts>
          <speciesReference species="M_ADP__91__c__93__" stoichiometry="2" constant="true"/>
        </listOfProducts>
      </reaction>
      <reaction metaid="R02017_c" id="R02017_c" name="R02017_c" reversible="true" fast="false" fbc:lowerFluxBound="FB1N1000" fbc:upperFluxBound="FB2N1000">
        <notes>
          <body xmlns="http://www.w3.org/1999/xhtml">
            <p>Confidence Level: 0</p>
          </body>
        </notes>
        <listOfReactants>
          <speciesReference species="M_H2O__91__c__93__" stoichiometry="1" constant="true"/>
          <speciesReference species="M_dADP__91__c__93__" stoichiometry="1" constant="true"/>
          <speciesReference species="M_Thioredoxin_disulfide__91__c__93__" stoichiometry="1" constant="true"/>
        </listOfReactants>
        <listOfProducts>
          <speciesReference species="M_ADP__91__c__93__" stoichiometry="1" constant="true"/>
          <speciesReference species="M_Thioredoxin__91__c__93__" stoichiometry="1" constant="true"/>
        </listOfProducts>
      </reaction>
      <reaction metaid="R01547_c" id="R01547_c" name="R01547_c" reversible="true" fast="false" fbc:lowerFluxBound="FB1N1000" fbc:upperFluxBound="FB2N1000">
        <notes>
          <body xmlns="http://www.w3.org/1999/xhtml">
            <p>Confidence Level: 0</p>
          </body>
        </notes>
        <listOfReactants>
          <speciesReference species="M_ATP__91__c__93__" stoichiometry="1" constant="true"/>
          <speciesReference species="M_dAMP__91__c__93__" stoichiometry="1" constant="true"/>
        </listOfReactants>
        <listOfProducts>
          <speciesReference species="M_ADP__91__c__93__" stoichiometry="1" constant="true"/>
          <speciesReference species="M_dADP__91__c__93__" stoichiometry="1" constant="true"/>
        </listOfProducts>
      </reaction>
      <reaction metaid="R01137_c" id="R01137_c" name="R01137_c" reversible="true" fast="false" fbc:lowerFluxBound="FB1N1000" fbc:upperFluxBound="FB2N1000">
        <notes>
          <body xmlns="http://www.w3.org/1999/xhtml">
            <p>Confidence Level: 0</p>
          </body>
        </notes>
        <listOfReactants>
          <speciesReference species="M_ATP__91__c__93__" stoichiometry="1" constant="true"/>
          <speciesReference species="M_dADP__91__c__93__" stoichiometry="1" constant="true"/>
        </listOfReactants>
        <listOfProducts>
          <speciesReference species="M_ADP__91__c__93__" stoichiometry="1" constant="true"/>
          <speciesReference species="M_dATP__91__c__93__" stoichiometry="1" constant="true"/>
        </listOfProducts>
      </reaction>
      <reaction metaid="R01231_c" id="R01231_c" name="R01231_c" reversible="true" fast="false" fbc:lowerFluxBound="FB1N1000" fbc:upperFluxBound="FB2N1000">
        <notes>
          <body xmlns="http://www.w3.org/1999/xhtml">
            <p>Confidence Level: 0</p>
          </body>
        </notes>
        <listOfReactants>
          <speciesReference species="M_H2O__91__c__93__" stoichiometry="1" constant="true"/>
          <speciesReference species="M_ATP__91__c__93__" stoichiometry="1" constant="true"/>
          <speciesReference species="M_L__45__Glutamine__91__c__93__" stoichiometry="1" constant="true"/>
          <speciesReference species="M_Xanthosine_5__39____45__phosphate__91__c__93__" stoichiometry="1" constant="true"/>
        </listOfReactants>
        <listOfProducts>
          <speciesReference species="M_Diphosphate__91__c__93__" stoichiometry="1" constant="true"/>
          <speciesReference species="M_AMP__91__c__93__" stoichiometry="1" constant="true"/>
          <speciesReference species="M_L__45__Glutamate__91__c__93__" stoichiometry="1" constant="true"/>
          <speciesReference species="M_GMP__91__c__93__" stoichiometry="1" constant="true"/>
        </listOfProducts>
      </reaction>
      <reaction metaid="R00332_c" id="R00332_c" name="R00332_c" reversible="true" fast="false" fbc:lowerFluxBound="FB1N1000" fbc:upperFluxBound="FB2N1000">
        <notes>
          <body xmlns="http://www.w3.org/1999/xhtml">
            <p>Confidence Level: 0</p>
          </body>
        </notes>
        <listOfReactants>
          <speciesReference species="M_ATP__91__c__93__" stoichiometry="1" constant="true"/>
          <speciesReference species="M_GMP__91__c__93__" stoichiometry="1" constant="true"/>
        </listOfReactants>
        <listOfProducts>
          <speciesReference species="M_ADP__91__c__93__" stoichiometry="1" constant="true"/>
          <speciesReference species="M_GDP__91__c__93__" stoichiometry="1" constant="true"/>
        </listOfProducts>
      </reaction>
      <reaction metaid="R00330_c" id="R00330_c" name="R00330_c" reversible="true" fast="false" fbc:lowerFluxBound="FB1N1000" fbc:upperFluxBound="FB2N1000">
        <notes>
          <body xmlns="http://www.w3.org/1999/xhtml">
            <p>Confidence Level: 0</p>
          </body>
        </notes>
        <listOfReactants>
          <speciesReference species="M_ATP__91__c__93__" stoichiometry="1" constant="true"/>
          <speciesReference species="M_GDP__91__c__93__" stoichiometry="1" constant="true"/>
        </listOfReactants>
        <listOfProducts>
          <speciesReference species="M_ADP__91__c__93__" stoichiometry="1" constant="true"/>
          <speciesReference species="M_GTP__91__c__93__" stoichiometry="1" constant="true"/>
        </listOfProducts>
      </reaction>
      <reaction metaid="R02019_c" id="R02019_c" name="R02019_c" reversible="true" fast="false" fbc:lowerFluxBound="FB1N1000" fbc:upperFluxBound="FB2N1000">
        <notes>
          <body xmlns="http://www.w3.org/1999/xhtml">
            <p>Confidence Level: 0</p>
          </body>
        </notes>
        <listOfReactants>
          <speciesReference species="M_GDP__91__c__93__" stoichiometry="1" constant="true"/>
          <speciesReference species="M_Thioredoxin__91__c__93__" stoichiometry="1" constant="true"/>
        </listOfReactants>
        <listOfProducts>
          <speciesReference species="M_H2O__91__c__93__" stoichiometry="1" constant="true"/>
          <speciesReference species="M_dGDP__91__c__93__" stoichiometry="1" constant="true"/>
          <speciesReference species="M_Thioredoxin_disulfide__91__c__93__" stoichiometry="1" constant="true"/>
        </listOfProducts>
      </reaction>
      <reaction metaid="R01857_c" id="R01857_c" name="R01857_c" reversible="true" fast="false" fbc:lowerFluxBound="FB1N1000" fbc:upperFluxBound="FB2N1000">
        <notes>
          <body xmlns="http://www.w3.org/1999/xhtml">
            <p>Confidence Level: 0</p>
          </body>
        </notes>
        <listOfReactants>
          <speciesReference species="M_ATP__91__c__93__" stoichiometry="1" constant="true"/>
          <speciesReference species="M_dGDP__91__c__93__" stoichiometry="1" constant="true"/>
        </listOfReactants>
        <listOfProducts>
          <speciesReference species="M_ADP__91__c__93__" stoichiometry="1" constant="true"/>
          <speciesReference species="M_dGTP__91__c__93__" stoichiometry="1" constant="true"/>
        </listOfProducts>
      </reaction>
      <reaction metaid="R00963_c" id="R00963_c" name="R00963_c" reversible="true" fast="false" fbc:lowerFluxBound="FB1N1000" fbc:upperFluxBound="FB2N1000">
        <listOfReactants>
          <speciesReference species="M_H2O__91__c__93__" stoichiometry="1" constant="true"/>
          <speciesReference species="M_UMP__91__c__93__" stoichiometry="1" constant="true"/>
        </listOfReactants>
        <listOfProducts>
          <speciesReference species="M_Orthophosphate__91__c__93__" stoichiometry="1" constant="true"/>
          <speciesReference species="M_Uridine__91__c__93__" stoichiometry="1" constant="true"/>
        </listOfProducts>
      </reaction>
      <reaction metaid="R00158_c" id="R00158_c" name="R00158_c" reversible="true" fast="false" fbc:lowerFluxBound="FB1N1000" fbc:upperFluxBound="FB2N1000">
        <listOfReactants>
          <speciesReference species="M_ATP__91__c__93__" stoichiometry="1" constant="true"/>
          <speciesReference species="M_UMP__91__c__93__" stoichiometry="1" constant="true"/>
        </listOfReactants>
        <listOfProducts>
          <speciesReference species="M_UDP__91__c__93__" stoichiometry="1" constant="true"/>
          <speciesReference species="M_ADP__91__c__93__" stoichiometry="1" constant="true"/>
        </listOfProducts>
      </reaction>
      <reaction metaid="R00156_c" id="R00156_c" name="R00156_c" reversible="true" fast="false" fbc:lowerFluxBound="FB1N1000" fbc:upperFluxBound="FB2N1000">
        <notes>
          <body xmlns="http://www.w3.org/1999/xhtml">
            <p>Confidence Level: 0</p>
          </body>
        </notes>
        <listOfReactants>
          <speciesReference species="M_UDP__91__c__93__" stoichiometry="1" constant="true"/>
          <speciesReference species="M_ATP__91__c__93__" stoichiometry="1" constant="true"/>
        </listOfReactants>
        <listOfProducts>
          <speciesReference species="M_ADP__91__c__93__" stoichiometry="1" constant="true"/>
          <speciesReference species="M_UTP__91__c__93__" stoichiometry="1" constant="true"/>
        </listOfProducts>
      </reaction>
      <reaction metaid="R00571_c" id="R00571_c" name="R00571_c" reversible="true" fast="false" fbc:lowerFluxBound="FB1N1000" fbc:upperFluxBound="FB2N1000">
        <notes>
          <body xmlns="http://www.w3.org/1999/xhtml">
            <p>Confidence Level: 0</p>
          </body>
        </notes>
        <listOfReactants>
          <speciesReference species="M_ATP__91__c__93__" stoichiometry="1" constant="true"/>
          <speciesReference species="M_UTP__91__c__93__" stoichiometry="1" constant="true"/>
          <speciesReference species="M_NH3__91__c__93__" stoichiometry="1" constant="true"/>
        </listOfReactants>
        <listOfProducts>
          <speciesReference species="M_ADP__91__c__93__" stoichiometry="1" constant="true"/>
          <speciesReference species="M_Orthophosphate__91__c__93__" stoichiometry="1" constant="true"/>
          <speciesReference species="M_CTP__91__c__93__" stoichiometry="1" constant="true"/>
        </listOfProducts>
      </reaction>
      <reaction metaid="R00570_c" id="R00570_c" name="R00570_c" reversible="true" fast="false" fbc:lowerFluxBound="FB1N1000" fbc:upperFluxBound="FB2N1000">
        <notes>
          <body xmlns="http://www.w3.org/1999/xhtml">
            <p>Confidence Level: 0</p>
          </body>
        </notes>
        <listOfReactants>
          <speciesReference species="M_ATP__91__c__93__" stoichiometry="1" constant="true"/>
          <speciesReference species="M_CDP__91__c__93__" stoichiometry="1" constant="true"/>
        </listOfReactants>
        <listOfProducts>
          <speciesReference species="M_ADP__91__c__93__" stoichiometry="1" constant="true"/>
          <speciesReference species="M_CTP__91__c__93__" stoichiometry="1" constant="true"/>
        </listOfProducts>
      </reaction>
      <reaction metaid="R02024_c" id="R02024_c" name="R02024_c" reversible="true" fast="false" fbc:lowerFluxBound="FB1N1000" fbc:upperFluxBound="FB2N1000">
        <notes>
          <body xmlns="http://www.w3.org/1999/xhtml">
            <p>Confidence Level: 0</p>
          </body>
        </notes>
        <listOfReactants>
          <speciesReference species="M_Thioredoxin__91__c__93__" stoichiometry="1" constant="true"/>
          <speciesReference species="M_CDP__91__c__93__" stoichiometry="1" constant="true"/>
        </listOfReactants>
        <listOfProducts>
          <speciesReference species="M_H2O__91__c__93__" stoichiometry="1" constant="true"/>
          <speciesReference species="M_Thioredoxin_disulfide__91__c__93__" stoichiometry="1" constant="true"/>
          <speciesReference species="M_dCDP__91__c__93__" stoichiometry="1" constant="true"/>
        </listOfProducts>
      </reaction>
      <reaction metaid="R00512_c" id="R00512_c" name="R00512_c" reversible="true" fast="false" fbc:lowerFluxBound="FB1N1000" fbc:upperFluxBound="FB2N1000">
        <listOfReactants>
          <speciesReference species="M_ATP__91__c__93__" stoichiometry="1" constant="true"/>
          <speciesReference species="M_CMP__91__c__93__" stoichiometry="1" constant="true"/>
        </listOfReactants>
        <listOfProducts>
          <speciesReference species="M_ADP__91__c__93__" stoichiometry="1" constant="true"/>
          <speciesReference species="M_CDP__91__c__93__" stoichiometry="1" constant="true"/>
        </listOfProducts>
      </reaction>
      <reaction metaid="R02326_c" id="R02326_c" name="R02326_c" reversible="true" fast="false" fbc:lowerFluxBound="FB1N1000" fbc:upperFluxBound="FB2N1000">
        <notes>
          <body xmlns="http://www.w3.org/1999/xhtml">
            <p>Confidence Level: 0</p>
          </body>
        </notes>
        <listOfReactants>
          <speciesReference species="M_ATP__91__c__93__" stoichiometry="1" constant="true"/>
          <speciesReference species="M_dCDP__91__c__93__" stoichiometry="1" constant="true"/>
        </listOfReactants>
        <listOfProducts>
          <speciesReference species="M_ADP__91__c__93__" stoichiometry="1" constant="true"/>
          <speciesReference species="M_dCTP__91__c__93__" stoichiometry="1" constant="true"/>
        </listOfProducts>
      </reaction>
      <reaction metaid="R02018_c" id="R02018_c" name="R02018_c" reversible="true" fast="false" fbc:lowerFluxBound="FB1N1000" fbc:upperFluxBound="FB2N1000">
        <notes>
          <body xmlns="http://www.w3.org/1999/xhtml">
            <p>Confidence Level: 0</p>
          </body>
        </notes>
        <listOfReactants>
          <speciesReference species="M_UDP__91__c__93__" stoichiometry="1" constant="true"/>
          <speciesReference species="M_Thioredoxin__91__c__93__" stoichiometry="1" constant="true"/>
        </listOfReactants>
        <listOfProducts>
          <speciesReference species="M_H2O__91__c__93__" stoichiometry="1" constant="true"/>
          <speciesReference species="M_Thioredoxin_disulfide__91__c__93__" stoichiometry="1" constant="true"/>
          <speciesReference species="M_dUDP__91__c__93__" stoichiometry="1" constant="true"/>
        </listOfProducts>
      </reaction>
      <reaction metaid="R02331_c" id="R02331_c" name="R02331_c" reversible="true" fast="false" fbc:lowerFluxBound="FB1N1000" fbc:upperFluxBound="FB2N1000">
        <notes>
          <body xmlns="http://www.w3.org/1999/xhtml">
            <p>Confidence Level: 0</p>
          </body>
        </notes>
        <listOfReactants>
          <speciesReference species="M_ATP__91__c__93__" stoichiometry="1" constant="true"/>
          <speciesReference species="M_dUDP__91__c__93__" stoichiometry="1" constant="true"/>
        </listOfReactants>
        <listOfProducts>
          <speciesReference species="M_ADP__91__c__93__" stoichiometry="1" constant="true"/>
          <speciesReference species="M_dUTP__91__c__93__" stoichiometry="1" constant="true"/>
        </listOfProducts>
      </reaction>
      <reaction metaid="R02100_c" id="R02100_c" name="R02100_c" reversible="true" fast="false" fbc:lowerFluxBound="FB1N1000" fbc:upperFluxBound="FB2N1000">
        <notes>
          <body xmlns="http://www.w3.org/1999/xhtml">
            <p>Confidence Level: 0</p>
          </body>
        </notes>
        <listOfReactants>
          <speciesReference species="M_H2O__91__c__93__" stoichiometry="1" constant="true"/>
          <speciesReference species="M_dUTP__91__c__93__" stoichiometry="1" constant="true"/>
        </listOfReactants>
        <listOfProducts>
          <speciesReference species="M_Diphosphate__91__c__93__" stoichiometry="1" constant="true"/>
          <speciesReference species="M_dUMP__91__c__93__" stoichiometry="1" constant="true"/>
        </listOfProducts>
      </reaction>
      <reaction metaid="R02101_c" id="R02101_c" name="R02101_c" reversible="true" fast="false" fbc:lowerFluxBound="FB1N1000" fbc:upperFluxBound="FB2N1000">
        <listOfReactants>
          <speciesReference species="M_5__44__10__45__Methylenetetrahydrofolate__91__c__93__" stoichiometry="1" constant="true"/>
          <speciesReference species="M_dUMP__91__c__93__" stoichiometry="1" constant="true"/>
        </listOfReactants>
        <listOfProducts>
          <speciesReference species="M_Dihydrofolate__91__c__93__" stoichiometry="1" constant="true"/>
          <speciesReference species="M_dTMP__91__c__93__" stoichiometry="1" constant="true"/>
        </listOfProducts>
      </reaction>
      <reaction metaid="R02094_c" id="R02094_c" name="R02094_c" reversible="true" fast="false" fbc:lowerFluxBound="FB1N1000" fbc:upperFluxBound="FB2N1000">
        <notes>
          <body xmlns="http://www.w3.org/1999/xhtml">
            <p>Confidence Level: 0</p>
          </body>
        </notes>
        <listOfReactants>
          <speciesReference species="M_ATP__91__c__93__" stoichiometry="1" constant="true"/>
          <speciesReference species="M_dTMP__91__c__93__" stoichiometry="1" constant="true"/>
        </listOfReactants>
        <listOfProducts>
          <speciesReference species="M_ADP__91__c__93__" stoichiometry="1" constant="true"/>
          <speciesReference species="M_dTDP__91__c__93__" stoichiometry="1" constant="true"/>
        </listOfProducts>
      </reaction>
      <reaction metaid="R02093_c" id="R02093_c" name="R02093_c" reversible="true" fast="false" fbc:lowerFluxBound="FB1N1000" fbc:upperFluxBound="FB2N1000">
        <notes>
          <body xmlns="http://www.w3.org/1999/xhtml">
            <p>Confidence Level: 0</p>
          </body>
        </notes>
        <listOfReactants>
          <speciesReference species="M_ATP__91__c__93__" stoichiometry="1" constant="true"/>
          <speciesReference species="M_dTDP__91__c__93__" stoichiometry="1" constant="true"/>
        </listOfReactants>
        <listOfProducts>
          <speciesReference species="M_ADP__91__c__93__" stoichiometry="1" constant="true"/>
          <speciesReference species="M_dTTP__91__c__93__" stoichiometry="1" constant="true"/>
        </listOfProducts>
      </reaction>
      <reaction metaid="R01227_c" id="R01227_c" name="R01227_c" reversible="true" fast="false" fbc:lowerFluxBound="FB1N1000" fbc:upperFluxBound="FB2N1000">
        <notes>
          <body xmlns="http://www.w3.org/1999/xhtml">
            <p>Confidence Level: 0</p>
            <p>NOTES: [3]add reaction to solve Guanosine[c] and D-Ribose[c] gap</p>
          </body>
        </notes>
        <listOfReactants>
          <speciesReference species="M_H2O__91__c__93__" stoichiometry="1" constant="true"/>
          <speciesReference species="M_GMP__91__c__93__" stoichiometry="1" constant="true"/>
        </listOfReactants>
        <listOfProducts>
          <speciesReference species="M_Orthophosphate__91__c__93__" stoichiometry="1" constant="true"/>
          <speciesReference species="M_Guanosine__91__c__93__" stoichiometry="1" constant="true"/>
        </listOfProducts>
      </reaction>
      <reaction metaid="R01228_c" id="R01228_c" name="R01228_c" reversible="true" fast="false" fbc:lowerFluxBound="FB1N1000" fbc:upperFluxBound="FB2N1000">
        <notes>
          <body xmlns="http://www.w3.org/1999/xhtml">
            <p>Confidence Level: 0</p>
            <p>NOTES: [3]add reaction to solve Guanosine[c] and D-Ribose[c] gap</p>
          </body>
        </notes>
        <listOfReactants>
          <speciesReference species="M_ATP__91__c__93__" stoichiometry="1" constant="true"/>
          <speciesReference species="M_Guanosine__91__c__93__" stoichiometry="1" constant="true"/>
        </listOfReactants>
        <listOfProducts>
          <speciesReference species="M_ADP__91__c__93__" stoichiometry="1" constant="true"/>
          <speciesReference species="M_GMP__91__c__93__" stoichiometry="1" constant="true"/>
        </listOfProducts>
      </reaction>
      <reaction metaid="R00941_c" id="R00941_c" name="R00941_c" reversible="true" fast="false" fbc:lowerFluxBound="FB1N1000" fbc:upperFluxBound="FB2N1000">
        <notes>
          <body xmlns="http://www.w3.org/1999/xhtml">
            <p>Confidence Level: 0</p>
            <p>NOTES: [3]add reaction to solve 10-Formyltetrahydrofolate[c] gap</p>
          </body>
        </notes>
        <listOfReactants>
          <speciesReference species="M_H2O__91__c__93__" stoichiometry="1" constant="true"/>
          <speciesReference species="M_NADP__43____91__c__93__" stoichiometry="1" constant="true"/>
          <speciesReference species="M_10__45__Formyltetrahydrofolate__91__c__93__" stoichiometry="1" constant="true"/>
        </listOfReactants>
        <listOfProducts>
          <speciesReference species="M_H__43____91__c__93__" stoichiometry="1" constant="true"/>
          <speciesReference species="M_CO2__91__c__93__" stoichiometry="1" constant="true"/>
          <speciesReference species="M_NADPH__91__c__93__" stoichiometry="1" constant="true"/>
          <speciesReference species="M_Tetrahydrofolate__91__c__93__" stoichiometry="1" constant="true"/>
        </listOfProducts>
      </reaction>
      <reaction metaid="R00515_c" id="R00515_c" name="R00515_c" reversible="true" fast="false" fbc:lowerFluxBound="FB1N1000" fbc:upperFluxBound="FB2N1000">
        <notes>
          <body xmlns="http://www.w3.org/1999/xhtml">
            <p>Confidence Level: 0</p>
            <p>NOTES: [3]add reaction to solve CMP[c] gap</p>
          </body>
        </notes>
        <listOfReactants>
          <speciesReference species="M_H2O__91__c__93__" stoichiometry="1" constant="true"/>
          <speciesReference species="M_CTP__91__c__93__" stoichiometry="1" constant="true"/>
        </listOfReactants>
        <listOfProducts>
          <speciesReference species="M_Diphosphate__91__c__93__" stoichiometry="1" constant="true"/>
          <speciesReference species="M_CMP__91__c__93__" stoichiometry="1" constant="true"/>
        </listOfProducts>
      </reaction>
      <reaction metaid="R00662_c" id="R00662_c" name="R00662_c" reversible="true" fast="false" fbc:lowerFluxBound="FB1N1000" fbc:upperFluxBound="FB2N1000">
        <notes>
          <body xmlns="http://www.w3.org/1999/xhtml">
            <p>Confidence Level: 0</p>
            <p>NOTES: [3]add reaction to solve UMP[c] and Uridine[c] gap</p>
          </body>
        </notes>
        <listOfReactants>
          <speciesReference species="M_H2O__91__c__93__" stoichiometry="1" constant="true"/>
          <speciesReference species="M_UTP__91__c__93__" stoichiometry="1" constant="true"/>
        </listOfReactants>
        <listOfProducts>
          <speciesReference species="M_Diphosphate__91__c__93__" stoichiometry="1" constant="true"/>
          <speciesReference species="M_UMP__91__c__93__" stoichiometry="1" constant="true"/>
        </listOfProducts>
      </reaction>
      <reaction metaid="R00964_c" id="R00964_c" name="R00964_c" reversible="true" fast="false" fbc:lowerFluxBound="FB1N1000" fbc:upperFluxBound="FB2N1000">
        <notes>
          <body xmlns="http://www.w3.org/1999/xhtml">
            <p>Confidence Level: 0</p>
            <p>NOTES: [3]add reaction to solve UMP[c] and Uridine[c] gap</p>
          </body>
        </notes>
        <listOfReactants>
          <speciesReference species="M_ATP__91__c__93__" stoichiometry="1" constant="true"/>
          <speciesReference species="M_Uridine__91__c__93__" stoichiometry="1" constant="true"/>
        </listOfReactants>
        <listOfProducts>
          <speciesReference species="M_ADP__91__c__93__" stoichiometry="1" constant="true"/>
          <speciesReference species="M_UMP__91__c__93__" stoichiometry="1" constant="true"/>
        </listOfProducts>
      </reaction>
      <reaction metaid="R00967_c" id="R00967_c" name="R00967_c" reversible="true" fast="false" fbc:lowerFluxBound="FB1N1000" fbc:upperFluxBound="FB2N1000">
        <notes>
          <body xmlns="http://www.w3.org/1999/xhtml">
            <p>Confidence Level: 0</p>
            <p>NOTES: [3]add reaction to solve UMP[c] and Uridine[c] gap</p>
          </body>
        </notes>
        <listOfReactants>
          <speciesReference species="M_UTP__91__c__93__" stoichiometry="1" constant="true"/>
          <speciesReference species="M_Uridine__91__c__93__" stoichiometry="1" constant="true"/>
        </listOfReactants>
        <listOfProducts>
          <speciesReference species="M_UDP__91__c__93__" stoichiometry="1" constant="true"/>
          <speciesReference species="M_UMP__91__c__93__" stoichiometry="1" constant="true"/>
        </listOfProducts>
      </reaction>
      <reaction metaid="R00968_c" id="R00968_c" name="R00968_c" reversible="true" fast="false" fbc:lowerFluxBound="FB1N1000" fbc:upperFluxBound="FB2N1000">
        <notes>
          <body xmlns="http://www.w3.org/1999/xhtml">
            <p>Confidence Level: 0</p>
            <p>NOTES: [3]add reaction to solve UMP[c] and Uridine[c] gap</p>
          </body>
        </notes>
        <listOfReactants>
          <speciesReference species="M_GTP__91__c__93__" stoichiometry="1" constant="true"/>
          <speciesReference species="M_Uridine__91__c__93__" stoichiometry="1" constant="true"/>
        </listOfReactants>
        <listOfProducts>
          <speciesReference species="M_UMP__91__c__93__" stoichiometry="1" constant="true"/>
          <speciesReference species="M_GDP__91__c__93__" stoichiometry="1" constant="true"/>
        </listOfProducts>
      </reaction>
      <reaction metaid="R01549_c" id="R01549_c" name="R01549_c" reversible="true" fast="false" fbc:lowerFluxBound="FB1N1000" fbc:upperFluxBound="FB2N1000">
        <notes>
          <body xmlns="http://www.w3.org/1999/xhtml">
            <p>Confidence Level: 0</p>
            <p>NOTES: [3]add reaction to solve UMP[c] and Uridine[c] gap</p>
          </body>
        </notes>
        <listOfReactants>
          <speciesReference species="M_dATP__91__c__93__" stoichiometry="1" constant="true"/>
          <speciesReference species="M_Uridine__91__c__93__" stoichiometry="1" constant="true"/>
        </listOfReactants>
        <listOfProducts>
          <speciesReference species="M_UMP__91__c__93__" stoichiometry="1" constant="true"/>
          <speciesReference species="M_dADP__91__c__93__" stoichiometry="1" constant="true"/>
        </listOfProducts>
      </reaction>
      <reaction metaid="R01880_c" id="R01880_c" name="R01880_c" reversible="true" fast="false" fbc:lowerFluxBound="FB1N1000" fbc:upperFluxBound="FB2N1000">
        <notes>
          <body xmlns="http://www.w3.org/1999/xhtml">
            <p>Confidence Level: 0</p>
            <p>NOTES: [3]add reaction to solve UMP[c] and Uridine[c] gap</p>
          </body>
        </notes>
        <listOfReactants>
          <speciesReference species="M_dGTP__91__c__93__" stoichiometry="1" constant="true"/>
          <speciesReference species="M_Uridine__91__c__93__" stoichiometry="1" constant="true"/>
        </listOfReactants>
        <listOfProducts>
          <speciesReference species="M_UMP__91__c__93__" stoichiometry="1" constant="true"/>
          <speciesReference species="M_dGDP__91__c__93__" stoichiometry="1" constant="true"/>
        </listOfProducts>
      </reaction>
      <reaction metaid="R02097_c" id="R02097_c" name="R02097_c" reversible="true" fast="false" fbc:lowerFluxBound="FB1N1000" fbc:upperFluxBound="FB2N1000">
        <notes>
          <body xmlns="http://www.w3.org/1999/xhtml">
            <p>Confidence Level: 0</p>
            <p>NOTES: [3]add reaction to solve UMP[c] and Uridine[c] gap</p>
          </body>
        </notes>
        <listOfReactants>
          <speciesReference species="M_Uridine__91__c__93__" stoichiometry="1" constant="true"/>
          <speciesReference species="M_dTTP__91__c__93__" stoichiometry="1" constant="true"/>
        </listOfReactants>
        <listOfProducts>
          <speciesReference species="M_UMP__91__c__93__" stoichiometry="1" constant="true"/>
          <speciesReference species="M_dTDP__91__c__93__" stoichiometry="1" constant="true"/>
        </listOfProducts>
      </reaction>
      <reaction metaid="R02327_c" id="R02327_c" name="R02327_c" reversible="true" fast="false" fbc:lowerFluxBound="FB1N1000" fbc:upperFluxBound="FB2N1000">
        <notes>
          <body xmlns="http://www.w3.org/1999/xhtml">
            <p>Confidence Level: 0</p>
            <p>NOTES: [3]add reaction to solve UMP[c] and Uridine[c] gap</p>
          </body>
        </notes>
        <listOfReactants>
          <speciesReference species="M_Uridine__91__c__93__" stoichiometry="1" constant="true"/>
          <speciesReference species="M_dCTP__91__c__93__" stoichiometry="1" constant="true"/>
        </listOfReactants>
        <listOfProducts>
          <speciesReference species="M_UMP__91__c__93__" stoichiometry="1" constant="true"/>
          <speciesReference species="M_dCDP__91__c__93__" stoichiometry="1" constant="true"/>
        </listOfProducts>
      </reaction>
      <reaction metaid="R02332_c" id="R02332_c" name="R02332_c" reversible="true" fast="false" fbc:lowerFluxBound="FB1N1000" fbc:upperFluxBound="FB2N1000">
        <notes>
          <body xmlns="http://www.w3.org/1999/xhtml">
            <p>Confidence Level: 0</p>
            <p>NOTES: [3]add reaction to solve UMP[c] and Uridine[c] gap</p>
          </body>
        </notes>
        <listOfReactants>
          <speciesReference species="M_Uridine__91__c__93__" stoichiometry="1" constant="true"/>
          <speciesReference species="M_dUTP__91__c__93__" stoichiometry="1" constant="true"/>
        </listOfReactants>
        <listOfProducts>
          <speciesReference species="M_UMP__91__c__93__" stoichiometry="1" constant="true"/>
          <speciesReference species="M_dUDP__91__c__93__" stoichiometry="1" constant="true"/>
        </listOfProducts>
      </reaction>
      <reaction metaid="R00936_c" id="R00936_c" name="R00936_c" reversible="true" fast="false" fbc:lowerFluxBound="FB1N1000" fbc:upperFluxBound="FB2N1000">
        <notes>
          <body xmlns="http://www.w3.org/1999/xhtml">
            <p>Confidence Level: 0</p>
            <p>NOTES: [3]add reaction to solve Dihydrofolate[c] gap</p>
          </body>
        </notes>
        <listOfReactants>
          <speciesReference species="M_NAD__43____91__c__93__" stoichiometry="1" constant="true"/>
          <speciesReference species="M_Tetrahydrofolate__91__c__93__" stoichiometry="1" constant="true"/>
        </listOfReactants>
        <listOfProducts>
          <speciesReference species="M_NADH__91__c__93__" stoichiometry="1" constant="true"/>
          <speciesReference species="M_H__43____91__c__93__" stoichiometry="1" constant="true"/>
          <speciesReference species="M_Dihydrofolate__91__c__93__" stoichiometry="1" constant="true"/>
        </listOfProducts>
      </reaction>
      <reaction metaid="R00939_c" id="R00939_c" name="R00939_c" reversible="true" fast="false" fbc:lowerFluxBound="FB1N1000" fbc:upperFluxBound="FB2N1000">
        <notes>
          <body xmlns="http://www.w3.org/1999/xhtml">
            <p>Confidence Level: 0</p>
            <p>NOTES: [3]add reaction to solve Dihydrofolate[c] gap</p>
          </body>
        </notes>
        <listOfReactants>
          <speciesReference species="M_NADP__43____91__c__93__" stoichiometry="1" constant="true"/>
          <speciesReference species="M_Tetrahydrofolate__91__c__93__" stoichiometry="1" constant="true"/>
        </listOfReactants>
        <listOfProducts>
          <speciesReference species="M_H__43____91__c__93__" stoichiometry="1" constant="true"/>
          <speciesReference species="M_NADPH__91__c__93__" stoichiometry="1" constant="true"/>
          <speciesReference species="M_Dihydrofolate__91__c__93__" stoichiometry="1" constant="true"/>
        </listOfProducts>
      </reaction>
      <reaction metaid="R00014_m" id="R00014_m" name="R00014_m" reversible="true" fast="false" fbc:lowerFluxBound="FB1N1000" fbc:upperFluxBound="FB2N1000">
        <notes>
          <body xmlns="http://www.w3.org/1999/xhtml">
            <p>Confidence Level: 0</p>
          </body>
        </notes>
        <listOfReactants>
          <speciesReference species="M_Pyruvate__91__m__93__" stoichiometry="1" constant="true"/>
          <speciesReference species="M_Thiamin_diphosphate__91__m__93__" stoichiometry="1" constant="true"/>
        </listOfReactants>
        <listOfProducts>
          <speciesReference species="M_2__45____40__alpha__45__Hydroxyethyl__41__thiamine_diphosphate__91__m__93__" stoichiometry="1" constant="true"/>
          <speciesReference species="M_CO2__91__m__93__" stoichiometry="1" constant="true"/>
        </listOfProducts>
      </reaction>
      <reaction metaid="R00214_m" id="R00214_m" name="R00214_m" reversible="true" fast="false" fbc:lowerFluxBound="FB1N1000" fbc:upperFluxBound="FB2N1000">
        <notes>
          <body xmlns="http://www.w3.org/1999/xhtml">
            <p>Confidence Level: 0</p>
          </body>
        </notes>
        <listOfReactants>
          <speciesReference species="M___40__S__41____45__Malate__91__m__93__" stoichiometry="1" constant="true"/>
          <speciesReference species="M_NAD__43____91__m__93__" stoichiometry="1" constant="true"/>
        </listOfReactants>
        <listOfProducts>
          <speciesReference species="M_Pyruvate__91__m__93__" stoichiometry="1" constant="true"/>
          <speciesReference species="M_CO2__91__m__93__" stoichiometry="1" constant="true"/>
          <speciesReference species="M_NADH__91__m__93__" stoichiometry="1" constant="true"/>
          <speciesReference species="M_H__43____91__m__93__" stoichiometry="1" constant="true"/>
        </listOfProducts>
      </reaction>
      <reaction metaid="R03270_m" id="R03270_m" name="R03270_m" reversible="true" fast="false" fbc:lowerFluxBound="FB1N1000" fbc:upperFluxBound="FB2N1000">
        <notes>
          <body xmlns="http://www.w3.org/1999/xhtml">
            <p>Confidence Level: 0</p>
          </body>
        </notes>
        <listOfReactants>
          <speciesReference species="M_2__45____40__alpha__45__Hydroxyethyl__41__thiamine_diphosphate__91__m__93__" stoichiometry="1" constant="true"/>
          <speciesReference species="M_Enzyme_N6__45____40__lipoyl__41__lysine__91__m__93__" stoichiometry="1" constant="true"/>
        </listOfReactants>
        <listOfProducts>
          <speciesReference species="M_Thiamin_diphosphate__91__m__93__" stoichiometry="1" constant="true"/>
          <speciesReference species="M___40__Dihydrolipoyllysine__45__residue_acetyltransferase__41___S__45__acetyldihydrolipoyllysine__91__m__93__" stoichiometry="1" constant="true"/>
        </listOfProducts>
      </reaction>
      <reaction metaid="R02569_m" id="R02569_m" name="R02569_m" reversible="true" fast="false" fbc:lowerFluxBound="FB1N1000" fbc:upperFluxBound="FB2N1000">
        <notes>
          <body xmlns="http://www.w3.org/1999/xhtml">
            <p>Confidence Level: 0</p>
          </body>
        </notes>
        <listOfReactants>
          <speciesReference species="M_Acetyl__45__CoA__91__m__93__" stoichiometry="1" constant="true"/>
          <speciesReference species="M_Enzyme_N6__45____40__dihydrolipoyl__41__lysine__91__m__93__" stoichiometry="1" constant="true"/>
        </listOfReactants>
        <listOfProducts>
          <speciesReference species="M___40__Dihydrolipoyllysine__45__residue_acetyltransferase__41___S__45__acetyldihydrolipoyllysine__91__m__93__" stoichiometry="1" constant="true"/>
          <speciesReference species="M_CoA__91__m__93__" stoichiometry="1" constant="true"/>
        </listOfProducts>
      </reaction>
      <reaction metaid="R00235_m" id="R00235_m" name="R00235_m" reversible="true" fast="false" fbc:lowerFluxBound="FB1N1000" fbc:upperFluxBound="FB2N1000">
        <notes>
          <body xmlns="http://www.w3.org/1999/xhtml">
            <p>Confidence Level: 0</p>
          </body>
        </notes>
        <listOfReactants>
          <speciesReference species="M_CoA__91__m__93__" stoichiometry="1" constant="true"/>
          <speciesReference species="M_ATP__91__m__93__" stoichiometry="1" constant="true"/>
          <speciesReference species="M_Acetate__91__m__93__" stoichiometry="1" constant="true"/>
        </listOfReactants>
        <listOfProducts>
          <speciesReference species="M_Acetyl__45__CoA__91__m__93__" stoichiometry="1" constant="true"/>
          <speciesReference species="M_AMP__91__m__93__" stoichiometry="1" constant="true"/>
          <speciesReference species="M_Diphosphate__91__m__93__" stoichiometry="1" constant="true"/>
        </listOfProducts>
      </reaction>
      <reaction metaid="R00351_m" id="R00351_m" name="R00351_m" reversible="true" fast="false" fbc:lowerFluxBound="FB1N1000" fbc:upperFluxBound="FB2N1000">
        <notes>
          <body xmlns="http://www.w3.org/1999/xhtml">
            <p>Confidence Level: 0</p>
          </body>
        </notes>
        <listOfReactants>
          <speciesReference species="M_Acetyl__45__CoA__91__m__93__" stoichiometry="1" constant="true"/>
          <speciesReference species="M_H2O__91__m__93__" stoichiometry="1" constant="true"/>
          <speciesReference species="M_Oxaloacetate__91__m__93__" stoichiometry="1" constant="true"/>
        </listOfReactants>
        <listOfProducts>
          <speciesReference species="M_CoA__91__m__93__" stoichiometry="1" constant="true"/>
          <speciesReference species="M_Citrate__91__m__93__" stoichiometry="1" constant="true"/>
        </listOfProducts>
      </reaction>
      <reaction metaid="R00710_m" id="R00710_m" name="R00710_m" reversible="true" fast="false" fbc:lowerFluxBound="FB1N1000" fbc:upperFluxBound="FB2N1000">
        <notes>
          <body xmlns="http://www.w3.org/1999/xhtml">
            <p>Confidence Level: 0</p>
          </body>
        </notes>
        <listOfReactants>
          <speciesReference species="M_NAD__43____91__m__93__" stoichiometry="1" constant="true"/>
          <speciesReference species="M_H2O__91__m__93__" stoichiometry="1" constant="true"/>
          <speciesReference species="M_Acetaldehyde__91__m__93__" stoichiometry="1" constant="true"/>
        </listOfReactants>
        <listOfProducts>
          <speciesReference species="M_NADH__91__m__93__" stoichiometry="1" constant="true"/>
          <speciesReference species="M_H__43____91__m__93__" stoichiometry="1" constant="true"/>
          <speciesReference species="M_Acetate__91__m__93__" stoichiometry="1" constant="true"/>
        </listOfProducts>
      </reaction>
      <reaction metaid="R00755_m" id="R00755_m" name="R00755_m" reversible="true" fast="false" fbc:lowerFluxBound="FB1N1000" fbc:upperFluxBound="FB2N1000">
        <notes>
          <body xmlns="http://www.w3.org/1999/xhtml">
            <p>Confidence Level: 0</p>
          </body>
        </notes>
        <listOfReactants>
          <speciesReference species="M_Thiamin_diphosphate__91__m__93__" stoichiometry="1" constant="true"/>
          <speciesReference species="M_Acetaldehyde__91__m__93__" stoichiometry="1" constant="true"/>
        </listOfReactants>
        <listOfProducts>
          <speciesReference species="M_2__45____40__alpha__45__Hydroxyethyl__41__thiamine_diphosphate__91__m__93__" stoichiometry="1" constant="true"/>
        </listOfProducts>
      </reaction>
      <reaction metaid="R01325_m" id="R01325_m" name="R01325_m" reversible="true" fast="false" fbc:lowerFluxBound="FB1N1000" fbc:upperFluxBound="FB2N1000">
        <notes>
          <body xmlns="http://www.w3.org/1999/xhtml">
            <p>Confidence Level: 0</p>
          </body>
        </notes>
        <listOfReactants>
          <speciesReference species="M_Citrate__91__m__93__" stoichiometry="1" constant="true"/>
        </listOfReactants>
        <listOfProducts>
          <speciesReference species="M_H2O__91__m__93__" stoichiometry="1" constant="true"/>
          <speciesReference species="M_cis__45__Aconitate__91__m__93__" stoichiometry="1" constant="true"/>
        </listOfProducts>
      </reaction>
      <reaction metaid="R01900_m" id="R01900_m" name="R01900_m" reversible="true" fast="false" fbc:lowerFluxBound="FB1N1000" fbc:upperFluxBound="FB2N1000">
        <notes>
          <body xmlns="http://www.w3.org/1999/xhtml">
            <p>Confidence Level: 0</p>
          </body>
        </notes>
        <listOfReactants>
          <speciesReference species="M_Isocitrate__91__m__93__" stoichiometry="1" constant="true"/>
        </listOfReactants>
        <listOfProducts>
          <speciesReference species="M_H2O__91__m__93__" stoichiometry="1" constant="true"/>
          <speciesReference species="M_cis__45__Aconitate__91__m__93__" stoichiometry="1" constant="true"/>
        </listOfProducts>
      </reaction>
      <reaction metaid="R01899_m" id="R01899_m" name="R01899_m" reversible="true" fast="false" fbc:lowerFluxBound="FB1N1000" fbc:upperFluxBound="FB2N1000">
        <notes>
          <body xmlns="http://www.w3.org/1999/xhtml">
            <p>Confidence Level: 0</p>
          </body>
        </notes>
        <listOfReactants>
          <speciesReference species="M_Isocitrate__91__m__93__" stoichiometry="1" constant="true"/>
          <speciesReference species="M_NADP__43____91__m__93__" stoichiometry="1" constant="true"/>
        </listOfReactants>
        <listOfProducts>
          <speciesReference species="M_H__43____91__m__93__" stoichiometry="1" constant="true"/>
          <speciesReference species="M_Oxalosuccinate__91__m__93__" stoichiometry="1" constant="true"/>
          <speciesReference species="M_NADPH__91__m__93__" stoichiometry="1" constant="true"/>
        </listOfProducts>
      </reaction>
      <reaction metaid="R00709_m" id="R00709_m" name="R00709_m" reversible="true" fast="false" fbc:lowerFluxBound="FB1N1000" fbc:upperFluxBound="FB2N1000">
        <notes>
          <body xmlns="http://www.w3.org/1999/xhtml">
            <p>Confidence Level: 0</p>
          </body>
        </notes>
        <listOfReactants>
          <speciesReference species="M_NAD__43____91__m__93__" stoichiometry="1" constant="true"/>
          <speciesReference species="M_Isocitrate__91__m__93__" stoichiometry="1" constant="true"/>
        </listOfReactants>
        <listOfProducts>
          <speciesReference species="M_CO2__91__m__93__" stoichiometry="1" constant="true"/>
          <speciesReference species="M_NADH__91__m__93__" stoichiometry="1" constant="true"/>
          <speciesReference species="M_H__43____91__m__93__" stoichiometry="1" constant="true"/>
          <speciesReference species="M_2__45__Oxoglutarate__91__m__93__" stoichiometry="1" constant="true"/>
        </listOfProducts>
      </reaction>
      <reaction metaid="R00268_m" id="R00268_m" name="R00268_m" reversible="true" fast="false" fbc:lowerFluxBound="FB1N1000" fbc:upperFluxBound="FB2N1000">
        <notes>
          <body xmlns="http://www.w3.org/1999/xhtml">
            <p>Confidence Level: 0</p>
          </body>
        </notes>
        <listOfReactants>
          <speciesReference species="M_Oxalosuccinate__91__m__93__" stoichiometry="1" constant="true"/>
        </listOfReactants>
        <listOfProducts>
          <speciesReference species="M_CO2__91__m__93__" stoichiometry="1" constant="true"/>
          <speciesReference species="M_2__45__Oxoglutarate__91__m__93__" stoichiometry="1" constant="true"/>
        </listOfProducts>
      </reaction>
      <reaction metaid="R00621_m" id="R00621_m" name="R00621_m" reversible="true" fast="false" fbc:lowerFluxBound="FB1N1000" fbc:upperFluxBound="FB2N1000">
        <notes>
          <body xmlns="http://www.w3.org/1999/xhtml">
            <p>Confidence Level: 0</p>
          </body>
        </notes>
        <listOfReactants>
          <speciesReference species="M_Thiamin_diphosphate__91__m__93__" stoichiometry="1" constant="true"/>
          <speciesReference species="M_2__45__Oxoglutarate__91__m__93__" stoichiometry="1" constant="true"/>
        </listOfReactants>
        <listOfProducts>
          <speciesReference species="M_CO2__91__m__93__" stoichiometry="1" constant="true"/>
          <speciesReference species="M_3__45__Carboxy__45__1__45__hydroxypropyl__45__ThPP__91__m__93__" stoichiometry="1" constant="true"/>
        </listOfProducts>
      </reaction>
      <reaction metaid="R03316_m" id="R03316_m" name="R03316_m" reversible="true" fast="false" fbc:lowerFluxBound="FB1N1000" fbc:upperFluxBound="FB2N1000">
        <notes>
          <body xmlns="http://www.w3.org/1999/xhtml">
            <p>Confidence Level: 0</p>
          </body>
        </notes>
        <listOfReactants>
          <speciesReference species="M_Enzyme_N6__45____40__lipoyl__41__lysine__91__m__93__" stoichiometry="1" constant="true"/>
          <speciesReference species="M_3__45__Carboxy__45__1__45__hydroxypropyl__45__ThPP__91__m__93__" stoichiometry="1" constant="true"/>
        </listOfReactants>
        <listOfProducts>
          <speciesReference species="M_Thiamin_diphosphate__91__m__93__" stoichiometry="1" constant="true"/>
          <speciesReference species="M___40__Dihydrolipoyllysine__45__residue_succinyltransferase__41___S__45__succinyldihydrolipoyllysine__91__m__93__" stoichiometry="1" constant="true"/>
        </listOfProducts>
      </reaction>
      <reaction metaid="R08550_m" id="R08550_m" name="R08550_m" reversible="true" fast="false" fbc:lowerFluxBound="FB1N1000" fbc:upperFluxBound="FB2N1000">
        <listOfReactants>
          <speciesReference species="M_NAD__43____91__m__93__" stoichiometry="1" constant="true"/>
          <speciesReference species="M_Enzyme_N6__45____40__dihydrolipoyl__41__lysine__91__m__93__" stoichiometry="1" constant="true"/>
        </listOfReactants>
        <listOfProducts>
          <speciesReference species="M_NADH__91__m__93__" stoichiometry="1" constant="true"/>
          <speciesReference species="M_H__43____91__m__93__" stoichiometry="1" constant="true"/>
          <speciesReference species="M_Enzyme_N6__45____40__lipoyl__41__lysine__91__m__93__" stoichiometry="1" constant="true"/>
        </listOfProducts>
      </reaction>
      <reaction metaid="R02570_m" id="R02570_m" name="R02570_m" reversible="true" fast="false" fbc:lowerFluxBound="FB1N1000" fbc:upperFluxBound="FB2N1000">
        <notes>
          <body xmlns="http://www.w3.org/1999/xhtml">
            <p>Confidence Level: 0</p>
          </body>
        </notes>
        <listOfReactants>
          <speciesReference species="M_Enzyme_N6__45____40__dihydrolipoyl__41__lysine__91__m__93__" stoichiometry="1" constant="true"/>
          <speciesReference species="M_Succinyl__45__CoA__91__m__93__" stoichiometry="1" constant="true"/>
        </listOfReactants>
        <listOfProducts>
          <speciesReference species="M_CoA__91__m__93__" stoichiometry="1" constant="true"/>
          <speciesReference species="M___40__Dihydrolipoyllysine__45__residue_succinyltransferase__41___S__45__succinyldihydrolipoyllysine__91__m__93__" stoichiometry="1" constant="true"/>
        </listOfProducts>
      </reaction>
      <reaction metaid="R00405_m" id="R00405_m" name="R00405_m" reversible="true" fast="false" fbc:lowerFluxBound="FB1N1000" fbc:upperFluxBound="FB2N1000">
        <notes>
          <body xmlns="http://www.w3.org/1999/xhtml">
            <p>Confidence Level: 0</p>
          </body>
        </notes>
        <listOfReactants>
          <speciesReference species="M_Succinyl__45__CoA__91__m__93__" stoichiometry="1" constant="true"/>
          <speciesReference species="M_ADP__91__m__93__" stoichiometry="1" constant="true"/>
          <speciesReference species="M_Orthophosphate__91__m__93__" stoichiometry="1" constant="true"/>
        </listOfReactants>
        <listOfProducts>
          <speciesReference species="M_CoA__91__m__93__" stoichiometry="1" constant="true"/>
          <speciesReference species="M_ATP__91__m__93__" stoichiometry="1" constant="true"/>
          <speciesReference species="M_Succinate__91__m__93__" stoichiometry="1" constant="true"/>
        </listOfProducts>
      </reaction>
      <reaction metaid="R00432_m" id="R00432_m" name="R00432_m" reversible="true" fast="false" fbc:lowerFluxBound="FB1N1000" fbc:upperFluxBound="FB2N1000">
        <notes>
          <body xmlns="http://www.w3.org/1999/xhtml">
            <p>Confidence Level: 0</p>
          </body>
        </notes>
        <listOfReactants>
          <speciesReference species="M_CoA__91__m__93__" stoichiometry="1" constant="true"/>
          <speciesReference species="M_Succinate__91__m__93__" stoichiometry="1" constant="true"/>
          <speciesReference species="M_GTP__91__m__93__" stoichiometry="1" constant="true"/>
        </listOfReactants>
        <listOfProducts>
          <speciesReference species="M_Succinyl__45__CoA__91__m__93__" stoichiometry="1" constant="true"/>
          <speciesReference species="M_Orthophosphate__91__m__93__" stoichiometry="1" constant="true"/>
          <speciesReference species="M_GDP__91__m__93__" stoichiometry="1" constant="true"/>
        </listOfProducts>
      </reaction>
      <reaction metaid="R02164_m" id="R02164_m" name="R02164_m" reversible="true" fast="false" fbc:lowerFluxBound="FB1N1000" fbc:upperFluxBound="FB2N1000">
        <listOfReactants>
          <speciesReference species="M_Succinate__91__m__93__" stoichiometry="1" constant="true"/>
          <speciesReference species="M_Ubiquinone__91__m__93__" stoichiometry="1" constant="true"/>
        </listOfReactants>
        <listOfProducts>
          <speciesReference species="M_Ubiquinol__91__m__93__" stoichiometry="1" constant="true"/>
          <speciesReference species="M_Fumarate__91__m__93__" stoichiometry="1" constant="true"/>
        </listOfProducts>
      </reaction>
      <reaction metaid="R00412_m" id="R00412_m" name="R00412_m" reversible="true" fast="false" fbc:lowerFluxBound="FB1N1000" fbc:upperFluxBound="FB2N1000">
        <notes>
          <body xmlns="http://www.w3.org/1999/xhtml">
            <p>Confidence Level: 0</p>
            <p>NOTES: [2]unknown metabolite</p>
          </body>
        </notes>
        <listOfReactants>
          <speciesReference species="M_Succinate__91__m__93__" stoichiometry="1" constant="true"/>
          <speciesReference species="M_Acceptor__91__m__93__" stoichiometry="1" constant="true"/>
        </listOfReactants>
        <listOfProducts>
          <speciesReference species="M_Fumarate__91__m__93__" stoichiometry="1" constant="true"/>
          <speciesReference species="M_Reduced_acceptor__91__m__93__" stoichiometry="1" constant="true"/>
        </listOfProducts>
      </reaction>
      <reaction metaid="R01082_m" id="R01082_m" name="R01082_m" reversible="true" fast="false" fbc:lowerFluxBound="FB1N1000" fbc:upperFluxBound="FB2N1000">
        <notes>
          <body xmlns="http://www.w3.org/1999/xhtml">
            <p>Confidence Level: 0</p>
          </body>
        </notes>
        <listOfReactants>
          <speciesReference species="M_H2O__91__m__93__" stoichiometry="1" constant="true"/>
          <speciesReference species="M_Fumarate__91__m__93__" stoichiometry="1" constant="true"/>
        </listOfReactants>
        <listOfProducts>
          <speciesReference species="M___40__S__41____45__Malate__91__m__93__" stoichiometry="1" constant="true"/>
        </listOfProducts>
      </reaction>
      <reaction metaid="R00342_m" id="R00342_m" name="R00342_m" reversible="true" fast="false" fbc:lowerFluxBound="FB1N1000" fbc:upperFluxBound="FB2N1000">
        <notes>
          <body xmlns="http://www.w3.org/1999/xhtml">
            <p>Confidence Level: 0</p>
          </body>
        </notes>
        <listOfReactants>
          <speciesReference species="M___40__S__41____45__Malate__91__m__93__" stoichiometry="1" constant="true"/>
          <speciesReference species="M_NAD__43____91__m__93__" stoichiometry="1" constant="true"/>
        </listOfReactants>
        <listOfProducts>
          <speciesReference species="M_NADH__91__m__93__" stoichiometry="1" constant="true"/>
          <speciesReference species="M_H__43____91__m__93__" stoichiometry="1" constant="true"/>
          <speciesReference species="M_Oxaloacetate__91__m__93__" stoichiometry="1" constant="true"/>
        </listOfProducts>
      </reaction>
      <reaction metaid="R00352_m" id="R00352_m" name="R00352_m" reversible="true" fast="false" fbc:lowerFluxBound="FB1N1000" fbc:upperFluxBound="FB2N1000">
        <notes>
          <body xmlns="http://www.w3.org/1999/xhtml">
            <p>Confidence Level: 0</p>
          </body>
        </notes>
        <listOfReactants>
          <speciesReference species="M_CoA__91__m__93__" stoichiometry="1" constant="true"/>
          <speciesReference species="M_ATP__91__m__93__" stoichiometry="1" constant="true"/>
          <speciesReference species="M_Citrate__91__m__93__" stoichiometry="1" constant="true"/>
        </listOfReactants>
        <listOfProducts>
          <speciesReference species="M_Acetyl__45__CoA__91__m__93__" stoichiometry="1" constant="true"/>
          <speciesReference species="M_Oxaloacetate__91__m__93__" stoichiometry="1" constant="true"/>
          <speciesReference species="M_ADP__91__m__93__" stoichiometry="1" constant="true"/>
          <speciesReference species="M_Orthophosphate__91__m__93__" stoichiometry="1" constant="true"/>
        </listOfProducts>
      </reaction>
      <reaction metaid="R03415_m" id="R03415_m" name="R03415_m" reversible="true" fast="false" fbc:lowerFluxBound="FB1N1000" fbc:upperFluxBound="FB2N1000">
        <notes>
          <body xmlns="http://www.w3.org/1999/xhtml">
            <p>Confidence Level: 0</p>
            <p>NOTES: [3]add reaction to solve Ubiquinone[m] and Ubiquinol[m] gap</p>
          </body>
        </notes>
        <listOfReactants>
          <speciesReference species="M_Pyruvate__91__m__93__" stoichiometry="1" constant="true"/>
          <speciesReference species="M_H2O__91__m__93__" stoichiometry="1" constant="true"/>
          <speciesReference species="M_Ubiquinone__91__m__93__" stoichiometry="1" constant="true"/>
        </listOfReactants>
        <listOfProducts>
          <speciesReference species="M_CO2__91__m__93__" stoichiometry="1" constant="true"/>
          <speciesReference species="M_Acetate__91__m__93__" stoichiometry="1" constant="true"/>
          <speciesReference species="M_Ubiquinol__91__m__93__" stoichiometry="1" constant="true"/>
        </listOfProducts>
      </reaction>
      <reaction metaid="R00258_m" id="R00258_m" name="R00258_m" reversible="true" fast="false" fbc:lowerFluxBound="FB1N1000" fbc:upperFluxBound="FB2N1000">
        <notes>
          <body xmlns="http://www.w3.org/1999/xhtml">
            <p>Confidence Level: 0</p>
          </body>
        </notes>
        <listOfReactants>
          <speciesReference species="M_2__45__Oxoglutarate__91__m__93__" stoichiometry="1" constant="true"/>
          <speciesReference species="M_L__45__Alanine__91__m__93__" stoichiometry="1" constant="true"/>
        </listOfReactants>
        <listOfProducts>
          <speciesReference species="M_Pyruvate__91__m__93__" stoichiometry="1" constant="true"/>
          <speciesReference species="M_L__45__Glutamate__91__m__93__" stoichiometry="1" constant="true"/>
        </listOfProducts>
      </reaction>
      <reaction metaid="R07460_m" id="R07460_m" name="R07460_m" reversible="true" fast="false" fbc:lowerFluxBound="FB1N1000" fbc:upperFluxBound="FB2N1000">
        <listOfReactants>
          <speciesReference species="M___40__Enzyme__41____45__cysteine__91__m__93__" stoichiometry="1" constant="true"/>
          <speciesReference species="M_L__45__Cysteine__91__m__93__" stoichiometry="1" constant="true"/>
        </listOfReactants>
        <listOfProducts>
          <speciesReference species="M_L__45__Alanine__91__m__93__" stoichiometry="1" constant="true"/>
          <speciesReference species="M___40__Enzyme__41____45__S__45__sulfanylcysteine__91__m__93__" stoichiometry="1" constant="true"/>
        </listOfProducts>
      </reaction>
      <reaction metaid="R00253_m" id="R00253_m" name="R00253_m" reversible="true" fast="false" fbc:lowerFluxBound="FB1N1000" fbc:upperFluxBound="FB2N1000">
        <notes>
          <body xmlns="http://www.w3.org/1999/xhtml">
            <p>Confidence Level: 0</p>
          </body>
        </notes>
        <listOfReactants>
          <speciesReference species="M_ATP__91__m__93__" stoichiometry="1" constant="true"/>
          <speciesReference species="M_L__45__Glutamate__91__m__93__" stoichiometry="1" constant="true"/>
          <speciesReference species="M_NH3__91__m__93__" stoichiometry="1" constant="true"/>
        </listOfReactants>
        <listOfProducts>
          <speciesReference species="M_ADP__91__m__93__" stoichiometry="1" constant="true"/>
          <speciesReference species="M_Orthophosphate__91__m__93__" stoichiometry="1" constant="true"/>
          <speciesReference species="M_L__45__Glutamine__91__m__93__" stoichiometry="1" constant="true"/>
        </listOfProducts>
      </reaction>
      <reaction metaid="R00573_m" id="R00573_m" name="R00573_m" reversible="true" fast="false" fbc:lowerFluxBound="FB1N1000" fbc:upperFluxBound="FB2N1000">
        <notes>
          <body xmlns="http://www.w3.org/1999/xhtml">
            <p>Confidence Level: 0</p>
          </body>
        </notes>
        <listOfReactants>
          <speciesReference species="M_ATP__91__m__93__" stoichiometry="1" constant="true"/>
          <speciesReference species="M_H2O__91__m__93__" stoichiometry="1" constant="true"/>
          <speciesReference species="M_L__45__Glutamine__91__m__93__" stoichiometry="1" constant="true"/>
          <speciesReference species="M_UTP__91__m__93__" stoichiometry="1" constant="true"/>
        </listOfReactants>
        <listOfProducts>
          <speciesReference species="M_ADP__91__m__93__" stoichiometry="1" constant="true"/>
          <speciesReference species="M_Orthophosphate__91__m__93__" stoichiometry="1" constant="true"/>
          <speciesReference species="M_L__45__Glutamate__91__m__93__" stoichiometry="1" constant="true"/>
          <speciesReference species="M_CTP__91__m__93__" stoichiometry="1" constant="true"/>
        </listOfProducts>
      </reaction>
      <reaction metaid="R00571_m" id="R00571_m" name="R00571_m" reversible="true" fast="false" fbc:lowerFluxBound="FB1N1000" fbc:upperFluxBound="FB2N1000">
        <notes>
          <body xmlns="http://www.w3.org/1999/xhtml">
            <p>Confidence Level: 0</p>
          </body>
        </notes>
        <listOfReactants>
          <speciesReference species="M_ATP__91__m__93__" stoichiometry="1" constant="true"/>
          <speciesReference species="M_NH3__91__m__93__" stoichiometry="1" constant="true"/>
          <speciesReference species="M_UTP__91__m__93__" stoichiometry="1" constant="true"/>
        </listOfReactants>
        <listOfProducts>
          <speciesReference species="M_ADP__91__m__93__" stoichiometry="1" constant="true"/>
          <speciesReference species="M_Orthophosphate__91__m__93__" stoichiometry="1" constant="true"/>
          <speciesReference species="M_CTP__91__m__93__" stoichiometry="1" constant="true"/>
        </listOfProducts>
      </reaction>
      <reaction metaid="R00158_m" id="R00158_m" name="R00158_m" reversible="true" fast="false" fbc:lowerFluxBound="FB1N1000" fbc:upperFluxBound="FB2N1000">
        <listOfReactants>
          <speciesReference species="M_ATP__91__m__93__" stoichiometry="1" constant="true"/>
          <speciesReference species="M_UMP__91__m__93__" stoichiometry="1" constant="true"/>
        </listOfReactants>
        <listOfProducts>
          <speciesReference species="M_ADP__91__m__93__" stoichiometry="1" constant="true"/>
          <speciesReference species="M_UDP__91__m__93__" stoichiometry="1" constant="true"/>
        </listOfProducts>
      </reaction>
      <reaction metaid="R00512_m" id="R00512_m" name="R00512_m" reversible="true" fast="false" fbc:lowerFluxBound="FB1N1000" fbc:upperFluxBound="FB2N1000">
        <listOfReactants>
          <speciesReference species="M_ATP__91__m__93__" stoichiometry="1" constant="true"/>
          <speciesReference species="M_CMP__91__m__93__" stoichiometry="1" constant="true"/>
        </listOfReactants>
        <listOfProducts>
          <speciesReference species="M_ADP__91__m__93__" stoichiometry="1" constant="true"/>
          <speciesReference species="M_CDP__91__m__93__" stoichiometry="1" constant="true"/>
        </listOfProducts>
      </reaction>
      <reaction metaid="R00157_m" id="R00157_m" name="R00157_m" reversible="true" fast="false" fbc:lowerFluxBound="FB1N1000" fbc:upperFluxBound="FB2N1000">
        <notes>
          <body xmlns="http://www.w3.org/1999/xhtml">
            <p>Confidence Level: 0</p>
            <p>NOTES: [3]add reaction to solve UMP[m] and UDP[m] gap</p>
          </body>
        </notes>
        <listOfReactants>
          <speciesReference species="M_AMP__91__m__93__" stoichiometry="1" constant="true"/>
          <speciesReference species="M_UTP__91__m__93__" stoichiometry="1" constant="true"/>
        </listOfReactants>
        <listOfProducts>
          <speciesReference species="M_ADP__91__m__93__" stoichiometry="1" constant="true"/>
          <speciesReference species="M_UDP__91__m__93__" stoichiometry="1" constant="true"/>
        </listOfProducts>
      </reaction>
      <reaction metaid="R00662_m" id="R00662_m" name="R00662_m" reversible="true" fast="false" fbc:lowerFluxBound="FB1N1000" fbc:upperFluxBound="FB2N1000">
        <notes>
          <body xmlns="http://www.w3.org/1999/xhtml">
            <p>Confidence Level: 0</p>
            <p>NOTES: [3]add reaction to solve UMP[m] and UDP[m] gap</p>
          </body>
        </notes>
        <listOfReactants>
          <speciesReference species="M_H2O__91__m__93__" stoichiometry="1" constant="true"/>
          <speciesReference species="M_UTP__91__m__93__" stoichiometry="1" constant="true"/>
        </listOfReactants>
        <listOfProducts>
          <speciesReference species="M_Diphosphate__91__m__93__" stoichiometry="1" constant="true"/>
          <speciesReference species="M_UMP__91__m__93__" stoichiometry="1" constant="true"/>
        </listOfProducts>
      </reaction>
      <reaction metaid="R00515_m" id="R00515_m" name="R00515_m" reversible="true" fast="false" fbc:lowerFluxBound="FB1N1000" fbc:upperFluxBound="FB2N1000">
        <notes>
          <body xmlns="http://www.w3.org/1999/xhtml">
            <p>Confidence Level: 0</p>
            <p>NOTES: [3]add reaction to solve CMP[m] and CDP[m] gap</p>
          </body>
        </notes>
        <listOfReactants>
          <speciesReference species="M_H2O__91__m__93__" stoichiometry="1" constant="true"/>
          <speciesReference species="M_CTP__91__m__93__" stoichiometry="1" constant="true"/>
        </listOfReactants>
        <listOfProducts>
          <speciesReference species="M_Diphosphate__91__m__93__" stoichiometry="1" constant="true"/>
          <speciesReference species="M_CMP__91__m__93__" stoichiometry="1" constant="true"/>
        </listOfProducts>
      </reaction>
      <reaction metaid="R03321_p" id="R03321_p" name="R03321_p" reversible="true" fast="false" fbc:lowerFluxBound="FB1N1000" fbc:upperFluxBound="FB2N1000">
        <notes>
          <body xmlns="http://www.w3.org/1999/xhtml">
            <p>Confidence Level: 0</p>
          </body>
        </notes>
        <listOfReactants>
          <speciesReference species="M_beta__45__D__45__Glucose_6__45__phosphate__91__p__93__" stoichiometry="1" constant="true"/>
        </listOfReactants>
        <listOfProducts>
          <speciesReference species="M_beta__45__D__45__Fructose_6__45__phosphate__91__p__93__" stoichiometry="1" constant="true"/>
        </listOfProducts>
      </reaction>
      <reaction metaid="R02740_p" id="R02740_p" name="R02740_p" reversible="true" fast="false" fbc:lowerFluxBound="FB1N1000" fbc:upperFluxBound="FB2N1000">
        <notes>
          <body xmlns="http://www.w3.org/1999/xhtml">
            <p>Confidence Level: 0</p>
          </body>
        </notes>
        <listOfReactants>
          <speciesReference species="M_alpha__45__D__45__Glucose_6__45__phosphate__91__p__93__" stoichiometry="1" constant="true"/>
        </listOfReactants>
        <listOfProducts>
          <speciesReference species="M_beta__45__D__45__Fructose_6__45__phosphate__91__p__93__" stoichiometry="1" constant="true"/>
        </listOfProducts>
      </reaction>
      <reaction metaid="R01600_p" id="R01600_p" name="R01600_p" reversible="true" fast="false" fbc:lowerFluxBound="FB1N1000" fbc:upperFluxBound="FB2N1000">
        <listOfReactants>
          <speciesReference species="M_ATP__91__p__93__" stoichiometry="1" constant="true"/>
          <speciesReference species="M_beta__45__D__45__Glucose__91__p__93__" stoichiometry="1" constant="true"/>
        </listOfReactants>
        <listOfProducts>
          <speciesReference species="M_beta__45__D__45__Glucose_6__45__phosphate__91__p__93__" stoichiometry="1" constant="true"/>
          <speciesReference species="M_ADP__91__p__93__" stoichiometry="1" constant="true"/>
        </listOfProducts>
      </reaction>
      <reaction metaid="R02739_p" id="R02739_p" name="R02739_p" reversible="true" fast="false" fbc:lowerFluxBound="FB1N1000" fbc:upperFluxBound="FB2N1000">
        <notes>
          <body xmlns="http://www.w3.org/1999/xhtml">
            <p>Confidence Level: 0</p>
          </body>
        </notes>
        <listOfReactants>
          <speciesReference species="M_alpha__45__D__45__Glucose_6__45__phosphate__91__p__93__" stoichiometry="1" constant="true"/>
        </listOfReactants>
        <listOfProducts>
          <speciesReference species="M_beta__45__D__45__Glucose_6__45__phosphate__91__p__93__" stoichiometry="1" constant="true"/>
        </listOfProducts>
      </reaction>
      <reaction metaid="R08639_p" id="R08639_p" name="R08639_p" reversible="true" fast="false" fbc:lowerFluxBound="FB1N1000" fbc:upperFluxBound="FB2N1000">
        <notes>
          <body xmlns="http://www.w3.org/1999/xhtml">
            <p>Confidence Level: 0</p>
            <p>KEGG: change D-Glucose_1-phosphate to alpha-D-Glucose_1-phosphate; change D-Glucose_6-phosphate to alpha-D-Glucose_6-phosphate</p>
          </body>
        </notes>
        <listOfReactants>
          <speciesReference species="M_alpha__45__D__45__Glucose_1__45__phosphate__91__p__93__" stoichiometry="1" constant="true"/>
        </listOfReactants>
        <listOfProducts>
          <speciesReference species="M_alpha__45__D__45__Glucose_6__45__phosphate__91__p__93__" stoichiometry="1" constant="true"/>
        </listOfProducts>
      </reaction>
      <reaction metaid="R00948_p" id="R00948_p" name="R00948_p" reversible="true" fast="false" fbc:lowerFluxBound="FB1N1000" fbc:upperFluxBound="FB2N1000">
        <notes>
          <body xmlns="http://www.w3.org/1999/xhtml">
            <p>Confidence Level: 0</p>
          </body>
        </notes>
        <listOfReactants>
          <speciesReference species="M_ATP__91__p__93__" stoichiometry="1" constant="true"/>
          <speciesReference species="M_alpha__45__D__45__Glucose_1__45__phosphate__91__p__93__" stoichiometry="1" constant="true"/>
        </listOfReactants>
        <listOfProducts>
          <speciesReference species="M_Diphosphate__91__p__93__" stoichiometry="1" constant="true"/>
          <speciesReference species="M_ADP__45__glucose__91__p__93__" stoichiometry="1" constant="true"/>
        </listOfProducts>
      </reaction>
      <reaction metaid="R06049_p" id="R06049_p" name="R06049_p" reversible="true" fast="false" fbc:lowerFluxBound="FB1N1000" fbc:upperFluxBound="FB2N1000">
        <listOfReactants>
          <speciesReference species="M_ADP__45__glucose__91__p__93__" stoichiometry="1" constant="true"/>
          <speciesReference species="M_1__44__4__45__alpha__45__D__45__Glucan__40__n__41____91__p__93__" stoichiometry="1" constant="true"/>
        </listOfReactants>
        <listOfProducts>
          <speciesReference species="M_ADP__91__p__93__" stoichiometry="1" constant="true"/>
          <speciesReference species="M_1__44__4__45__alpha__45__D__45__Glucan__40__n__43__1__41____91__p__93__" stoichiometry="1" constant="true"/>
        </listOfProducts>
      </reaction>
      <reaction metaid="R06186_p" id="R06186_p" name="R06186_p" reversible="true" fast="false" fbc:lowerFluxBound="FB1N1000" fbc:upperFluxBound="FB2N1000">
        <notes>
          <body xmlns="http://www.w3.org/1999/xhtml">
            <p>Confidence Level: 0</p>
            <p>NOTES: [02]complex metabolite</p>
          </body>
        </notes>
        <listOfReactants>
          <speciesReference species="M_1__44__4__45__alpha__45__D__45__Glucan__40__n__43__1__41____91__p__93__" stoichiometry="1" constant="true"/>
        </listOfReactants>
        <listOfProducts>
          <speciesReference species="M_Starch__91__p__93__" stoichiometry="1" constant="true"/>
        </listOfProducts>
      </reaction>
      <reaction metaid="R09086_p" id="R09086_p" name="R09086_p" reversible="true" fast="false" fbc:lowerFluxBound="FB1N1000" fbc:upperFluxBound="FB2N1000">
        <notes>
          <body xmlns="http://www.w3.org/1999/xhtml">
            <p>Confidence Level: 0</p>
            <p>NOTES: [3]add reaction to solve beta-D-Glucose[p] gap</p>
          </body>
        </notes>
        <listOfReactants>
          <speciesReference species="M_beta__45__D__45__Glucose__91__p__93__" stoichiometry="1" constant="true"/>
          <speciesReference species="M_ADP__91__p__93__" stoichiometry="1" constant="true"/>
        </listOfReactants>
        <listOfProducts>
          <speciesReference species="M_beta__45__D__45__Glucose_6__45__phosphate__91__p__93__" stoichiometry="1" constant="true"/>
          <speciesReference species="M_AMP__91__p__93__" stoichiometry="1" constant="true"/>
        </listOfProducts>
      </reaction>
      <reaction metaid="R01830_p" id="R01830_p" name="R01830_p" reversible="true" fast="false" fbc:lowerFluxBound="FB1N1000" fbc:upperFluxBound="FB2N1000">
        <notes>
          <body xmlns="http://www.w3.org/1999/xhtml">
            <p>Confidence Level: 0</p>
          </body>
        </notes>
        <listOfReactants>
          <speciesReference species="M_beta__45__D__45__Fructose_6__45__phosphate__91__p__93__" stoichiometry="1" constant="true"/>
          <speciesReference species="M_D__45__Glyceraldehyde_3__45__phosphate__91__p__93__" stoichiometry="1" constant="true"/>
        </listOfReactants>
        <listOfProducts>
          <speciesReference species="M_D__45__Erythrose_4__45__phosphate__91__p__93__" stoichiometry="1" constant="true"/>
          <speciesReference species="M_D__45__Xylulose_5__45__phosphate__91__p__93__" stoichiometry="1" constant="true"/>
        </listOfProducts>
      </reaction>
      <reaction metaid="R01529_p" id="R01529_p" name="R01529_p" reversible="true" fast="false" fbc:lowerFluxBound="FB1N1000" fbc:upperFluxBound="FB2N1000">
        <notes>
          <body xmlns="http://www.w3.org/1999/xhtml">
            <p>Confidence Level: 0</p>
          </body>
        </notes>
        <listOfReactants>
          <speciesReference species="M_D__45__Ribulose_5__45__phosphate__91__p__93__" stoichiometry="1" constant="true"/>
        </listOfReactants>
        <listOfProducts>
          <speciesReference species="M_D__45__Xylulose_5__45__phosphate__91__p__93__" stoichiometry="1" constant="true"/>
        </listOfProducts>
      </reaction>
      <reaction metaid="R01641_p" id="R01641_p" name="R01641_p" reversible="true" fast="false" fbc:lowerFluxBound="FB1N1000" fbc:upperFluxBound="FB2N1000">
        <notes>
          <body xmlns="http://www.w3.org/1999/xhtml">
            <p>Confidence Level: 0</p>
          </body>
        </notes>
        <listOfReactants>
          <speciesReference species="M_D__45__Glyceraldehyde_3__45__phosphate__91__p__93__" stoichiometry="1" constant="true"/>
          <speciesReference species="M_Sedoheptulose_7__45__phosphate__91__p__93__" stoichiometry="1" constant="true"/>
        </listOfReactants>
        <listOfProducts>
          <speciesReference species="M_D__45__Xylulose_5__45__phosphate__91__p__93__" stoichiometry="1" constant="true"/>
          <speciesReference species="M_D__45__Ribose_5__45__phosphate__91__p__93__" stoichiometry="1" constant="true"/>
        </listOfProducts>
      </reaction>
      <reaction metaid="R01049_p" id="R01049_p" name="R01049_p" reversible="true" fast="false" fbc:lowerFluxBound="FB1N1000" fbc:upperFluxBound="FB2N1000">
        <notes>
          <body xmlns="http://www.w3.org/1999/xhtml">
            <p>Confidence Level: 0</p>
          </body>
        </notes>
        <listOfReactants>
          <speciesReference species="M_ATP__91__p__93__" stoichiometry="1" constant="true"/>
          <speciesReference species="M_D__45__Ribose_5__45__phosphate__91__p__93__" stoichiometry="1" constant="true"/>
        </listOfReactants>
        <listOfProducts>
          <speciesReference species="M_AMP__91__p__93__" stoichiometry="1" constant="true"/>
          <speciesReference species="M_5__45__Phospho__45__alpha__45__D__45__ribose_1__45__diphosphate__91__p__93__" stoichiometry="1" constant="true"/>
        </listOfProducts>
      </reaction>
      <reaction metaid="R01056_p" id="R01056_p" name="R01056_p" reversible="true" fast="false" fbc:lowerFluxBound="FB1N1000" fbc:upperFluxBound="FB2N1000">
        <notes>
          <body xmlns="http://www.w3.org/1999/xhtml">
            <p>Confidence Level: 0</p>
          </body>
        </notes>
        <listOfReactants>
          <speciesReference species="M_D__45__Ribose_5__45__phosphate__91__p__93__" stoichiometry="1" constant="true"/>
        </listOfReactants>
        <listOfProducts>
          <speciesReference species="M_D__45__Ribulose_5__45__phosphate__91__p__93__" stoichiometry="1" constant="true"/>
        </listOfProducts>
      </reaction>
      <reaction metaid="R01845_p" id="R01845_p" name="R01845_p" reversible="true" fast="false" fbc:lowerFluxBound="FB1N1000" fbc:upperFluxBound="FB2N1000">
        <notes>
          <body xmlns="http://www.w3.org/1999/xhtml">
            <p>Confidence Level: 0</p>
          </body>
        </notes>
        <listOfReactants>
          <speciesReference species="M_Sedoheptulose_1__44__7__45__bisphosphate__91__p__93__" stoichiometry="1" constant="true"/>
          <speciesReference species="M_H2O__91__p__93__" stoichiometry="1" constant="true"/>
        </listOfReactants>
        <listOfProducts>
          <speciesReference species="M_Sedoheptulose_7__45__phosphate__91__p__93__" stoichiometry="1" constant="true"/>
          <speciesReference species="M_Orthophosphate__91__p__93__" stoichiometry="1" constant="true"/>
        </listOfProducts>
      </reaction>
      <reaction metaid="R01829_p" id="R01829_p" name="R01829_p" reversible="true" fast="false" fbc:lowerFluxBound="FB1N1000" fbc:upperFluxBound="FB2N1000">
        <notes>
          <body xmlns="http://www.w3.org/1999/xhtml">
            <p>Confidence Level: 0</p>
          </body>
        </notes>
        <listOfReactants>
          <speciesReference species="M_Sedoheptulose_1__44__7__45__bisphosphate__91__p__93__" stoichiometry="1" constant="true"/>
        </listOfReactants>
        <listOfProducts>
          <speciesReference species="M_D__45__Erythrose_4__45__phosphate__91__p__93__" stoichiometry="1" constant="true"/>
          <speciesReference species="M_Glycerone_phosphate__91__p__93__" stoichiometry="1" constant="true"/>
        </listOfProducts>
      </reaction>
      <reaction metaid="R01827_p" id="R01827_p" name="R01827_p" reversible="true" fast="false" fbc:lowerFluxBound="FB1N1000" fbc:upperFluxBound="FB2N1000">
        <notes>
          <body xmlns="http://www.w3.org/1999/xhtml">
            <p>Confidence Level: 0</p>
          </body>
        </notes>
        <listOfReactants>
          <speciesReference species="M_D__45__Glyceraldehyde_3__45__phosphate__91__p__93__" stoichiometry="1" constant="true"/>
          <speciesReference species="M_Sedoheptulose_7__45__phosphate__91__p__93__" stoichiometry="1" constant="true"/>
        </listOfReactants>
        <listOfProducts>
          <speciesReference species="M_beta__45__D__45__Fructose_6__45__phosphate__91__p__93__" stoichiometry="1" constant="true"/>
          <speciesReference species="M_D__45__Erythrose_4__45__phosphate__91__p__93__" stoichiometry="1" constant="true"/>
        </listOfProducts>
      </reaction>
      <reaction metaid="R02736_p" id="R02736_p" name="R02736_p" reversible="true" fast="false" fbc:lowerFluxBound="FB1N1000" fbc:upperFluxBound="FB2N1000">
        <notes>
          <body xmlns="http://www.w3.org/1999/xhtml">
            <p>Confidence Level: 0</p>
          </body>
        </notes>
        <listOfReactants>
          <speciesReference species="M_beta__45__D__45__Glucose_6__45__phosphate__91__p__93__" stoichiometry="1" constant="true"/>
          <speciesReference species="M_NADP__43____91__p__93__" stoichiometry="1" constant="true"/>
        </listOfReactants>
        <listOfProducts>
          <speciesReference species="M_D__45__Glucono__45__1__44__5__45__lactone_6__45__phosphate__91__p__93__" stoichiometry="1" constant="true"/>
          <speciesReference species="M_NADPH__91__p__93__" stoichiometry="1" constant="true"/>
          <speciesReference species="M_H__43____91__p__93__" stoichiometry="1" constant="true"/>
        </listOfProducts>
      </reaction>
      <reaction metaid="R02035_p" id="R02035_p" name="R02035_p" reversible="true" fast="false" fbc:lowerFluxBound="FB1N1000" fbc:upperFluxBound="FB2N1000">
        <notes>
          <body xmlns="http://www.w3.org/1999/xhtml">
            <p>Confidence Level: 0</p>
          </body>
        </notes>
        <listOfReactants>
          <speciesReference species="M_H2O__91__p__93__" stoichiometry="1" constant="true"/>
          <speciesReference species="M_D__45__Glucono__45__1__44__5__45__lactone_6__45__phosphate__91__p__93__" stoichiometry="1" constant="true"/>
        </listOfReactants>
        <listOfProducts>
          <speciesReference species="M_6__45__Phospho__45__D__45__gluconate__91__p__93__" stoichiometry="1" constant="true"/>
        </listOfProducts>
      </reaction>
      <reaction metaid="R01528_p" id="R01528_p" name="R01528_p" reversible="true" fast="false" fbc:lowerFluxBound="FB1N1000" fbc:upperFluxBound="FB2N1000">
        <notes>
          <body xmlns="http://www.w3.org/1999/xhtml">
            <p>Confidence Level: 0</p>
          </body>
        </notes>
        <listOfReactants>
          <speciesReference species="M_NADP__43____91__p__93__" stoichiometry="1" constant="true"/>
          <speciesReference species="M_6__45__Phospho__45__D__45__gluconate__91__p__93__" stoichiometry="1" constant="true"/>
        </listOfReactants>
        <listOfProducts>
          <speciesReference species="M_D__45__Ribulose_5__45__phosphate__91__p__93__" stoichiometry="1" constant="true"/>
          <speciesReference species="M_NADPH__91__p__93__" stoichiometry="1" constant="true"/>
          <speciesReference species="M_H__43____91__p__93__" stoichiometry="1" constant="true"/>
          <speciesReference species="M_CO2__91__p__93__" stoichiometry="1" constant="true"/>
        </listOfProducts>
      </reaction>
      <reaction metaid="R00014_p" id="R00014_p" name="R00014_p" reversible="true" fast="false" fbc:lowerFluxBound="FB1N1000" fbc:upperFluxBound="FB2N1000">
        <notes>
          <body xmlns="http://www.w3.org/1999/xhtml">
            <p>Confidence Level: 0</p>
            <p>NOTES: remove 2.2.1.6</p>
          </body>
        </notes>
        <listOfReactants>
          <speciesReference species="M_Pyruvate__91__p__93__" stoichiometry="1" constant="true"/>
          <speciesReference species="M_Thiamin_diphosphate__91__p__93__" stoichiometry="1" constant="true"/>
        </listOfReactants>
        <listOfProducts>
          <speciesReference species="M_CO2__91__p__93__" stoichiometry="1" constant="true"/>
          <speciesReference species="M_2__45____40__alpha__45__Hydroxyethyl__41__thiamine_diphosphate__91__p__93__" stoichiometry="1" constant="true"/>
        </listOfProducts>
      </reaction>
      <reaction metaid="R00200_p" id="R00200_p" name="R00200_p" reversible="true" fast="false" fbc:lowerFluxBound="FB1N1000" fbc:upperFluxBound="FB2N1000">
        <notes>
          <body xmlns="http://www.w3.org/1999/xhtml">
            <p>Confidence Level: 0</p>
          </body>
        </notes>
        <listOfReactants>
          <speciesReference species="M_ADP__91__p__93__" stoichiometry="1" constant="true"/>
          <speciesReference species="M_Phosphoenolpyruvate__91__p__93__" stoichiometry="1" constant="true"/>
        </listOfReactants>
        <listOfProducts>
          <speciesReference species="M_ATP__91__p__93__" stoichiometry="1" constant="true"/>
          <speciesReference species="M_Pyruvate__91__p__93__" stoichiometry="1" constant="true"/>
        </listOfProducts>
      </reaction>
      <reaction metaid="R00430_p" id="R00430_p" name="R00430_p" reversible="true" fast="false" fbc:lowerFluxBound="FB1N1000" fbc:upperFluxBound="FB2N1000">
        <notes>
          <body xmlns="http://www.w3.org/1999/xhtml">
            <p>Confidence Level: 0</p>
          </body>
        </notes>
        <listOfReactants>
          <speciesReference species="M_Pyruvate__91__p__93__" stoichiometry="1" constant="true"/>
          <speciesReference species="M_GTP__91__p__93__" stoichiometry="1" constant="true"/>
        </listOfReactants>
        <listOfProducts>
          <speciesReference species="M_Phosphoenolpyruvate__91__p__93__" stoichiometry="1" constant="true"/>
          <speciesReference species="M_GDP__91__p__93__" stoichiometry="1" constant="true"/>
        </listOfProducts>
      </reaction>
      <reaction metaid="R01138_p" id="R01138_p" name="R01138_p" reversible="true" fast="false" fbc:lowerFluxBound="FB1N1000" fbc:upperFluxBound="FB2N1000">
        <notes>
          <body xmlns="http://www.w3.org/1999/xhtml">
            <p>Confidence Level: 0</p>
          </body>
        </notes>
        <listOfReactants>
          <speciesReference species="M_Pyruvate__91__p__93__" stoichiometry="1" constant="true"/>
          <speciesReference species="M_dATP__91__p__93__" stoichiometry="1" constant="true"/>
        </listOfReactants>
        <listOfProducts>
          <speciesReference species="M_Phosphoenolpyruvate__91__p__93__" stoichiometry="1" constant="true"/>
          <speciesReference species="M_dADP__91__p__93__" stoichiometry="1" constant="true"/>
        </listOfProducts>
      </reaction>
      <reaction metaid="R01858_p" id="R01858_p" name="R01858_p" reversible="true" fast="false" fbc:lowerFluxBound="FB1N1000" fbc:upperFluxBound="FB2N1000">
        <notes>
          <body xmlns="http://www.w3.org/1999/xhtml">
            <p>Confidence Level: 0</p>
          </body>
        </notes>
        <listOfReactants>
          <speciesReference species="M_Pyruvate__91__p__93__" stoichiometry="1" constant="true"/>
          <speciesReference species="M_dGTP__91__p__93__" stoichiometry="1" constant="true"/>
        </listOfReactants>
        <listOfProducts>
          <speciesReference species="M_Phosphoenolpyruvate__91__p__93__" stoichiometry="1" constant="true"/>
          <speciesReference species="M_dGDP__91__p__93__" stoichiometry="1" constant="true"/>
        </listOfProducts>
      </reaction>
      <reaction metaid="R02073_p" id="R02073_p" name="R02073_p" reversible="true" fast="false" fbc:lowerFluxBound="FB1N1000" fbc:upperFluxBound="FB2N1000">
        <notes>
          <body xmlns="http://www.w3.org/1999/xhtml">
            <p>Confidence Level: 0</p>
          </body>
        </notes>
        <listOfReactants>
          <speciesReference species="M_beta__45__D__45__Fructose_6__45__phosphate__91__p__93__" stoichiometry="1" constant="true"/>
          <speciesReference species="M_Diphosphate__91__p__93__" stoichiometry="1" constant="true"/>
        </listOfReactants>
        <listOfProducts>
          <speciesReference species="M_Orthophosphate__91__p__93__" stoichiometry="1" constant="true"/>
          <speciesReference species="M_beta__45__D__45__Fructose_1__44__6__45__bisphosphate__91__p__93__" stoichiometry="1" constant="true"/>
        </listOfProducts>
      </reaction>
      <reaction metaid="R04779_p" id="R04779_p" name="R04779_p" reversible="true" fast="false" fbc:lowerFluxBound="FB1N1000" fbc:upperFluxBound="FB2N1000">
        <notes>
          <body xmlns="http://www.w3.org/1999/xhtml">
            <p>Confidence Level: 0</p>
          </body>
        </notes>
        <listOfReactants>
          <speciesReference species="M_beta__45__D__45__Fructose_6__45__phosphate__91__p__93__" stoichiometry="1" constant="true"/>
          <speciesReference species="M_ATP__91__p__93__" stoichiometry="1" constant="true"/>
        </listOfReactants>
        <listOfProducts>
          <speciesReference species="M_ADP__91__p__93__" stoichiometry="1" constant="true"/>
          <speciesReference species="M_beta__45__D__45__Fructose_1__44__6__45__bisphosphate__91__p__93__" stoichiometry="1" constant="true"/>
        </listOfProducts>
      </reaction>
      <reaction metaid="R01070_p" id="R01070_p" name="R01070_p" reversible="true" fast="false" fbc:lowerFluxBound="FB1N1000" fbc:upperFluxBound="FB2N1000">
        <notes>
          <body xmlns="http://www.w3.org/1999/xhtml">
            <p>Confidence Level: 0</p>
          </body>
        </notes>
        <listOfReactants>
          <speciesReference species="M_beta__45__D__45__Fructose_1__44__6__45__bisphosphate__91__p__93__" stoichiometry="1" constant="true"/>
        </listOfReactants>
        <listOfProducts>
          <speciesReference species="M_D__45__Glyceraldehyde_3__45__phosphate__91__p__93__" stoichiometry="1" constant="true"/>
          <speciesReference species="M_Glycerone_phosphate__91__p__93__" stoichiometry="1" constant="true"/>
        </listOfProducts>
      </reaction>
      <reaction metaid="R01015_p" id="R01015_p" name="R01015_p" reversible="true" fast="false" fbc:lowerFluxBound="FB1N1000" fbc:upperFluxBound="FB2N1000">
        <notes>
          <body xmlns="http://www.w3.org/1999/xhtml">
            <p>Confidence Level: 0</p>
          </body>
        </notes>
        <listOfReactants>
          <speciesReference species="M_D__45__Glyceraldehyde_3__45__phosphate__91__p__93__" stoichiometry="1" constant="true"/>
        </listOfReactants>
        <listOfProducts>
          <speciesReference species="M_Glycerone_phosphate__91__p__93__" stoichiometry="1" constant="true"/>
        </listOfProducts>
      </reaction>
      <reaction metaid="R01061_p" id="R01061_p" name="R01061_p" reversible="true" fast="false" fbc:lowerFluxBound="FB1N1000" fbc:upperFluxBound="FB2N1000">
        <notes>
          <body xmlns="http://www.w3.org/1999/xhtml">
            <p>Confidence Level: 0</p>
          </body>
        </notes>
        <listOfReactants>
          <speciesReference species="M_D__45__Glyceraldehyde_3__45__phosphate__91__p__93__" stoichiometry="1" constant="true"/>
          <speciesReference species="M_Orthophosphate__91__p__93__" stoichiometry="1" constant="true"/>
          <speciesReference species="M_NAD__43____91__p__93__" stoichiometry="1" constant="true"/>
        </listOfReactants>
        <listOfProducts>
          <speciesReference species="M_H__43____91__p__93__" stoichiometry="1" constant="true"/>
          <speciesReference species="M_3__45__Phospho__45__D__45__glyceroyl_phosphate__91__p__93__" stoichiometry="1" constant="true"/>
          <speciesReference species="M_NADH__91__p__93__" stoichiometry="1" constant="true"/>
        </listOfProducts>
      </reaction>
      <reaction metaid="R01512_p" id="R01512_p" name="R01512_p" reversible="true" fast="false" fbc:lowerFluxBound="FB1N1000" fbc:upperFluxBound="FB2N1000">
        <notes>
          <body xmlns="http://www.w3.org/1999/xhtml">
            <p>Confidence Level: 0</p>
          </body>
        </notes>
        <listOfReactants>
          <speciesReference species="M_ATP__91__p__93__" stoichiometry="1" constant="true"/>
          <speciesReference species="M_3__45__Phospho__45__D__45__glycerate__91__p__93__" stoichiometry="1" constant="true"/>
        </listOfReactants>
        <listOfProducts>
          <speciesReference species="M_ADP__91__p__93__" stoichiometry="1" constant="true"/>
          <speciesReference species="M_3__45__Phospho__45__D__45__glyceroyl_phosphate__91__p__93__" stoichiometry="1" constant="true"/>
        </listOfProducts>
      </reaction>
      <reaction metaid="R01518_p" id="R01518_p" name="R01518_p" reversible="true" fast="false" fbc:lowerFluxBound="FB1N1000" fbc:upperFluxBound="FB2N1000">
        <notes>
          <body xmlns="http://www.w3.org/1999/xhtml">
            <p>Confidence Level: 0</p>
          </body>
        </notes>
        <listOfReactants>
          <speciesReference species="M_2__45__Phospho__45__D__45__glycerate__91__p__93__" stoichiometry="1" constant="true"/>
        </listOfReactants>
        <listOfProducts>
          <speciesReference species="M_3__45__Phospho__45__D__45__glycerate__91__p__93__" stoichiometry="1" constant="true"/>
        </listOfProducts>
      </reaction>
      <reaction metaid="R00658_p" id="R00658_p" name="R00658_p" reversible="true" fast="false" fbc:lowerFluxBound="FB1N1000" fbc:upperFluxBound="FB2N1000">
        <notes>
          <body xmlns="http://www.w3.org/1999/xhtml">
            <p>Confidence Level: 0</p>
          </body>
        </notes>
        <listOfReactants>
          <speciesReference species="M_2__45__Phospho__45__D__45__glycerate__91__p__93__" stoichiometry="1" constant="true"/>
        </listOfReactants>
        <listOfProducts>
          <speciesReference species="M_H2O__91__p__93__" stoichiometry="1" constant="true"/>
          <speciesReference species="M_Phosphoenolpyruvate__91__p__93__" stoichiometry="1" constant="true"/>
        </listOfProducts>
      </reaction>
      <reaction metaid="R00199_p" id="R00199_p" name="R00199_p" reversible="true" fast="false" fbc:lowerFluxBound="FB1N1000" fbc:upperFluxBound="FB2N1000">
        <notes>
          <body xmlns="http://www.w3.org/1999/xhtml">
            <p>Confidence Level: 0</p>
          </body>
        </notes>
        <listOfReactants>
          <speciesReference species="M_ATP__91__p__93__" stoichiometry="1" constant="true"/>
          <speciesReference species="M_H2O__91__p__93__" stoichiometry="1" constant="true"/>
          <speciesReference species="M_Pyruvate__91__p__93__" stoichiometry="1" constant="true"/>
        </listOfReactants>
        <listOfProducts>
          <speciesReference species="M_AMP__91__p__93__" stoichiometry="1" constant="true"/>
          <speciesReference species="M_Orthophosphate__91__p__93__" stoichiometry="1" constant="true"/>
          <speciesReference species="M_Phosphoenolpyruvate__91__p__93__" stoichiometry="1" constant="true"/>
        </listOfProducts>
      </reaction>
      <reaction metaid="PMJ00002_p" id="PMJ00002_p" name="PMJ00002_p" reversible="true" fast="false" fbc:lowerFluxBound="FB1N1000" fbc:upperFluxBound="FB2N1000">
        <notes>
          <body xmlns="http://www.w3.org/1999/xhtml">
            <p>Confidence Level: 0</p>
          </body>
        </notes>
        <listOfReactants>
          <speciesReference species="M_Pyruvate__91__p__93__" stoichiometry="1" constant="true"/>
          <speciesReference species="M_NAD__43____91__p__93__" stoichiometry="1" constant="true"/>
          <speciesReference species="M_CoA__91__p__93__" stoichiometry="1" constant="true"/>
        </listOfReactants>
        <listOfProducts>
          <speciesReference species="M_H__43____91__p__93__" stoichiometry="1" constant="true"/>
          <speciesReference species="M_CO2__91__p__93__" stoichiometry="1" constant="true"/>
          <speciesReference species="M_NADH__91__p__93__" stoichiometry="1" constant="true"/>
          <speciesReference species="M_Acetyl__45__CoA__91__p__93__" stoichiometry="1" constant="true"/>
        </listOfProducts>
      </reaction>
      <reaction metaid="R03270_p" id="R03270_p" name="R03270_p" reversible="true" fast="false" fbc:lowerFluxBound="FB1N1000" fbc:upperFluxBound="FB2N1000">
        <notes>
          <body xmlns="http://www.w3.org/1999/xhtml">
            <p>Confidence Level: 0</p>
          </body>
        </notes>
        <listOfReactants>
          <speciesReference species="M_2__45____40__alpha__45__Hydroxyethyl__41__thiamine_diphosphate__91__p__93__" stoichiometry="1" constant="true"/>
          <speciesReference species="M_Enzyme_N6__45____40__lipoyl__41__lysine__91__p__93__" stoichiometry="1" constant="true"/>
        </listOfReactants>
        <listOfProducts>
          <speciesReference species="M_Thiamin_diphosphate__91__p__93__" stoichiometry="1" constant="true"/>
          <speciesReference species="M___40__Dihydrolipoyllysine__45__residue_acetyltransferase__41___S__45__acetyldihydrolipoyllysine__91__p__93__" stoichiometry="1" constant="true"/>
        </listOfProducts>
      </reaction>
      <reaction metaid="R08550_p" id="R08550_p" name="R08550_p" reversible="true" fast="false" fbc:lowerFluxBound="FB1N1000" fbc:upperFluxBound="FB2N1000">
        <listOfReactants>
          <speciesReference species="M_NAD__43____91__p__93__" stoichiometry="1" constant="true"/>
          <speciesReference species="M_Enzyme_N6__45____40__dihydrolipoyl__41__lysine__91__p__93__" stoichiometry="1" constant="true"/>
        </listOfReactants>
        <listOfProducts>
          <speciesReference species="M_H__43____91__p__93__" stoichiometry="1" constant="true"/>
          <speciesReference species="M_NADH__91__p__93__" stoichiometry="1" constant="true"/>
          <speciesReference species="M_Enzyme_N6__45____40__lipoyl__41__lysine__91__p__93__" stoichiometry="1" constant="true"/>
        </listOfProducts>
      </reaction>
      <reaction metaid="R02569_p" id="R02569_p" name="R02569_p" reversible="true" fast="false" fbc:lowerFluxBound="FB1N1000" fbc:upperFluxBound="FB2N1000">
        <notes>
          <body xmlns="http://www.w3.org/1999/xhtml">
            <p>Confidence Level: 0</p>
          </body>
        </notes>
        <listOfReactants>
          <speciesReference species="M_Acetyl__45__CoA__91__p__93__" stoichiometry="1" constant="true"/>
          <speciesReference species="M_Enzyme_N6__45____40__dihydrolipoyl__41__lysine__91__p__93__" stoichiometry="1" constant="true"/>
        </listOfReactants>
        <listOfProducts>
          <speciesReference species="M_CoA__91__p__93__" stoichiometry="1" constant="true"/>
          <speciesReference species="M___40__Dihydrolipoyllysine__45__residue_acetyltransferase__41___S__45__acetyldihydrolipoyllysine__91__p__93__" stoichiometry="1" constant="true"/>
        </listOfProducts>
      </reaction>
      <reaction metaid="R07641_p" id="R07641_p" name="R07641_p" reversible="true" fast="false" fbc:lowerFluxBound="FB1N1000" fbc:upperFluxBound="FB2N1000">
        <notes>
          <body xmlns="http://www.w3.org/1999/xhtml">
            <p>Confidence Level: 0</p>
            <p>NOTES: [3]add reaction to solve HCO3-[p] gap; [4]add H+</p>
          </body>
        </notes>
        <listOfReactants>
          <speciesReference species="M_ATP__91__p__93__" stoichiometry="1" constant="true"/>
          <speciesReference species="M_H__43____91__p__93__" stoichiometry="1" constant="true"/>
          <speciesReference species="M_Pyruvate__91__p__93__" stoichiometry="1" constant="true"/>
          <speciesReference species="M_HCO3__45____91__p__93__" stoichiometry="1" constant="true"/>
        </listOfReactants>
        <listOfProducts>
          <speciesReference species="M_ADP__91__p__93__" stoichiometry="1" constant="true"/>
          <speciesReference species="M_Orthophosphate__91__p__93__" stoichiometry="1" constant="true"/>
          <speciesReference species="M_Oxaloacetate__91__p__93__" stoichiometry="1" constant="true"/>
        </listOfProducts>
      </reaction>
      <reaction metaid="R04385_p" id="R04385_p" name="R04385_p" reversible="true" fast="false" fbc:lowerFluxBound="FB1N1000" fbc:upperFluxBound="FB2N1000">
        <listOfReactants>
          <speciesReference species="M_ATP__91__p__93__" stoichiometry="1" constant="true"/>
          <speciesReference species="M_HCO3__45____91__p__93__" stoichiometry="1" constant="true"/>
          <speciesReference species="M_Holo__45____40__carboxylase__41____91__p__93__" stoichiometry="1" constant="true"/>
        </listOfReactants>
        <listOfProducts>
          <speciesReference species="M_ADP__91__p__93__" stoichiometry="1" constant="true"/>
          <speciesReference species="M_Orthophosphate__91__p__93__" stoichiometry="1" constant="true"/>
          <speciesReference species="M_Carboxybiotin__45__carboxyl__45__carrier_protein__91__p__93__" stoichiometry="1" constant="true"/>
        </listOfProducts>
      </reaction>
      <reaction metaid="R00742_p" id="R00742_p" name="R00742_p" reversible="true" fast="false" fbc:lowerFluxBound="FB1N1000" fbc:upperFluxBound="FB2N1000">
        <notes>
          <body xmlns="http://www.w3.org/1999/xhtml">
            <p>Confidence Level: 0</p>
            <p>NOTES: [2]add H+</p>
          </body>
        </notes>
        <listOfReactants>
          <speciesReference species="M_ATP__91__p__93__" stoichiometry="1" constant="true"/>
          <speciesReference species="M_H__43____91__p__93__" stoichiometry="1" constant="true"/>
          <speciesReference species="M_Acetyl__45__CoA__91__p__93__" stoichiometry="1" constant="true"/>
          <speciesReference species="M_HCO3__45____91__p__93__" stoichiometry="1" constant="true"/>
        </listOfReactants>
        <listOfProducts>
          <speciesReference species="M_ADP__91__p__93__" stoichiometry="1" constant="true"/>
          <speciesReference species="M_Orthophosphate__91__p__93__" stoichiometry="1" constant="true"/>
          <speciesReference species="M_Malonyl__45__CoA__91__p__93__" stoichiometry="1" constant="true"/>
        </listOfProducts>
      </reaction>
      <reaction metaid="R04386_p" id="R04386_p" name="R04386_p" reversible="true" fast="false" fbc:lowerFluxBound="FB1N1000" fbc:upperFluxBound="FB2N1000">
        <notes>
          <body xmlns="http://www.w3.org/1999/xhtml">
            <p>Confidence Level: 0</p>
            <p>NOTES: [2]add H+</p>
          </body>
        </notes>
        <listOfReactants>
          <speciesReference species="M_H__43____91__p__93__" stoichiometry="1" constant="true"/>
          <speciesReference species="M_Acetyl__45__CoA__91__p__93__" stoichiometry="1" constant="true"/>
          <speciesReference species="M_Carboxybiotin__45__carboxyl__45__carrier_protein__91__p__93__" stoichiometry="1" constant="true"/>
        </listOfReactants>
        <listOfProducts>
          <speciesReference species="M_Holo__45____40__carboxylase__41____91__p__93__" stoichiometry="1" constant="true"/>
          <speciesReference species="M_Malonyl__45__CoA__91__p__93__" stoichiometry="1" constant="true"/>
        </listOfProducts>
      </reaction>
      <reaction metaid="R01624_p" id="R01624_p" name="R01624_p" reversible="true" fast="false" fbc:lowerFluxBound="FB1N1000" fbc:upperFluxBound="FB2N1000">
        <notes>
          <body xmlns="http://www.w3.org/1999/xhtml">
            <p>Confidence Level: 0</p>
          </body>
        </notes>
        <listOfReactants>
          <speciesReference species="M_Acetyl__45__CoA__91__p__93__" stoichiometry="1" constant="true"/>
          <speciesReference species="M_Acyl__45__carrier_protein__91__p__93__" stoichiometry="1" constant="true"/>
        </listOfReactants>
        <listOfProducts>
          <speciesReference species="M_CoA__91__p__93__" stoichiometry="1" constant="true"/>
          <speciesReference species="M_Acetyl__45____40__acyl__45__carrier_protein__41____91__p__93__" stoichiometry="1" constant="true"/>
        </listOfProducts>
      </reaction>
      <reaction metaid="R01626_p" id="R01626_p" name="R01626_p" reversible="true" fast="false" fbc:lowerFluxBound="FB1N1000" fbc:upperFluxBound="FB2N1000">
        <notes>
          <body xmlns="http://www.w3.org/1999/xhtml">
            <p>Confidence Level: 0</p>
          </body>
        </notes>
        <listOfReactants>
          <speciesReference species="M_Malonyl__45__CoA__91__p__93__" stoichiometry="1" constant="true"/>
          <speciesReference species="M_Acyl__45__carrier_protein__91__p__93__" stoichiometry="1" constant="true"/>
        </listOfReactants>
        <listOfProducts>
          <speciesReference species="M_CoA__91__p__93__" stoichiometry="1" constant="true"/>
          <speciesReference species="M_Malonyl__45____40__acyl__45__carrier_protein__41____91__p__93__" stoichiometry="1" constant="true"/>
        </listOfProducts>
      </reaction>
      <reaction metaid="R04355_p" id="R04355_p" name="R04355_p" reversible="true" fast="false" fbc:lowerFluxBound="FB1N1000" fbc:upperFluxBound="FB2N1000">
        <notes>
          <body xmlns="http://www.w3.org/1999/xhtml">
            <p>Confidence Level: 0</p>
          </body>
        </notes>
        <listOfReactants>
          <speciesReference species="M_Acetyl__45____40__acyl__45__carrier_protein__41____91__p__93__" stoichiometry="1" constant="true"/>
          <speciesReference species="M_Malonyl__45____40__acyl__45__carrier_protein__41____91__p__93__" stoichiometry="1" constant="true"/>
        </listOfReactants>
        <listOfProducts>
          <speciesReference species="M_CO2__91__p__93__" stoichiometry="1" constant="true"/>
          <speciesReference species="M_Acyl__45__carrier_protein__91__p__93__" stoichiometry="1" constant="true"/>
          <speciesReference species="M_Acetoacetyl__45____40__acp__41____91__p__93__" stoichiometry="1" constant="true"/>
        </listOfProducts>
      </reaction>
      <reaction metaid="R04533_p" id="R04533_p" name="R04533_p" reversible="true" fast="false" fbc:lowerFluxBound="FB1N1000" fbc:upperFluxBound="FB2N1000">
        <notes>
          <body xmlns="http://www.w3.org/1999/xhtml">
            <p>Confidence Level: 0</p>
          </body>
        </notes>
        <listOfReactants>
          <speciesReference species="M_NADP__43____91__p__93__" stoichiometry="1" constant="true"/>
          <speciesReference species="M___40__3R__41____45__3__45__Hydroxybutanoyl__45____40__acyl__45__carrier_protein__41____91__p__93__" stoichiometry="1" constant="true"/>
        </listOfReactants>
        <listOfProducts>
          <speciesReference species="M_NADPH__91__p__93__" stoichiometry="1" constant="true"/>
          <speciesReference species="M_H__43____91__p__93__" stoichiometry="1" constant="true"/>
          <speciesReference species="M_Acetoacetyl__45____40__acp__41____91__p__93__" stoichiometry="1" constant="true"/>
        </listOfProducts>
      </reaction>
      <reaction metaid="R04428_p" id="R04428_p" name="R04428_p" reversible="true" fast="false" fbc:lowerFluxBound="FB1N1000" fbc:upperFluxBound="FB2N1000">
        <notes>
          <body xmlns="http://www.w3.org/1999/xhtml">
            <p>Confidence Level: 0</p>
          </body>
        </notes>
        <listOfReactants>
          <speciesReference species="M___40__3R__41____45__3__45__Hydroxybutanoyl__45____40__acyl__45__carrier_protein__41____91__p__93__" stoichiometry="1" constant="true"/>
        </listOfReactants>
        <listOfProducts>
          <speciesReference species="M_H2O__91__p__93__" stoichiometry="1" constant="true"/>
          <speciesReference species="M_But__45__2__45__enoyl__45____40__acyl__45__carrier_protein__41____91__p__93__" stoichiometry="1" constant="true"/>
        </listOfProducts>
      </reaction>
      <reaction metaid="R04429_p" id="R04429_p" name="R04429_p" reversible="true" fast="false" fbc:lowerFluxBound="FB1N1000" fbc:upperFluxBound="FB2N1000">
        <notes>
          <body xmlns="http://www.w3.org/1999/xhtml">
            <p>Confidence Level: 0</p>
          </body>
        </notes>
        <listOfReactants>
          <speciesReference species="M_H__43____91__p__93__" stoichiometry="1" constant="true"/>
          <speciesReference species="M_NADH__91__p__93__" stoichiometry="1" constant="true"/>
          <speciesReference species="M_But__45__2__45__enoyl__45____40__acyl__45__carrier_protein__41____91__p__93__" stoichiometry="1" constant="true"/>
        </listOfReactants>
        <listOfProducts>
          <speciesReference species="M_NAD__43____91__p__93__" stoichiometry="1" constant="true"/>
          <speciesReference species="M_Butyryl__45____40__acp__41____91__p__93__" stoichiometry="1" constant="true"/>
        </listOfProducts>
      </reaction>
      <reaction metaid="R04952_p" id="R04952_p" name="R04952_p" reversible="true" fast="false" fbc:lowerFluxBound="FB1N1000" fbc:upperFluxBound="FB2N1000">
        <notes>
          <body xmlns="http://www.w3.org/1999/xhtml">
            <p>Confidence Level: 0</p>
          </body>
        </notes>
        <listOfReactants>
          <speciesReference species="M_Malonyl__45____40__acyl__45__carrier_protein__41____91__p__93__" stoichiometry="1" constant="true"/>
          <speciesReference species="M_Butyryl__45____40__acp__41____91__p__93__" stoichiometry="1" constant="true"/>
        </listOfReactants>
        <listOfProducts>
          <speciesReference species="M_CO2__91__p__93__" stoichiometry="1" constant="true"/>
          <speciesReference species="M_Acyl__45__carrier_protein__91__p__93__" stoichiometry="1" constant="true"/>
          <speciesReference species="M_3__45__Oxohexanoyl__45____40__acp__41____91__p__93__" stoichiometry="1" constant="true"/>
        </listOfProducts>
      </reaction>
      <reaction metaid="R04953_p" id="R04953_p" name="R04953_p" reversible="true" fast="false" fbc:lowerFluxBound="FB1N1000" fbc:upperFluxBound="FB2N1000">
        <notes>
          <body xmlns="http://www.w3.org/1999/xhtml">
            <p>Confidence Level: 0</p>
          </body>
        </notes>
        <listOfReactants>
          <speciesReference species="M_NADP__43____91__p__93__" stoichiometry="1" constant="true"/>
          <speciesReference species="M___40__R__41____45__3__45__Hydroxyhexanoyl__45____40__acp__41____91__p__93__" stoichiometry="1" constant="true"/>
        </listOfReactants>
        <listOfProducts>
          <speciesReference species="M_NADPH__91__p__93__" stoichiometry="1" constant="true"/>
          <speciesReference species="M_H__43____91__p__93__" stoichiometry="1" constant="true"/>
          <speciesReference species="M_3__45__Oxohexanoyl__45____40__acp__41____91__p__93__" stoichiometry="1" constant="true"/>
        </listOfProducts>
      </reaction>
      <reaction metaid="R04954_p" id="R04954_p" name="R04954_p" reversible="true" fast="false" fbc:lowerFluxBound="FB1N1000" fbc:upperFluxBound="FB2N1000">
        <notes>
          <body xmlns="http://www.w3.org/1999/xhtml">
            <p>Confidence Level: 0</p>
          </body>
        </notes>
        <listOfReactants>
          <speciesReference species="M___40__R__41____45__3__45__Hydroxyhexanoyl__45____40__acp__41____91__p__93__" stoichiometry="1" constant="true"/>
        </listOfReactants>
        <listOfProducts>
          <speciesReference species="M_H2O__91__p__93__" stoichiometry="1" constant="true"/>
          <speciesReference species="M_trans__45__Hex__45__2__45__enoyl__45____40__acp__41____91__p__93__" stoichiometry="1" constant="true"/>
        </listOfProducts>
      </reaction>
      <reaction metaid="R04955_p" id="R04955_p" name="R04955_p" reversible="true" fast="false" fbc:lowerFluxBound="FB1N1000" fbc:upperFluxBound="FB2N1000">
        <notes>
          <body xmlns="http://www.w3.org/1999/xhtml">
            <p>Confidence Level: 0</p>
          </body>
        </notes>
        <listOfReactants>
          <speciesReference species="M_H__43____91__p__93__" stoichiometry="1" constant="true"/>
          <speciesReference species="M_NADH__91__p__93__" stoichiometry="1" constant="true"/>
          <speciesReference species="M_trans__45__Hex__45__2__45__enoyl__45____40__acp__41____91__p__93__" stoichiometry="1" constant="true"/>
        </listOfReactants>
        <listOfProducts>
          <speciesReference species="M_NAD__43____91__p__93__" stoichiometry="1" constant="true"/>
          <speciesReference species="M_Hexanoyl__45____40__acp__41____91__p__93__" stoichiometry="1" constant="true"/>
        </listOfProducts>
      </reaction>
      <reaction metaid="R04957_p" id="R04957_p" name="R04957_p" reversible="true" fast="false" fbc:lowerFluxBound="FB1N1000" fbc:upperFluxBound="FB2N1000">
        <notes>
          <body xmlns="http://www.w3.org/1999/xhtml">
            <p>Confidence Level: 0</p>
          </body>
        </notes>
        <listOfReactants>
          <speciesReference species="M_Malonyl__45____40__acyl__45__carrier_protein__41____91__p__93__" stoichiometry="1" constant="true"/>
          <speciesReference species="M_Hexanoyl__45____40__acp__41____91__p__93__" stoichiometry="1" constant="true"/>
        </listOfReactants>
        <listOfProducts>
          <speciesReference species="M_CO2__91__p__93__" stoichiometry="1" constant="true"/>
          <speciesReference species="M_Acyl__45__carrier_protein__91__p__93__" stoichiometry="1" constant="true"/>
          <speciesReference species="M_3__45__Oxooctanoyl__45____40__acp__41____91__p__93__" stoichiometry="1" constant="true"/>
        </listOfProducts>
      </reaction>
      <reaction metaid="R04536_p" id="R04536_p" name="R04536_p" reversible="true" fast="false" fbc:lowerFluxBound="FB1N1000" fbc:upperFluxBound="FB2N1000">
        <notes>
          <body xmlns="http://www.w3.org/1999/xhtml">
            <p>Confidence Level: 0</p>
          </body>
        </notes>
        <listOfReactants>
          <speciesReference species="M_NADP__43____91__p__93__" stoichiometry="1" constant="true"/>
          <speciesReference species="M___40__3R__41____45__3__45__Hydroxyoctanoyl__45____40__acyl__45__carrier_protein__41____91__p__93__" stoichiometry="1" constant="true"/>
        </listOfReactants>
        <listOfProducts>
          <speciesReference species="M_NADPH__91__p__93__" stoichiometry="1" constant="true"/>
          <speciesReference species="M_H__43____91__p__93__" stoichiometry="1" constant="true"/>
          <speciesReference species="M_3__45__Oxooctanoyl__45____40__acp__41____91__p__93__" stoichiometry="1" constant="true"/>
        </listOfProducts>
      </reaction>
      <reaction metaid="R04537_p" id="R04537_p" name="R04537_p" reversible="true" fast="false" fbc:lowerFluxBound="FB1N1000" fbc:upperFluxBound="FB2N1000">
        <notes>
          <body xmlns="http://www.w3.org/1999/xhtml">
            <p>Confidence Level: 0</p>
          </body>
        </notes>
        <listOfReactants>
          <speciesReference species="M___40__3R__41____45__3__45__Hydroxyoctanoyl__45____40__acyl__45__carrier_protein__41____91__p__93__" stoichiometry="1" constant="true"/>
        </listOfReactants>
        <listOfProducts>
          <speciesReference species="M_H2O__91__p__93__" stoichiometry="1" constant="true"/>
          <speciesReference species="M_trans__45__Oct__45__2__45__enoyl__45____40__acp__41____91__p__93__" stoichiometry="1" constant="true"/>
        </listOfProducts>
      </reaction>
      <reaction metaid="R04958_p" id="R04958_p" name="R04958_p" reversible="true" fast="false" fbc:lowerFluxBound="FB1N1000" fbc:upperFluxBound="FB2N1000">
        <notes>
          <body xmlns="http://www.w3.org/1999/xhtml">
            <p>Confidence Level: 0</p>
          </body>
        </notes>
        <listOfReactants>
          <speciesReference species="M_H__43____91__p__93__" stoichiometry="1" constant="true"/>
          <speciesReference species="M_NADH__91__p__93__" stoichiometry="1" constant="true"/>
          <speciesReference species="M_trans__45__Oct__45__2__45__enoyl__45____40__acp__41____91__p__93__" stoichiometry="1" constant="true"/>
        </listOfReactants>
        <listOfProducts>
          <speciesReference species="M_NAD__43____91__p__93__" stoichiometry="1" constant="true"/>
          <speciesReference species="M_Octanoyl__45____40__acp__41____91__p__93__" stoichiometry="1" constant="true"/>
        </listOfProducts>
      </reaction>
      <reaction metaid="R04960_p" id="R04960_p" name="R04960_p" reversible="true" fast="false" fbc:lowerFluxBound="FB1N1000" fbc:upperFluxBound="FB2N1000">
        <notes>
          <body xmlns="http://www.w3.org/1999/xhtml">
            <p>Confidence Level: 0</p>
          </body>
        </notes>
        <listOfReactants>
          <speciesReference species="M_Malonyl__45____40__acyl__45__carrier_protein__41____91__p__93__" stoichiometry="1" constant="true"/>
          <speciesReference species="M_Octanoyl__45____40__acp__41____91__p__93__" stoichiometry="1" constant="true"/>
        </listOfReactants>
        <listOfProducts>
          <speciesReference species="M_CO2__91__p__93__" stoichiometry="1" constant="true"/>
          <speciesReference species="M_Acyl__45__carrier_protein__91__p__93__" stoichiometry="1" constant="true"/>
          <speciesReference species="M_3__45__Oxodecanoyl__45____40__acp__41____91__p__93__" stoichiometry="1" constant="true"/>
        </listOfProducts>
      </reaction>
      <reaction metaid="R04534_p" id="R04534_p" name="R04534_p" reversible="true" fast="false" fbc:lowerFluxBound="FB1N1000" fbc:upperFluxBound="FB2N1000">
        <notes>
          <body xmlns="http://www.w3.org/1999/xhtml">
            <p>Confidence Level: 0</p>
            <p>NOTES: [2]add H+</p>
          </body>
        </notes>
        <listOfReactants>
          <speciesReference species="M_NADP__43____91__p__93__" stoichiometry="1" constant="true"/>
          <speciesReference species="M___40__3R__41____45__3__45__Hydroxydecanoyl__45____40__acyl__45__carrier_protein__41____91__p__93__" stoichiometry="1" constant="true"/>
        </listOfReactants>
        <listOfProducts>
          <speciesReference species="M_NADPH__91__p__93__" stoichiometry="1" constant="true"/>
          <speciesReference species="M_H__43____91__p__93__" stoichiometry="1" constant="true"/>
          <speciesReference species="M_3__45__Oxodecanoyl__45____40__acp__41____91__p__93__" stoichiometry="1" constant="true"/>
        </listOfProducts>
      </reaction>
      <reaction metaid="R04535_p" id="R04535_p" name="R04535_p" reversible="true" fast="false" fbc:lowerFluxBound="FB1N1000" fbc:upperFluxBound="FB2N1000">
        <notes>
          <body xmlns="http://www.w3.org/1999/xhtml">
            <p>Confidence Level: 0</p>
          </body>
        </notes>
        <listOfReactants>
          <speciesReference species="M___40__3R__41____45__3__45__Hydroxydecanoyl__45____40__acyl__45__carrier_protein__41____91__p__93__" stoichiometry="1" constant="true"/>
        </listOfReactants>
        <listOfProducts>
          <speciesReference species="M_H2O__91__p__93__" stoichiometry="1" constant="true"/>
          <speciesReference species="M_trans__45__Dec__45__2__45__enoyl__45____40__acp__41____91__p__93__" stoichiometry="1" constant="true"/>
        </listOfProducts>
      </reaction>
      <reaction metaid="R04961_p" id="R04961_p" name="R04961_p" reversible="true" fast="false" fbc:lowerFluxBound="FB1N1000" fbc:upperFluxBound="FB2N1000">
        <notes>
          <body xmlns="http://www.w3.org/1999/xhtml">
            <p>Confidence Level: 0</p>
          </body>
        </notes>
        <listOfReactants>
          <speciesReference species="M_H__43____91__p__93__" stoichiometry="1" constant="true"/>
          <speciesReference species="M_NADH__91__p__93__" stoichiometry="1" constant="true"/>
          <speciesReference species="M_trans__45__Dec__45__2__45__enoyl__45____40__acp__41____91__p__93__" stoichiometry="1" constant="true"/>
        </listOfReactants>
        <listOfProducts>
          <speciesReference species="M_NAD__43____91__p__93__" stoichiometry="1" constant="true"/>
          <speciesReference species="M_Decanoyl__45____40__acp__41____91__p__93__" stoichiometry="1" constant="true"/>
        </listOfProducts>
      </reaction>
      <reaction metaid="R04963_p" id="R04963_p" name="R04963_p" reversible="true" fast="false" fbc:lowerFluxBound="FB1N1000" fbc:upperFluxBound="FB2N1000">
        <notes>
          <body xmlns="http://www.w3.org/1999/xhtml">
            <p>Confidence Level: 0</p>
          </body>
        </notes>
        <listOfReactants>
          <speciesReference species="M_Malonyl__45____40__acyl__45__carrier_protein__41____91__p__93__" stoichiometry="1" constant="true"/>
          <speciesReference species="M_Decanoyl__45____40__acp__41____91__p__93__" stoichiometry="1" constant="true"/>
        </listOfReactants>
        <listOfProducts>
          <speciesReference species="M_CO2__91__p__93__" stoichiometry="1" constant="true"/>
          <speciesReference species="M_Acyl__45__carrier_protein__91__p__93__" stoichiometry="1" constant="true"/>
          <speciesReference species="M_3__45__Oxododecanoyl__45____40__acp__41____91__p__93__" stoichiometry="1" constant="true"/>
        </listOfProducts>
      </reaction>
      <reaction metaid="R04964_p" id="R04964_p" name="R04964_p" reversible="true" fast="false" fbc:lowerFluxBound="FB1N1000" fbc:upperFluxBound="FB2N1000">
        <notes>
          <body xmlns="http://www.w3.org/1999/xhtml">
            <p>Confidence Level: 0</p>
          </body>
        </notes>
        <listOfReactants>
          <speciesReference species="M_NADP__43____91__p__93__" stoichiometry="1" constant="true"/>
          <speciesReference species="M___40__R__41____45__3__45__Hydroxydodecanoyl__45____40__acp__41____91__p__93__" stoichiometry="1" constant="true"/>
        </listOfReactants>
        <listOfProducts>
          <speciesReference species="M_NADPH__91__p__93__" stoichiometry="1" constant="true"/>
          <speciesReference species="M_H__43____91__p__93__" stoichiometry="1" constant="true"/>
          <speciesReference species="M_3__45__Oxododecanoyl__45____40__acp__41____91__p__93__" stoichiometry="1" constant="true"/>
        </listOfProducts>
      </reaction>
      <reaction metaid="R04965_p" id="R04965_p" name="R04965_p" reversible="true" fast="false" fbc:lowerFluxBound="FB1N1000" fbc:upperFluxBound="FB2N1000">
        <notes>
          <body xmlns="http://www.w3.org/1999/xhtml">
            <p>Confidence Level: 0</p>
          </body>
        </notes>
        <listOfReactants>
          <speciesReference species="M___40__R__41____45__3__45__Hydroxydodecanoyl__45____40__acp__41____91__p__93__" stoichiometry="1" constant="true"/>
        </listOfReactants>
        <listOfProducts>
          <speciesReference species="M_H2O__91__p__93__" stoichiometry="1" constant="true"/>
          <speciesReference species="M_trans__45__Dodec__45__2__45__enoyl__45____40__acp__41____91__p__93__" stoichiometry="1" constant="true"/>
        </listOfProducts>
      </reaction>
      <reaction metaid="R04724_p" id="R04724_p" name="R04724_p" reversible="true" fast="false" fbc:lowerFluxBound="FB1N1000" fbc:upperFluxBound="FB2N1000">
        <notes>
          <body xmlns="http://www.w3.org/1999/xhtml">
            <p>Confidence Level: 0</p>
          </body>
        </notes>
        <listOfReactants>
          <speciesReference species="M_H__43____91__p__93__" stoichiometry="1" constant="true"/>
          <speciesReference species="M_NADH__91__p__93__" stoichiometry="1" constant="true"/>
          <speciesReference species="M_trans__45__Dodec__45__2__45__enoyl__45____40__acp__41____91__p__93__" stoichiometry="1" constant="true"/>
        </listOfReactants>
        <listOfProducts>
          <speciesReference species="M_NAD__43____91__p__93__" stoichiometry="1" constant="true"/>
          <speciesReference species="M_Dodecanoyl__45____40__acyl__45__carrier_protein__41____91__p__93__" stoichiometry="1" constant="true"/>
        </listOfProducts>
      </reaction>
      <reaction metaid="R04726_p" id="R04726_p" name="R04726_p" reversible="true" fast="false" fbc:lowerFluxBound="FB1N1000" fbc:upperFluxBound="FB2N1000">
        <notes>
          <body xmlns="http://www.w3.org/1999/xhtml">
            <p>Confidence Level: 0</p>
          </body>
        </notes>
        <listOfReactants>
          <speciesReference species="M_Malonyl__45____40__acyl__45__carrier_protein__41____91__p__93__" stoichiometry="1" constant="true"/>
          <speciesReference species="M_Dodecanoyl__45____40__acyl__45__carrier_protein__41____91__p__93__" stoichiometry="1" constant="true"/>
        </listOfReactants>
        <listOfProducts>
          <speciesReference species="M_CO2__91__p__93__" stoichiometry="1" constant="true"/>
          <speciesReference species="M_Acyl__45__carrier_protein__91__p__93__" stoichiometry="1" constant="true"/>
          <speciesReference species="M_3__45__Oxotetradecanoyl__45____40__acp__41____91__p__93__" stoichiometry="1" constant="true"/>
        </listOfProducts>
      </reaction>
      <reaction metaid="R04014_p" id="R04014_p" name="R04014_p" reversible="true" fast="false" fbc:lowerFluxBound="FB1N1000" fbc:upperFluxBound="FB2N1000">
        <notes>
          <body xmlns="http://www.w3.org/1999/xhtml">
            <p>Confidence Level: 0</p>
          </body>
        </notes>
        <listOfReactants>
          <speciesReference species="M_H2O__91__p__93__" stoichiometry="1" constant="true"/>
          <speciesReference species="M_Dodecanoyl__45____40__acyl__45__carrier_protein__41____91__p__93__" stoichiometry="1" constant="true"/>
        </listOfReactants>
        <listOfProducts>
          <speciesReference species="M_Acyl__45__carrier_protein__91__p__93__" stoichiometry="1" constant="true"/>
          <speciesReference species="M_Dodecanoic_acid__91__p__93__" stoichiometry="1" constant="true"/>
        </listOfProducts>
      </reaction>
      <reaction metaid="R04566_p" id="R04566_p" name="R04566_p" reversible="true" fast="false" fbc:lowerFluxBound="FB1N1000" fbc:upperFluxBound="FB2N1000">
        <notes>
          <body xmlns="http://www.w3.org/1999/xhtml">
            <p>Confidence Level: 0</p>
          </body>
        </notes>
        <listOfReactants>
          <speciesReference species="M_NADP__43____91__p__93__" stoichiometry="1" constant="true"/>
          <speciesReference species="M___40__3R__41____45__3__45__Hydroxytetradecanoyl__45____40__acyl__45__carrier_protein__41____91__p__93__" stoichiometry="1" constant="true"/>
        </listOfReactants>
        <listOfProducts>
          <speciesReference species="M_NADPH__91__p__93__" stoichiometry="1" constant="true"/>
          <speciesReference species="M_H__43____91__p__93__" stoichiometry="1" constant="true"/>
          <speciesReference species="M_3__45__Oxotetradecanoyl__45____40__acp__41____91__p__93__" stoichiometry="1" constant="true"/>
        </listOfProducts>
      </reaction>
      <reaction metaid="R04568_p" id="R04568_p" name="R04568_p" reversible="true" fast="false" fbc:lowerFluxBound="FB1N1000" fbc:upperFluxBound="FB2N1000">
        <notes>
          <body xmlns="http://www.w3.org/1999/xhtml">
            <p>Confidence Level: 0</p>
          </body>
        </notes>
        <listOfReactants>
          <speciesReference species="M___40__3R__41____45__3__45__Hydroxytetradecanoyl__45____40__acyl__45__carrier_protein__41____91__p__93__" stoichiometry="1" constant="true"/>
        </listOfReactants>
        <listOfProducts>
          <speciesReference species="M_H2O__91__p__93__" stoichiometry="1" constant="true"/>
          <speciesReference species="M_trans__45__Tetradec__45__2__45__enoyl__45____40__acp__41____91__p__93__" stoichiometry="1" constant="true"/>
        </listOfProducts>
      </reaction>
      <reaction metaid="R04966_p" id="R04966_p" name="R04966_p" reversible="true" fast="false" fbc:lowerFluxBound="FB1N1000" fbc:upperFluxBound="FB2N1000">
        <notes>
          <body xmlns="http://www.w3.org/1999/xhtml">
            <p>Confidence Level: 0</p>
          </body>
        </notes>
        <listOfReactants>
          <speciesReference species="M_H__43____91__p__93__" stoichiometry="1" constant="true"/>
          <speciesReference species="M_NADH__91__p__93__" stoichiometry="1" constant="true"/>
          <speciesReference species="M_trans__45__Tetradec__45__2__45__enoyl__45____40__acp__41____91__p__93__" stoichiometry="1" constant="true"/>
        </listOfReactants>
        <listOfProducts>
          <speciesReference species="M_NAD__43____91__p__93__" stoichiometry="1" constant="true"/>
          <speciesReference species="M_Tetradecanoyl__45____40__acp__41____91__p__93__" stoichiometry="1" constant="true"/>
        </listOfProducts>
      </reaction>
      <reaction metaid="R04968_p" id="R04968_p" name="R04968_p" reversible="true" fast="false" fbc:lowerFluxBound="FB1N1000" fbc:upperFluxBound="FB2N1000">
        <notes>
          <body xmlns="http://www.w3.org/1999/xhtml">
            <p>Confidence Level: 0</p>
          </body>
        </notes>
        <listOfReactants>
          <speciesReference species="M_Malonyl__45____40__acyl__45__carrier_protein__41____91__p__93__" stoichiometry="1" constant="true"/>
          <speciesReference species="M_Tetradecanoyl__45____40__acp__41____91__p__93__" stoichiometry="1" constant="true"/>
        </listOfReactants>
        <listOfProducts>
          <speciesReference species="M_CO2__91__p__93__" stoichiometry="1" constant="true"/>
          <speciesReference species="M_Acyl__45__carrier_protein__91__p__93__" stoichiometry="1" constant="true"/>
          <speciesReference species="M_3__45__Oxohexadecanoyl__45____40__acp__41____91__p__93__" stoichiometry="1" constant="true"/>
        </listOfProducts>
      </reaction>
      <reaction metaid="R04543_p" id="R04543_p" name="R04543_p" reversible="true" fast="false" fbc:lowerFluxBound="FB1N1000" fbc:upperFluxBound="FB2N1000">
        <notes>
          <body xmlns="http://www.w3.org/1999/xhtml">
            <p>Confidence Level: 0</p>
          </body>
        </notes>
        <listOfReactants>
          <speciesReference species="M_NADP__43____91__p__93__" stoichiometry="1" constant="true"/>
          <speciesReference species="M___40__3R__41____45__3__45__Hydroxypalmitoyl__45____40__acyl__45__carrier_protein__41____91__p__93__" stoichiometry="1" constant="true"/>
        </listOfReactants>
        <listOfProducts>
          <speciesReference species="M_NADPH__91__p__93__" stoichiometry="1" constant="true"/>
          <speciesReference species="M_H__43____91__p__93__" stoichiometry="1" constant="true"/>
          <speciesReference species="M_3__45__Oxohexadecanoyl__45____40__acp__41____91__p__93__" stoichiometry="1" constant="true"/>
        </listOfProducts>
      </reaction>
      <reaction metaid="R04544_p" id="R04544_p" name="R04544_p" reversible="true" fast="false" fbc:lowerFluxBound="FB1N1000" fbc:upperFluxBound="FB2N1000">
        <notes>
          <body xmlns="http://www.w3.org/1999/xhtml">
            <p>Confidence Level: 0</p>
          </body>
        </notes>
        <listOfReactants>
          <speciesReference species="M___40__3R__41____45__3__45__Hydroxypalmitoyl__45____40__acyl__45__carrier_protein__41____91__p__93__" stoichiometry="1" constant="true"/>
        </listOfReactants>
        <listOfProducts>
          <speciesReference species="M_H2O__91__p__93__" stoichiometry="1" constant="true"/>
          <speciesReference species="M_trans__45__Hexadec__45__2__45__enoyl__45____40__acp__41____91__p__93__" stoichiometry="1" constant="true"/>
        </listOfProducts>
      </reaction>
      <reaction metaid="R04969_p" id="R04969_p" name="R04969_p" reversible="true" fast="false" fbc:lowerFluxBound="FB1N1000" fbc:upperFluxBound="FB2N1000">
        <notes>
          <body xmlns="http://www.w3.org/1999/xhtml">
            <p>Confidence Level: 0</p>
          </body>
        </notes>
        <listOfReactants>
          <speciesReference species="M_H__43____91__p__93__" stoichiometry="1" constant="true"/>
          <speciesReference species="M_NADH__91__p__93__" stoichiometry="1" constant="true"/>
          <speciesReference species="M_trans__45__Hexadec__45__2__45__enoyl__45____40__acp__41____91__p__93__" stoichiometry="1" constant="true"/>
        </listOfReactants>
        <listOfProducts>
          <speciesReference species="M_NAD__43____91__p__93__" stoichiometry="1" constant="true"/>
          <speciesReference species="M_Hexadecanoyl__45____40__acp__41____91__p__93__" stoichiometry="1" constant="true"/>
        </listOfProducts>
      </reaction>
      <reaction metaid="R01706_p" id="R01706_p" name="R01706_p" reversible="true" fast="false" fbc:lowerFluxBound="FB1N1000" fbc:upperFluxBound="FB2N1000">
        <notes>
          <body xmlns="http://www.w3.org/1999/xhtml">
            <p>Confidence Level: 0</p>
          </body>
        </notes>
        <listOfReactants>
          <speciesReference species="M_H2O__91__p__93__" stoichiometry="1" constant="true"/>
          <speciesReference species="M_Hexadecanoyl__45____40__acp__41____91__p__93__" stoichiometry="1" constant="true"/>
        </listOfReactants>
        <listOfProducts>
          <speciesReference species="M_Acyl__45__carrier_protein__91__p__93__" stoichiometry="1" constant="true"/>
          <speciesReference species="M_Hexadecanoic_acid__91__p__93__" stoichiometry="1" constant="true"/>
        </listOfProducts>
      </reaction>
      <reaction metaid="R01513_p" id="R01513_p" name="R01513_p" reversible="true" fast="false" fbc:lowerFluxBound="FB1N1000" fbc:upperFluxBound="FB2N1000">
        <notes>
          <body xmlns="http://www.w3.org/1999/xhtml">
            <p>Confidence Level: 0</p>
          </body>
        </notes>
        <listOfReactants>
          <speciesReference species="M_NAD__43____91__p__93__" stoichiometry="1" constant="true"/>
          <speciesReference species="M_3__45__Phospho__45__D__45__glycerate__91__p__93__" stoichiometry="1" constant="true"/>
        </listOfReactants>
        <listOfProducts>
          <speciesReference species="M_H__43____91__p__93__" stoichiometry="1" constant="true"/>
          <speciesReference species="M_NADH__91__p__93__" stoichiometry="1" constant="true"/>
          <speciesReference species="M_3__45__Phosphonooxypyruvate__91__p__93__" stoichiometry="1" constant="true"/>
        </listOfProducts>
      </reaction>
      <reaction metaid="R04173_p" id="R04173_p" name="R04173_p" reversible="true" fast="false" fbc:lowerFluxBound="FB1N1000" fbc:upperFluxBound="FB2N1000">
        <notes>
          <body xmlns="http://www.w3.org/1999/xhtml">
            <p>Confidence Level: 0</p>
          </body>
        </notes>
        <listOfReactants>
          <speciesReference species="M_3__45__Phosphonooxypyruvate__91__p__93__" stoichiometry="1" constant="true"/>
          <speciesReference species="M_L__45__Glutamate__91__p__93__" stoichiometry="1" constant="true"/>
        </listOfReactants>
        <listOfProducts>
          <speciesReference species="M_O__45__Phospho__45__L__45__serine__91__p__93__" stoichiometry="1" constant="true"/>
          <speciesReference species="M_2__45__Oxoglutarate__91__p__93__" stoichiometry="1" constant="true"/>
        </listOfProducts>
      </reaction>
      <reaction metaid="R07274_p" id="R07274_p" name="R07274_p" reversible="true" fast="false" fbc:lowerFluxBound="FB1N1000" fbc:upperFluxBound="FB2N1000">
        <notes>
          <body xmlns="http://www.w3.org/1999/xhtml">
            <p>Confidence Level: 0</p>
            <p>NOTES: [3]add reaction to solve Hydrogen_sulfide[p] gap</p>
          </body>
        </notes>
        <listOfReactants>
          <speciesReference species="M_O__45__Phospho__45__L__45__serine__91__p__93__" stoichiometry="1" constant="true"/>
          <speciesReference species="M_Hydrogen_sulfide__91__p__93__" stoichiometry="1" constant="true"/>
        </listOfReactants>
        <listOfProducts>
          <speciesReference species="M_Orthophosphate__91__p__93__" stoichiometry="1" constant="true"/>
          <speciesReference species="M_L__45__Cysteine__91__p__93__" stoichiometry="1" constant="true"/>
        </listOfProducts>
      </reaction>
      <reaction metaid="R00582_p" id="R00582_p" name="R00582_p" reversible="true" fast="false" fbc:lowerFluxBound="FB1N1000" fbc:upperFluxBound="FB2N1000">
        <notes>
          <body xmlns="http://www.w3.org/1999/xhtml">
            <p>Confidence Level: 0</p>
          </body>
        </notes>
        <listOfReactants>
          <speciesReference species="M_H2O__91__p__93__" stoichiometry="1" constant="true"/>
          <speciesReference species="M_O__45__Phospho__45__L__45__serine__91__p__93__" stoichiometry="1" constant="true"/>
        </listOfReactants>
        <listOfProducts>
          <speciesReference species="M_Orthophosphate__91__p__93__" stoichiometry="1" constant="true"/>
          <speciesReference species="M_L__45__Serine__91__p__93__" stoichiometry="1" constant="true"/>
        </listOfProducts>
      </reaction>
      <reaction metaid="R00586_p" id="R00586_p" name="R00586_p" reversible="true" fast="false" fbc:lowerFluxBound="FB1N1000" fbc:upperFluxBound="FB2N1000">
        <notes>
          <body xmlns="http://www.w3.org/1999/xhtml">
            <p>Confidence Level: 0</p>
          </body>
        </notes>
        <listOfReactants>
          <speciesReference species="M_Acetyl__45__CoA__91__p__93__" stoichiometry="1" constant="true"/>
          <speciesReference species="M_L__45__Serine__91__p__93__" stoichiometry="1" constant="true"/>
        </listOfReactants>
        <listOfProducts>
          <speciesReference species="M_CoA__91__p__93__" stoichiometry="1" constant="true"/>
          <speciesReference species="M_O__45__Acetyl__45__L__45__serine__91__p__93__" stoichiometry="1" constant="true"/>
        </listOfProducts>
      </reaction>
      <reaction metaid="R00897_p" id="R00897_p" name="R00897_p" reversible="true" fast="false" fbc:lowerFluxBound="FB1N1000" fbc:upperFluxBound="FB2N1000">
        <listOfReactants>
          <speciesReference species="M_Hydrogen_sulfide__91__p__93__" stoichiometry="1" constant="true"/>
          <speciesReference species="M_O__45__Acetyl__45__L__45__serine__91__p__93__" stoichiometry="1" constant="true"/>
        </listOfReactants>
        <listOfProducts>
          <speciesReference species="M_L__45__Cysteine__91__p__93__" stoichiometry="1" constant="true"/>
          <speciesReference species="M_Acetate__91__p__93__" stoichiometry="1" constant="true"/>
        </listOfProducts>
      </reaction>
      <reaction metaid="R00891_p" id="R00891_p" name="R00891_p" reversible="true" fast="false" fbc:lowerFluxBound="FB1N1000" fbc:upperFluxBound="FB2N1000">
        <notes>
          <body xmlns="http://www.w3.org/1999/xhtml">
            <p>Confidence Level: 0</p>
            <p>NOTES: [3]add reaction to solve Hydrogen_sulfide[p] gap</p>
          </body>
        </notes>
        <listOfReactants>
          <speciesReference species="M_Hydrogen_sulfide__91__p__93__" stoichiometry="1" constant="true"/>
          <speciesReference species="M_L__45__Serine__91__p__93__" stoichiometry="1" constant="true"/>
        </listOfReactants>
        <listOfProducts>
          <speciesReference species="M_H2O__91__p__93__" stoichiometry="1" constant="true"/>
          <speciesReference species="M_L__45__Cysteine__91__p__93__" stoichiometry="1" constant="true"/>
        </listOfProducts>
      </reaction>
      <reaction metaid="R00945_p" id="R00945_p" name="R00945_p" reversible="true" fast="false" fbc:lowerFluxBound="FB1N1000" fbc:upperFluxBound="FB2N1000">
        <notes>
          <body xmlns="http://www.w3.org/1999/xhtml">
            <p>Confidence Level: 0</p>
          </body>
        </notes>
        <listOfReactants>
          <speciesReference species="M_H2O__91__p__93__" stoichiometry="1" constant="true"/>
          <speciesReference species="M_5__44__10__45__Methylenetetrahydrofolate__91__p__93__" stoichiometry="1" constant="true"/>
          <speciesReference species="M_Glycine__91__p__93__" stoichiometry="1" constant="true"/>
        </listOfReactants>
        <listOfProducts>
          <speciesReference species="M_L__45__Serine__91__p__93__" stoichiometry="1" constant="true"/>
          <speciesReference species="M_Tetrahydrofolate__91__p__93__" stoichiometry="1" constant="true"/>
        </listOfProducts>
      </reaction>
      <reaction metaid="R00782_p" id="R00782_p" name="R00782_p" reversible="true" fast="false" fbc:lowerFluxBound="FB1N1000" fbc:upperFluxBound="FB2N1000">
        <notes>
          <body xmlns="http://www.w3.org/1999/xhtml">
            <p>Confidence Level: 0</p>
            <p>NOTES: [3]add reaction to solve Hydrogen_sulfide[p] gap</p>
          </body>
        </notes>
        <listOfReactants>
          <speciesReference species="M_H2O__91__p__93__" stoichiometry="1" constant="true"/>
          <speciesReference species="M_L__45__Cysteine__91__p__93__" stoichiometry="1" constant="true"/>
        </listOfReactants>
        <listOfProducts>
          <speciesReference species="M_Pyruvate__91__p__93__" stoichiometry="1" constant="true"/>
          <speciesReference species="M_Hydrogen_sulfide__91__p__93__" stoichiometry="1" constant="true"/>
          <speciesReference species="M_NH3__91__p__93__" stoichiometry="1" constant="true"/>
        </listOfProducts>
      </reaction>
      <reaction metaid="R04672_p" id="R04672_p" name="R04672_p" reversible="true" fast="false" fbc:lowerFluxBound="FB1N1000" fbc:upperFluxBound="FB2N1000">
        <notes>
          <body xmlns="http://www.w3.org/1999/xhtml">
            <p>Confidence Level: 0</p>
          </body>
        </notes>
        <listOfReactants>
          <speciesReference species="M_Thiamin_diphosphate__91__p__93__" stoichiometry="1" constant="true"/>
          <speciesReference species="M___40__S__41____45__2__45__Acetolactate__91__p__93__" stoichiometry="1" constant="true"/>
        </listOfReactants>
        <listOfProducts>
          <speciesReference species="M_Pyruvate__91__p__93__" stoichiometry="1" constant="true"/>
          <speciesReference species="M_2__45____40__alpha__45__Hydroxyethyl__41__thiamine_diphosphate__91__p__93__" stoichiometry="1" constant="true"/>
        </listOfProducts>
      </reaction>
      <reaction metaid="R05071_p" id="R05071_p" name="R05071_p" reversible="true" fast="false" fbc:lowerFluxBound="FB1N1000" fbc:upperFluxBound="FB2N1000">
        <notes>
          <body xmlns="http://www.w3.org/1999/xhtml">
            <p>Confidence Level: 0</p>
          </body>
        </notes>
        <listOfReactants>
          <speciesReference species="M___40__S__41____45__2__45__Acetolactate__91__p__93__" stoichiometry="1" constant="true"/>
        </listOfReactants>
        <listOfProducts>
          <speciesReference species="M_3__45__Hydroxy__45__3__45__Methyl__45__2__45__oxobutanoic_acid__91__p__93__" stoichiometry="1" constant="true"/>
        </listOfProducts>
      </reaction>
      <reaction metaid="R04440_p" id="R04440_p" name="R04440_p" reversible="true" fast="false" fbc:lowerFluxBound="FB1N1000" fbc:upperFluxBound="FB2N1000">
        <notes>
          <body xmlns="http://www.w3.org/1999/xhtml">
            <p>Confidence Level: 0</p>
          </body>
        </notes>
        <listOfReactants>
          <speciesReference species="M_NADP__43____91__p__93__" stoichiometry="1" constant="true"/>
          <speciesReference species="M___40__R__41____45__2__44__3__45__Dihydroxy__45__3__45__methylbutanoate__91__p__93__" stoichiometry="1" constant="true"/>
        </listOfReactants>
        <listOfProducts>
          <speciesReference species="M_NADPH__91__p__93__" stoichiometry="1" constant="true"/>
          <speciesReference species="M_H__43____91__p__93__" stoichiometry="1" constant="true"/>
          <speciesReference species="M_3__45__Hydroxy__45__3__45__Methyl__45__2__45__oxobutanoic_acid__91__p__93__" stoichiometry="1" constant="true"/>
        </listOfProducts>
      </reaction>
      <reaction metaid="R04441_p" id="R04441_p" name="R04441_p" reversible="true" fast="false" fbc:lowerFluxBound="FB1N1000" fbc:upperFluxBound="FB2N1000">
        <notes>
          <body xmlns="http://www.w3.org/1999/xhtml">
            <p>Confidence Level: 0</p>
          </body>
        </notes>
        <listOfReactants>
          <speciesReference species="M___40__R__41____45__2__44__3__45__Dihydroxy__45__3__45__methylbutanoate__91__p__93__" stoichiometry="1" constant="true"/>
        </listOfReactants>
        <listOfProducts>
          <speciesReference species="M_H2O__91__p__93__" stoichiometry="1" constant="true"/>
          <speciesReference species="M_3__45__Methyl__45__2__45__oxobutanoic_acid__91__p__93__" stoichiometry="1" constant="true"/>
        </listOfProducts>
      </reaction>
      <reaction metaid="R01214_p" id="R01214_p" name="R01214_p" reversible="true" fast="false" fbc:lowerFluxBound="FB1N1000" fbc:upperFluxBound="FB2N1000">
        <notes>
          <body xmlns="http://www.w3.org/1999/xhtml">
            <p>Confidence Level: 0</p>
          </body>
        </notes>
        <listOfReactants>
          <speciesReference species="M_2__45__Oxoglutarate__91__p__93__" stoichiometry="1" constant="true"/>
          <speciesReference species="M_L__45__Valine__91__p__93__" stoichiometry="1" constant="true"/>
        </listOfReactants>
        <listOfProducts>
          <speciesReference species="M_L__45__Glutamate__91__p__93__" stoichiometry="1" constant="true"/>
          <speciesReference species="M_3__45__Methyl__45__2__45__oxobutanoic_acid__91__p__93__" stoichiometry="1" constant="true"/>
        </listOfProducts>
      </reaction>
      <reaction metaid="R01213_p" id="R01213_p" name="R01213_p" reversible="true" fast="false" fbc:lowerFluxBound="FB1N1000" fbc:upperFluxBound="FB2N1000">
        <notes>
          <body xmlns="http://www.w3.org/1999/xhtml">
            <p>Confidence Level: 0</p>
          </body>
        </notes>
        <listOfReactants>
          <speciesReference species="M_H2O__91__p__93__" stoichiometry="1" constant="true"/>
          <speciesReference species="M_Acetyl__45__CoA__91__p__93__" stoichiometry="1" constant="true"/>
          <speciesReference species="M_3__45__Methyl__45__2__45__oxobutanoic_acid__91__p__93__" stoichiometry="1" constant="true"/>
        </listOfReactants>
        <listOfProducts>
          <speciesReference species="M_CoA__91__p__93__" stoichiometry="1" constant="true"/>
          <speciesReference species="M_alpha__45__Isopropylmalate__91__p__93__" stoichiometry="1" constant="true"/>
        </listOfProducts>
      </reaction>
      <reaction metaid="R03968_p" id="R03968_p" name="R03968_p" reversible="true" fast="false" fbc:lowerFluxBound="FB1N1000" fbc:upperFluxBound="FB2N1000">
        <notes>
          <body xmlns="http://www.w3.org/1999/xhtml">
            <p>Confidence Level: 0</p>
          </body>
        </notes>
        <listOfReactants>
          <speciesReference species="M_alpha__45__Isopropylmalate__91__p__93__" stoichiometry="1" constant="true"/>
        </listOfReactants>
        <listOfProducts>
          <speciesReference species="M_H2O__91__p__93__" stoichiometry="1" constant="true"/>
          <speciesReference species="M_2__45__Isopropylmaleate__91__p__93__" stoichiometry="1" constant="true"/>
        </listOfProducts>
      </reaction>
      <reaction metaid="R04001_p" id="R04001_p" name="R04001_p" reversible="true" fast="false" fbc:lowerFluxBound="FB1N1000" fbc:upperFluxBound="FB2N1000">
        <notes>
          <body xmlns="http://www.w3.org/1999/xhtml">
            <p>Confidence Level: 0</p>
          </body>
        </notes>
        <listOfReactants>
          <speciesReference species="M___40__2R__44__3S__41____45__3__45__Isopropylmalate__91__p__93__" stoichiometry="1" constant="true"/>
        </listOfReactants>
        <listOfProducts>
          <speciesReference species="M_H2O__91__p__93__" stoichiometry="1" constant="true"/>
          <speciesReference species="M_2__45__Isopropylmaleate__91__p__93__" stoichiometry="1" constant="true"/>
        </listOfProducts>
      </reaction>
      <reaction metaid="R04426_p" id="R04426_p" name="R04426_p" reversible="true" fast="false" fbc:lowerFluxBound="FB1N1000" fbc:upperFluxBound="FB2N1000">
        <notes>
          <body xmlns="http://www.w3.org/1999/xhtml">
            <p>Confidence Level: 0</p>
          </body>
        </notes>
        <listOfReactants>
          <speciesReference species="M_NAD__43____91__p__93__" stoichiometry="1" constant="true"/>
          <speciesReference species="M___40__2R__44__3S__41____45__3__45__Isopropylmalate__91__p__93__" stoichiometry="1" constant="true"/>
        </listOfReactants>
        <listOfProducts>
          <speciesReference species="M_H__43____91__p__93__" stoichiometry="1" constant="true"/>
          <speciesReference species="M_NADH__91__p__93__" stoichiometry="1" constant="true"/>
          <speciesReference species="M___40__2S__41____45__2__45__Isopropyl__45__3__45__oxosuccinate__91__p__93__" stoichiometry="1" constant="true"/>
        </listOfProducts>
      </reaction>
      <reaction metaid="spontanous1" id="spontanous1" name="spontanous1" reversible="true" fast="false" fbc:lowerFluxBound="FB1N1000" fbc:upperFluxBound="FB2N1000">
        <notes>
          <body xmlns="http://www.w3.org/1999/xhtml">
            <p>Confidence Level: 0</p>
            <p>NOTES: [2]remove H+</p>
          </body>
        </notes>
        <listOfReactants>
          <speciesReference species="M_CO2__91__p__93__" stoichiometry="1" constant="true"/>
          <speciesReference species="M_4__45__Methyl__45__2__45__oxopentanoate__91__p__93__" stoichiometry="1" constant="true"/>
        </listOfReactants>
        <listOfProducts>
          <speciesReference species="M___40__2S__41____45__2__45__Isopropyl__45__3__45__oxosuccinate__91__p__93__" stoichiometry="1" constant="true"/>
        </listOfProducts>
      </reaction>
      <reaction metaid="R01090_p" id="R01090_p" name="R01090_p" reversible="true" fast="false" fbc:lowerFluxBound="FB1N1000" fbc:upperFluxBound="FB2N1000">
        <notes>
          <body xmlns="http://www.w3.org/1999/xhtml">
            <p>Confidence Level: 0</p>
          </body>
        </notes>
        <listOfReactants>
          <speciesReference species="M_2__45__Oxoglutarate__91__p__93__" stoichiometry="1" constant="true"/>
          <speciesReference species="M_L__45__Leucine__91__p__93__" stoichiometry="1" constant="true"/>
        </listOfReactants>
        <listOfProducts>
          <speciesReference species="M_L__45__Glutamate__91__p__93__" stoichiometry="1" constant="true"/>
          <speciesReference species="M_4__45__Methyl__45__2__45__oxopentanoate__91__p__93__" stoichiometry="1" constant="true"/>
        </listOfProducts>
      </reaction>
      <reaction metaid="R04673_p" id="R04673_p" name="R04673_p" reversible="true" fast="false" fbc:lowerFluxBound="FB1N1000" fbc:upperFluxBound="FB2N1000">
        <notes>
          <body xmlns="http://www.w3.org/1999/xhtml">
            <p>Confidence Level: 0</p>
          </body>
        </notes>
        <listOfReactants>
          <speciesReference species="M_2__45____40__alpha__45__Hydroxyethyl__41__thiamine_diphosphate__91__p__93__" stoichiometry="1" constant="true"/>
          <speciesReference species="M_2__45__Oxobutanoate__91__p__93__" stoichiometry="1" constant="true"/>
        </listOfReactants>
        <listOfProducts>
          <speciesReference species="M_Thiamin_diphosphate__91__p__93__" stoichiometry="1" constant="true"/>
          <speciesReference species="M___40__S__41____45__2__45__Aceto__45__2__45__hydroxybutanoate__91__p__93__" stoichiometry="1" constant="true"/>
        </listOfProducts>
      </reaction>
      <reaction metaid="R05069_p" id="R05069_p" name="R05069_p" reversible="true" fast="false" fbc:lowerFluxBound="FB1N1000" fbc:upperFluxBound="FB2N1000">
        <notes>
          <body xmlns="http://www.w3.org/1999/xhtml">
            <p>Confidence Level: 0</p>
          </body>
        </notes>
        <listOfReactants>
          <speciesReference species="M___40__S__41____45__2__45__Aceto__45__2__45__hydroxybutanoate__91__p__93__" stoichiometry="1" constant="true"/>
        </listOfReactants>
        <listOfProducts>
          <speciesReference species="M___40__R__41____45__3__45__Hydroxy__45__3__45__methyl__45__2__45__oxopentanoate__91__p__93__" stoichiometry="1" constant="true"/>
        </listOfProducts>
      </reaction>
      <reaction metaid="R05068_p" id="R05068_p" name="R05068_p" reversible="true" fast="false" fbc:lowerFluxBound="FB1N1000" fbc:upperFluxBound="FB2N1000">
        <notes>
          <body xmlns="http://www.w3.org/1999/xhtml">
            <p>Confidence Level: 0</p>
          </body>
        </notes>
        <listOfReactants>
          <speciesReference species="M_NADP__43____91__p__93__" stoichiometry="1" constant="true"/>
          <speciesReference species="M___40__R__41____45__2__44__3__45__Dihydroxy__45__3__45__methylpentanoate__91__p__93__" stoichiometry="1" constant="true"/>
        </listOfReactants>
        <listOfProducts>
          <speciesReference species="M_NADPH__91__p__93__" stoichiometry="1" constant="true"/>
          <speciesReference species="M_H__43____91__p__93__" stoichiometry="1" constant="true"/>
          <speciesReference species="M___40__R__41____45__3__45__Hydroxy__45__3__45__methyl__45__2__45__oxopentanoate__91__p__93__" stoichiometry="1" constant="true"/>
        </listOfProducts>
      </reaction>
      <reaction metaid="R05070_p" id="R05070_p" name="R05070_p" reversible="true" fast="false" fbc:lowerFluxBound="FB1N1000" fbc:upperFluxBound="FB2N1000">
        <notes>
          <body xmlns="http://www.w3.org/1999/xhtml">
            <p>Confidence Level: 0</p>
          </body>
        </notes>
        <listOfReactants>
          <speciesReference species="M___40__R__41____45__2__44__3__45__Dihydroxy__45__3__45__methylpentanoate__91__p__93__" stoichiometry="1" constant="true"/>
        </listOfReactants>
        <listOfProducts>
          <speciesReference species="M_H2O__91__p__93__" stoichiometry="1" constant="true"/>
          <speciesReference species="M___40__S__41____45__3__45__Methyl__45__2__45__oxopentanoic_acid__91__p__93__" stoichiometry="1" constant="true"/>
        </listOfProducts>
      </reaction>
      <reaction metaid="R02199_p" id="R02199_p" name="R02199_p" reversible="true" fast="false" fbc:lowerFluxBound="FB1N1000" fbc:upperFluxBound="FB2N1000">
        <notes>
          <body xmlns="http://www.w3.org/1999/xhtml">
            <p>Confidence Level: 0</p>
          </body>
        </notes>
        <listOfReactants>
          <speciesReference species="M_2__45__Oxoglutarate__91__p__93__" stoichiometry="1" constant="true"/>
          <speciesReference species="M_L__45__Isoleucine__91__p__93__" stoichiometry="1" constant="true"/>
        </listOfReactants>
        <listOfProducts>
          <speciesReference species="M_L__45__Glutamate__91__p__93__" stoichiometry="1" constant="true"/>
          <speciesReference species="M___40__S__41____45__3__45__Methyl__45__2__45__oxopentanoic_acid__91__p__93__" stoichiometry="1" constant="true"/>
        </listOfProducts>
      </reaction>
      <reaction metaid="R00355_p" id="R00355_p" name="R00355_p" reversible="true" fast="false" fbc:lowerFluxBound="FB1N1000" fbc:upperFluxBound="FB2N1000">
        <notes>
          <body xmlns="http://www.w3.org/1999/xhtml">
            <p>Confidence Level: 0</p>
          </body>
        </notes>
        <listOfReactants>
          <speciesReference species="M_2__45__Oxoglutarate__91__p__93__" stoichiometry="1" constant="true"/>
          <speciesReference species="M_L__45__Aspartate__91__p__93__" stoichiometry="1" constant="true"/>
        </listOfReactants>
        <listOfProducts>
          <speciesReference species="M_Oxaloacetate__91__p__93__" stoichiometry="1" constant="true"/>
          <speciesReference species="M_L__45__Glutamate__91__p__93__" stoichiometry="1" constant="true"/>
        </listOfProducts>
      </reaction>
      <reaction metaid="R00480_p" id="R00480_p" name="R00480_p" reversible="true" fast="false" fbc:lowerFluxBound="FB1N1000" fbc:upperFluxBound="FB2N1000">
        <notes>
          <body xmlns="http://www.w3.org/1999/xhtml">
            <p>Confidence Level: 0</p>
          </body>
        </notes>
        <listOfReactants>
          <speciesReference species="M_ATP__91__p__93__" stoichiometry="1" constant="true"/>
          <speciesReference species="M_L__45__Aspartate__91__p__93__" stoichiometry="1" constant="true"/>
        </listOfReactants>
        <listOfProducts>
          <speciesReference species="M_ADP__91__p__93__" stoichiometry="1" constant="true"/>
          <speciesReference species="M_4__45__Phospho__45__L__45__aspartate__91__p__93__" stoichiometry="1" constant="true"/>
        </listOfProducts>
      </reaction>
      <reaction metaid="R02291_p" id="R02291_p" name="R02291_p" reversible="true" fast="false" fbc:lowerFluxBound="FB1N1000" fbc:upperFluxBound="FB2N1000">
        <notes>
          <body xmlns="http://www.w3.org/1999/xhtml">
            <p>Confidence Level: 0</p>
          </body>
        </notes>
        <listOfReactants>
          <speciesReference species="M_NADPH__91__p__93__" stoichiometry="1" constant="true"/>
          <speciesReference species="M_H__43____91__p__93__" stoichiometry="1" constant="true"/>
          <speciesReference species="M_4__45__Phospho__45__L__45__aspartate__91__p__93__" stoichiometry="1" constant="true"/>
        </listOfReactants>
        <listOfProducts>
          <speciesReference species="M_Orthophosphate__91__p__93__" stoichiometry="1" constant="true"/>
          <speciesReference species="M_NADP__43____91__p__93__" stoichiometry="1" constant="true"/>
          <speciesReference species="M_L__45__Aspartate_4__45__semialdehyde__91__p__93__" stoichiometry="1" constant="true"/>
        </listOfProducts>
      </reaction>
      <reaction metaid="R02292_p" id="R02292_p" name="R02292_p" reversible="true" fast="false" fbc:lowerFluxBound="FB1N1000" fbc:upperFluxBound="FB2N1000">
        <notes>
          <body xmlns="http://www.w3.org/1999/xhtml">
            <p>Confidence Level: 0</p>
          </body>
        </notes>
        <listOfReactants>
          <speciesReference species="M_Pyruvate__91__p__93__" stoichiometry="1" constant="true"/>
          <speciesReference species="M_L__45__Aspartate_4__45__semialdehyde__91__p__93__" stoichiometry="1" constant="true"/>
        </listOfReactants>
        <listOfProducts>
          <speciesReference species="M_H2O__91__p__93__" stoichiometry="2" constant="true"/>
          <speciesReference species="M_L__45__2__44__3__45__Dihydrodipicolinate__91__p__93__" stoichiometry="1" constant="true"/>
        </listOfProducts>
      </reaction>
      <reaction metaid="R04198_p" id="R04198_p" name="R04198_p" reversible="true" fast="false" fbc:lowerFluxBound="FB1N1000" fbc:upperFluxBound="FB2N1000">
        <notes>
          <body xmlns="http://www.w3.org/1999/xhtml">
            <p>Confidence Level: 0</p>
          </body>
        </notes>
        <listOfReactants>
          <speciesReference species="M_NAD__43____91__p__93__" stoichiometry="1" constant="true"/>
          <speciesReference species="M_2__44__3__44__4__44__5__45__Tetrahydrodipicolinate__91__p__93__" stoichiometry="1" constant="true"/>
        </listOfReactants>
        <listOfProducts>
          <speciesReference species="M_H__43____91__p__93__" stoichiometry="1" constant="true"/>
          <speciesReference species="M_NADH__91__p__93__" stoichiometry="1" constant="true"/>
          <speciesReference species="M_L__45__2__44__3__45__Dihydrodipicolinate__91__p__93__" stoichiometry="1" constant="true"/>
        </listOfProducts>
      </reaction>
      <reaction metaid="R07613_p" id="R07613_p" name="R07613_p" reversible="true" fast="false" fbc:lowerFluxBound="FB1N1000" fbc:upperFluxBound="FB2N1000">
        <notes>
          <body xmlns="http://www.w3.org/1999/xhtml">
            <p>Confidence Level: 0</p>
          </body>
        </notes>
        <listOfReactants>
          <speciesReference species="M_H2O__91__p__93__" stoichiometry="1" constant="true"/>
          <speciesReference species="M_L__45__Glutamate__91__p__93__" stoichiometry="1" constant="true"/>
          <speciesReference species="M_2__44__3__44__4__44__5__45__Tetrahydrodipicolinate__91__p__93__" stoichiometry="1" constant="true"/>
        </listOfReactants>
        <listOfProducts>
          <speciesReference species="M_2__45__Oxoglutarate__91__p__93__" stoichiometry="1" constant="true"/>
          <speciesReference species="M_LL__45__2__44__6__45__Diaminoheptanedioate__91__p__93__" stoichiometry="1" constant="true"/>
        </listOfProducts>
      </reaction>
      <reaction metaid="R02735_p" id="R02735_p" name="R02735_p" reversible="true" fast="false" fbc:lowerFluxBound="FB1N1000" fbc:upperFluxBound="FB2N1000">
        <notes>
          <body xmlns="http://www.w3.org/1999/xhtml">
            <p>Confidence Level: 0</p>
          </body>
        </notes>
        <listOfReactants>
          <speciesReference species="M_LL__45__2__44__6__45__Diaminoheptanedioate__91__p__93__" stoichiometry="1" constant="true"/>
        </listOfReactants>
        <listOfProducts>
          <speciesReference species="M_meso__45__2__44__6__45__Diaminoheptanedioate__91__p__93__" stoichiometry="1" constant="true"/>
        </listOfProducts>
      </reaction>
      <reaction metaid="R00451_p" id="R00451_p" name="R00451_p" reversible="true" fast="false" fbc:lowerFluxBound="FB1N1000" fbc:upperFluxBound="FB2N1000">
        <notes>
          <body xmlns="http://www.w3.org/1999/xhtml">
            <p>Confidence Level: 0</p>
          </body>
        </notes>
        <listOfReactants>
          <speciesReference species="M_meso__45__2__44__6__45__Diaminoheptanedioate__91__p__93__" stoichiometry="1" constant="true"/>
        </listOfReactants>
        <listOfProducts>
          <speciesReference species="M_CO2__91__p__93__" stoichiometry="1" constant="true"/>
          <speciesReference species="M_L__45__Lysine__91__p__93__" stoichiometry="1" constant="true"/>
        </listOfProducts>
      </reaction>
      <reaction metaid="R01773_p" id="R01773_p" name="R01773_p" reversible="true" fast="false" fbc:lowerFluxBound="FB1N1000" fbc:upperFluxBound="FB2N1000">
        <notes>
          <body xmlns="http://www.w3.org/1999/xhtml">
            <p>Confidence Level: 0</p>
          </body>
        </notes>
        <listOfReactants>
          <speciesReference species="M_H__43____91__p__93__" stoichiometry="1" constant="true"/>
          <speciesReference species="M_NADH__91__p__93__" stoichiometry="1" constant="true"/>
          <speciesReference species="M_L__45__Aspartate_4__45__semialdehyde__91__p__93__" stoichiometry="1" constant="true"/>
        </listOfReactants>
        <listOfProducts>
          <speciesReference species="M_NAD__43____91__p__93__" stoichiometry="1" constant="true"/>
          <speciesReference species="M_L__45__Homoserine__91__p__93__" stoichiometry="1" constant="true"/>
        </listOfProducts>
      </reaction>
      <reaction metaid="R01771_p" id="R01771_p" name="R01771_p" reversible="true" fast="false" fbc:lowerFluxBound="FB1N1000" fbc:upperFluxBound="FB2N1000">
        <notes>
          <body xmlns="http://www.w3.org/1999/xhtml">
            <p>Confidence Level: 0</p>
          </body>
        </notes>
        <listOfReactants>
          <speciesReference species="M_ATP__91__p__93__" stoichiometry="1" constant="true"/>
          <speciesReference species="M_L__45__Homoserine__91__p__93__" stoichiometry="1" constant="true"/>
        </listOfReactants>
        <listOfProducts>
          <speciesReference species="M_ADP__91__p__93__" stoichiometry="1" constant="true"/>
          <speciesReference species="M_O__45__Phospho__45__L__45__homoserine__91__p__93__" stoichiometry="1" constant="true"/>
        </listOfProducts>
      </reaction>
      <reaction metaid="R01466_p" id="R01466_p" name="R01466_p" reversible="true" fast="false" fbc:lowerFluxBound="FB1N1000" fbc:upperFluxBound="FB2N1000">
        <notes>
          <body xmlns="http://www.w3.org/1999/xhtml">
            <p>Confidence Level: 0</p>
          </body>
        </notes>
        <listOfReactants>
          <speciesReference species="M_H2O__91__p__93__" stoichiometry="1" constant="true"/>
          <speciesReference species="M_O__45__Phospho__45__L__45__homoserine__91__p__93__" stoichiometry="1" constant="true"/>
        </listOfReactants>
        <listOfProducts>
          <speciesReference species="M_Orthophosphate__91__p__93__" stoichiometry="1" constant="true"/>
          <speciesReference species="M_L__45__Threonine__91__p__93__" stoichiometry="1" constant="true"/>
        </listOfProducts>
      </reaction>
      <reaction metaid="R00996_p" id="R00996_p" name="R00996_p" reversible="true" fast="false" fbc:lowerFluxBound="FB1N1000" fbc:upperFluxBound="FB2N1000">
        <notes>
          <body xmlns="http://www.w3.org/1999/xhtml">
            <p>Confidence Level: 0</p>
          </body>
        </notes>
        <listOfReactants>
          <speciesReference species="M_L__45__Threonine__91__p__93__" stoichiometry="1" constant="true"/>
        </listOfReactants>
        <listOfProducts>
          <speciesReference species="M_NH3__91__p__93__" stoichiometry="1" constant="true"/>
          <speciesReference species="M_2__45__Oxobutanoate__91__p__93__" stoichiometry="1" constant="true"/>
        </listOfProducts>
      </reaction>
      <reaction metaid="PMJ00001_p" id="PMJ00001_p" name="PMJ00001_p" reversible="true" fast="false" fbc:lowerFluxBound="FB1N1000" fbc:upperFluxBound="FB2N1000">
        <notes>
          <body xmlns="http://www.w3.org/1999/xhtml">
            <p>Confidence Level: 0</p>
          </body>
        </notes>
        <listOfReactants>
          <speciesReference species="M_L__45__Cysteine__91__p__93__" stoichiometry="1" constant="true"/>
          <speciesReference species="M_O__45__Phospho__45__L__45__homoserine__91__p__93__" stoichiometry="1" constant="true"/>
        </listOfReactants>
        <listOfProducts>
          <speciesReference species="M_Orthophosphate__91__p__93__" stoichiometry="1" constant="true"/>
          <speciesReference species="M_L__45__Cystathionine__91__p__93__" stoichiometry="1" constant="true"/>
        </listOfProducts>
      </reaction>
      <reaction metaid="R01286_p" id="R01286_p" name="R01286_p" reversible="true" fast="false" fbc:lowerFluxBound="FB1N1000" fbc:upperFluxBound="FB2N1000">
        <notes>
          <body xmlns="http://www.w3.org/1999/xhtml">
            <p>Confidence Level: 0</p>
          </body>
        </notes>
        <listOfReactants>
          <speciesReference species="M_H2O__91__p__93__" stoichiometry="1" constant="true"/>
          <speciesReference species="M_L__45__Cystathionine__91__p__93__" stoichiometry="1" constant="true"/>
        </listOfReactants>
        <listOfProducts>
          <speciesReference species="M_Pyruvate__91__p__93__" stoichiometry="1" constant="true"/>
          <speciesReference species="M_NH3__91__p__93__" stoichiometry="1" constant="true"/>
          <speciesReference species="M_L__45__Homocysteine__91__p__93__" stoichiometry="1" constant="true"/>
        </listOfProducts>
      </reaction>
      <reaction metaid="R00650_p" id="R00650_p" name="R00650_p" reversible="true" fast="false" fbc:lowerFluxBound="FB1N1000" fbc:upperFluxBound="FB2N1000">
        <notes>
          <body xmlns="http://www.w3.org/1999/xhtml">
            <p>Confidence Level: 0</p>
          </body>
        </notes>
        <listOfReactants>
          <speciesReference species="M_L__45__Homocysteine__91__p__93__" stoichiometry="1" constant="true"/>
          <speciesReference species="M_S__45__Adenosyl__45__L__45__methionine__91__p__93__" stoichiometry="1" constant="true"/>
        </listOfReactants>
        <listOfProducts>
          <speciesReference species="M_S__45__Adenosyl__45__L__45__homocysteine__91__p__93__" stoichiometry="1" constant="true"/>
          <speciesReference species="M_L__45__Methionine__91__p__93__" stoichiometry="1" constant="true"/>
        </listOfProducts>
      </reaction>
      <reaction metaid="R04405_p" id="R04405_p" name="R04405_p" reversible="true" fast="false" fbc:lowerFluxBound="FB1N1000" fbc:upperFluxBound="FB2N1000">
        <listOfReactants>
          <speciesReference species="M_L__45__Homocysteine__91__p__93__" stoichiometry="1" constant="true"/>
          <speciesReference species="M_5__45__Methyltetrahydropteroyltri__45__L__45__glutamate__91__p__93__" stoichiometry="1" constant="true"/>
        </listOfReactants>
        <listOfProducts>
          <speciesReference species="M_L__45__Methionine__91__p__93__" stoichiometry="1" constant="true"/>
          <speciesReference species="M_Tetrahydropteroyltri__45__L__45__glutamate__91__p__93__" stoichiometry="1" constant="true"/>
        </listOfProducts>
      </reaction>
      <reaction metaid="R00344_p" id="R00344_p" name="R00344_p" reversible="true" fast="false" fbc:lowerFluxBound="FB1N1000" fbc:upperFluxBound="FB2N1000">
        <notes>
          <body xmlns="http://www.w3.org/1999/xhtml">
            <p>Confidence Level: 0</p>
            <p>NOTES: [3]add reaction to solve HCO3-[p] gap; [4]add H+</p>
          </body>
        </notes>
        <listOfReactants>
          <speciesReference species="M_ATP__91__p__93__" stoichiometry="2" constant="true"/>
          <speciesReference species="M_H__43____91__p__93__" stoichiometry="1" constant="true"/>
          <speciesReference species="M_HCO3__45____91__p__93__" stoichiometry="1" constant="true"/>
          <speciesReference species="M_NH3__91__p__93__" stoichiometry="1" constant="true"/>
        </listOfReactants>
        <listOfProducts>
          <speciesReference species="M_ADP__91__p__93__" stoichiometry="2" constant="true"/>
          <speciesReference species="M_Orthophosphate__91__p__93__" stoichiometry="1" constant="true"/>
          <speciesReference species="M_Carbamoyl_phosphate__91__p__93__" stoichiometry="1" constant="true"/>
        </listOfProducts>
      </reaction>
      <reaction metaid="R01398_p" id="R01398_p" name="R01398_p" reversible="true" fast="false" fbc:lowerFluxBound="FB1N1000" fbc:upperFluxBound="FB2N1000">
        <notes>
          <body xmlns="http://www.w3.org/1999/xhtml">
            <p>Confidence Level: 0</p>
          </body>
        </notes>
        <listOfReactants>
          <speciesReference species="M_Carbamoyl_phosphate__91__p__93__" stoichiometry="1" constant="true"/>
          <speciesReference species="M_L__45__Ornithine__91__p__93__" stoichiometry="1" constant="true"/>
        </listOfReactants>
        <listOfProducts>
          <speciesReference species="M_Orthophosphate__91__p__93__" stoichiometry="1" constant="true"/>
          <speciesReference species="M_L__45__Citrulline__91__p__93__" stoichiometry="1" constant="true"/>
        </listOfProducts>
      </reaction>
      <reaction metaid="R01954_p" id="R01954_p" name="R01954_p" reversible="true" fast="false" fbc:lowerFluxBound="FB1N1000" fbc:upperFluxBound="FB2N1000">
        <notes>
          <body xmlns="http://www.w3.org/1999/xhtml">
            <p>Confidence Level: 0</p>
          </body>
        </notes>
        <listOfReactants>
          <speciesReference species="M_ATP__91__p__93__" stoichiometry="1" constant="true"/>
          <speciesReference species="M_L__45__Aspartate__91__p__93__" stoichiometry="1" constant="true"/>
          <speciesReference species="M_L__45__Citrulline__91__p__93__" stoichiometry="1" constant="true"/>
        </listOfReactants>
        <listOfProducts>
          <speciesReference species="M_Diphosphate__91__p__93__" stoichiometry="1" constant="true"/>
          <speciesReference species="M_AMP__91__p__93__" stoichiometry="1" constant="true"/>
          <speciesReference species="M_N__45____40__L__45__Arginino__41__succinate__91__p__93__" stoichiometry="1" constant="true"/>
        </listOfProducts>
      </reaction>
      <reaction metaid="R01086_p" id="R01086_p" name="R01086_p" reversible="true" fast="false" fbc:lowerFluxBound="FB1N1000" fbc:upperFluxBound="FB2N1000">
        <notes>
          <body xmlns="http://www.w3.org/1999/xhtml">
            <p>Confidence Level: 0</p>
          </body>
        </notes>
        <listOfReactants>
          <speciesReference species="M_N__45____40__L__45__Arginino__41__succinate__91__p__93__" stoichiometry="1" constant="true"/>
        </listOfReactants>
        <listOfProducts>
          <speciesReference species="M_Fumarate__91__p__93__" stoichiometry="1" constant="true"/>
          <speciesReference species="M_L__45__Arginine__91__p__93__" stoichiometry="1" constant="true"/>
        </listOfProducts>
      </reaction>
      <reaction metaid="R00669_p" id="R00669_p" name="R00669_p" reversible="true" fast="false" fbc:lowerFluxBound="FB1N1000" fbc:upperFluxBound="FB2N1000">
        <notes>
          <body xmlns="http://www.w3.org/1999/xhtml">
            <p>Confidence Level: 0</p>
            <p>NOTES: [3]add reaction to solve dUDP[m] and dUTP[m] gap</p>
          </body>
        </notes>
        <listOfReactants>
          <speciesReference species="M_H2O__91__p__93__" stoichiometry="1" constant="true"/>
          <speciesReference species="M_N__45__Acetylornithine__91__p__93__" stoichiometry="1" constant="true"/>
        </listOfReactants>
        <listOfProducts>
          <speciesReference species="M_Acetate__91__p__93__" stoichiometry="1" constant="true"/>
          <speciesReference species="M_L__45__Ornithine__91__p__93__" stoichiometry="1" constant="true"/>
        </listOfProducts>
      </reaction>
      <reaction metaid="R02283_p" id="R02283_p" name="R02283_p" reversible="true" fast="false" fbc:lowerFluxBound="FB1N1000" fbc:upperFluxBound="FB2N1000">
        <listOfReactants>
          <speciesReference species="M_L__45__Glutamate__91__p__93__" stoichiometry="1" constant="true"/>
          <speciesReference species="M_N__45__Acetyl__45__L__45__glutamate_5__45__semialdehyde__91__p__93__" stoichiometry="1" constant="true"/>
        </listOfReactants>
        <listOfProducts>
          <speciesReference species="M_2__45__Oxoglutarate__91__p__93__" stoichiometry="1" constant="true"/>
          <speciesReference species="M_N__45__Acetylornithine__91__p__93__" stoichiometry="1" constant="true"/>
        </listOfProducts>
      </reaction>
      <reaction metaid="R03443_p" id="R03443_p" name="R03443_p" reversible="true" fast="false" fbc:lowerFluxBound="FB1N1000" fbc:upperFluxBound="FB2N1000">
        <notes>
          <body xmlns="http://www.w3.org/1999/xhtml">
            <p>Confidence Level: 0</p>
          </body>
        </notes>
        <listOfReactants>
          <speciesReference species="M_NADPH__91__p__93__" stoichiometry="1" constant="true"/>
          <speciesReference species="M_H__43____91__p__93__" stoichiometry="1" constant="true"/>
          <speciesReference species="M_N__45__Acetyl__45__L__45__glutamate_5__45__phosphate__91__p__93__" stoichiometry="1" constant="true"/>
        </listOfReactants>
        <listOfProducts>
          <speciesReference species="M_Orthophosphate__91__p__93__" stoichiometry="1" constant="true"/>
          <speciesReference species="M_NADP__43____91__p__93__" stoichiometry="1" constant="true"/>
          <speciesReference species="M_N__45__Acetyl__45__L__45__glutamate_5__45__semialdehyde__91__p__93__" stoichiometry="1" constant="true"/>
        </listOfProducts>
      </reaction>
      <reaction metaid="R02649_p" id="R02649_p" name="R02649_p" reversible="true" fast="false" fbc:lowerFluxBound="FB1N1000" fbc:upperFluxBound="FB2N1000">
        <notes>
          <body xmlns="http://www.w3.org/1999/xhtml">
            <p>Confidence Level: 0</p>
          </body>
        </notes>
        <listOfReactants>
          <speciesReference species="M_ATP__91__p__93__" stoichiometry="1" constant="true"/>
          <speciesReference species="M_N__45__Acetyl__45__L__45__glutamate__91__p__93__" stoichiometry="1" constant="true"/>
        </listOfReactants>
        <listOfProducts>
          <speciesReference species="M_ADP__91__p__93__" stoichiometry="1" constant="true"/>
          <speciesReference species="M_N__45__Acetyl__45__L__45__glutamate_5__45__phosphate__91__p__93__" stoichiometry="1" constant="true"/>
        </listOfProducts>
      </reaction>
      <reaction metaid="R00259_p" id="R00259_p" name="R00259_p" reversible="true" fast="false" fbc:lowerFluxBound="FB1N1000" fbc:upperFluxBound="FB2N1000">
        <notes>
          <body xmlns="http://www.w3.org/1999/xhtml">
            <p>Confidence Level: 0</p>
          </body>
        </notes>
        <listOfReactants>
          <speciesReference species="M_Acetyl__45__CoA__91__p__93__" stoichiometry="1" constant="true"/>
          <speciesReference species="M_L__45__Glutamate__91__p__93__" stoichiometry="1" constant="true"/>
        </listOfReactants>
        <listOfProducts>
          <speciesReference species="M_CoA__91__p__93__" stoichiometry="1" constant="true"/>
          <speciesReference species="M_N__45__Acetyl__45__L__45__glutamate__91__p__93__" stoichiometry="1" constant="true"/>
        </listOfProducts>
      </reaction>
      <reaction metaid="R00253_p" id="R00253_p" name="R00253_p" reversible="true" fast="false" fbc:lowerFluxBound="FB1N1000" fbc:upperFluxBound="FB2N1000">
        <notes>
          <body xmlns="http://www.w3.org/1999/xhtml">
            <p>Confidence Level: 0</p>
          </body>
        </notes>
        <listOfReactants>
          <speciesReference species="M_ATP__91__p__93__" stoichiometry="1" constant="true"/>
          <speciesReference species="M_L__45__Glutamate__91__p__93__" stoichiometry="1" constant="true"/>
          <speciesReference species="M_NH3__91__p__93__" stoichiometry="1" constant="true"/>
        </listOfReactants>
        <listOfProducts>
          <speciesReference species="M_ADP__91__p__93__" stoichiometry="1" constant="true"/>
          <speciesReference species="M_Orthophosphate__91__p__93__" stoichiometry="1" constant="true"/>
          <speciesReference species="M_L__45__Glutamine__91__p__93__" stoichiometry="1" constant="true"/>
        </listOfProducts>
      </reaction>
      <reaction metaid="R00093_p" id="R00093_p" name="R00093_p" reversible="true" fast="false" fbc:lowerFluxBound="FB1N1000" fbc:upperFluxBound="FB2N1000">
        <notes>
          <body xmlns="http://www.w3.org/1999/xhtml">
            <p>Confidence Level: 0</p>
          </body>
        </notes>
        <listOfReactants>
          <speciesReference species="M_H__43____91__p__93__" stoichiometry="1" constant="true"/>
          <speciesReference species="M_NADH__91__p__93__" stoichiometry="1" constant="true"/>
          <speciesReference species="M_2__45__Oxoglutarate__91__p__93__" stoichiometry="1" constant="true"/>
          <speciesReference species="M_L__45__Glutamine__91__p__93__" stoichiometry="1" constant="true"/>
        </listOfReactants>
        <listOfProducts>
          <speciesReference species="M_NAD__43____91__p__93__" stoichiometry="1" constant="true"/>
          <speciesReference species="M_L__45__Glutamate__91__p__93__" stoichiometry="2" constant="true"/>
        </listOfProducts>
      </reaction>
      <reaction metaid="R01071_p" id="R01071_p" name="R01071_p" reversible="true" fast="false" fbc:lowerFluxBound="FB1N1000" fbc:upperFluxBound="FB2N1000">
        <notes>
          <body xmlns="http://www.w3.org/1999/xhtml">
            <p>Confidence Level: 0</p>
          </body>
        </notes>
        <listOfReactants>
          <speciesReference species="M_ATP__91__p__93__" stoichiometry="1" constant="true"/>
          <speciesReference species="M_5__45__Phospho__45__alpha__45__D__45__ribose_1__45__diphosphate__91__p__93__" stoichiometry="1" constant="true"/>
        </listOfReactants>
        <listOfProducts>
          <speciesReference species="M_Diphosphate__91__p__93__" stoichiometry="1" constant="true"/>
          <speciesReference species="M_1__45____40__5__45__Phospho__45__D__45__ribosyl__41____45__ATP__91__p__93__" stoichiometry="1" constant="true"/>
        </listOfProducts>
      </reaction>
      <reaction metaid="R04035_p" id="R04035_p" name="R04035_p" reversible="true" fast="false" fbc:lowerFluxBound="FB1N1000" fbc:upperFluxBound="FB2N1000">
        <notes>
          <body xmlns="http://www.w3.org/1999/xhtml">
            <p>Confidence Level: 0</p>
          </body>
        </notes>
        <listOfReactants>
          <speciesReference species="M_H2O__91__p__93__" stoichiometry="1" constant="true"/>
          <speciesReference species="M_1__45____40__5__45__Phospho__45__D__45__ribosyl__41____45__ATP__91__p__93__" stoichiometry="1" constant="true"/>
        </listOfReactants>
        <listOfProducts>
          <speciesReference species="M_Diphosphate__91__p__93__" stoichiometry="1" constant="true"/>
          <speciesReference species="M_Phosphoribosyl__45__AMP__91__p__93__" stoichiometry="1" constant="true"/>
        </listOfProducts>
      </reaction>
      <reaction metaid="R04037_p" id="R04037_p" name="R04037_p" reversible="true" fast="false" fbc:lowerFluxBound="FB1N1000" fbc:upperFluxBound="FB2N1000">
        <notes>
          <body xmlns="http://www.w3.org/1999/xhtml">
            <p>Confidence Level: 0</p>
          </body>
        </notes>
        <listOfReactants>
          <speciesReference species="M_H2O__91__p__93__" stoichiometry="1" constant="true"/>
          <speciesReference species="M_Phosphoribosyl__45__AMP__91__p__93__" stoichiometry="1" constant="true"/>
        </listOfReactants>
        <listOfProducts>
          <speciesReference species="M_5__45____40__5__45__Phospho__45__D__45__ribosylaminoformimino__41____45__1__45____40__5__45__phosphoribosyl__41____45__imidazole__45__4__45__carboxamide__91__p__93__" stoichiometry="1" constant="true"/>
        </listOfProducts>
      </reaction>
      <reaction metaid="R04640_p" id="R04640_p" name="R04640_p" reversible="true" fast="false" fbc:lowerFluxBound="FB1N1000" fbc:upperFluxBound="FB2N1000">
        <listOfReactants>
          <speciesReference species="M_N__45____40__5__39____45__Phospho__45__D__45__1__39____45__ribulosylformimino__41____45__5__45__amino__45__1__45____40__5__39____39____45__phospho__45__D__45__ribosyl__41____45__4__45__imidazolecarboxamide__91__p__93__" stoichiometry="1" constant="true"/>
        </listOfReactants>
        <listOfProducts>
          <speciesReference species="M_5__45____40__5__45__Phospho__45__D__45__ribosylaminoformimino__41____45__1__45____40__5__45__phosphoribosyl__41____45__imidazole__45__4__45__carboxamide__91__p__93__" stoichiometry="1" constant="true"/>
        </listOfProducts>
      </reaction>
      <reaction metaid="R04558_p" id="R04558_p" name="R04558_p" reversible="true" fast="false" fbc:lowerFluxBound="FB1N1000" fbc:upperFluxBound="FB2N1000">
        <notes>
          <body xmlns="http://www.w3.org/1999/xhtml">
            <p>Confidence Level: 0</p>
          </body>
        </notes>
        <listOfReactants>
          <speciesReference species="M_L__45__Glutamine__91__p__93__" stoichiometry="1" constant="true"/>
          <speciesReference species="M_N__45____40__5__39____45__Phospho__45__D__45__1__39____45__ribulosylformimino__41____45__5__45__amino__45__1__45____40__5__39____39____45__phospho__45__D__45__ribosyl__41____45__4__45__imidazolecarboxamide__91__p__93__" stoichiometry="1" constant="true"/>
        </listOfReactants>
        <listOfProducts>
          <speciesReference species="M_L__45__Glutamate__91__p__93__" stoichiometry="1" constant="true"/>
          <speciesReference species="M_D__45__erythro__45__1__45____40__Imidazol__45__4__45__yl__41__glycerol_3__45__phosphate__91__p__93__" stoichiometry="1" constant="true"/>
          <speciesReference species="M_1__45____40__5__39____45__Phosphoribosyl__41____45__5__45__amino__45__4__45__imidazolecarboxamide__91__p__93__" stoichiometry="1" constant="true"/>
        </listOfProducts>
      </reaction>
      <reaction metaid="R03457_p" id="R03457_p" name="R03457_p" reversible="true" fast="false" fbc:lowerFluxBound="FB1N1000" fbc:upperFluxBound="FB2N1000">
        <notes>
          <body xmlns="http://www.w3.org/1999/xhtml">
            <p>Confidence Level: 0</p>
          </body>
        </notes>
        <listOfReactants>
          <speciesReference species="M_D__45__erythro__45__1__45____40__Imidazol__45__4__45__yl__41__glycerol_3__45__phosphate__91__p__93__" stoichiometry="1" constant="true"/>
        </listOfReactants>
        <listOfProducts>
          <speciesReference species="M_H2O__91__p__93__" stoichiometry="1" constant="true"/>
          <speciesReference species="M_3__45____40__Imidazol__45__4__45__yl__41____45__2__45__oxopropyl_phosphate__91__p__93__" stoichiometry="1" constant="true"/>
        </listOfProducts>
      </reaction>
      <reaction metaid="R03243_p" id="R03243_p" name="R03243_p" reversible="true" fast="false" fbc:lowerFluxBound="FB1N1000" fbc:upperFluxBound="FB2N1000">
        <notes>
          <body xmlns="http://www.w3.org/1999/xhtml">
            <p>Confidence Level: 0</p>
          </body>
        </notes>
        <listOfReactants>
          <speciesReference species="M_L__45__Glutamate__91__p__93__" stoichiometry="1" constant="true"/>
          <speciesReference species="M_3__45____40__Imidazol__45__4__45__yl__41____45__2__45__oxopropyl_phosphate__91__p__93__" stoichiometry="1" constant="true"/>
        </listOfReactants>
        <listOfProducts>
          <speciesReference species="M_2__45__Oxoglutarate__91__p__93__" stoichiometry="1" constant="true"/>
          <speciesReference species="M_L__45__Histidinol_phosphate__91__p__93__" stoichiometry="1" constant="true"/>
        </listOfProducts>
      </reaction>
      <reaction metaid="R03013_p" id="R03013_p" name="R03013_p" reversible="true" fast="false" fbc:lowerFluxBound="FB1N1000" fbc:upperFluxBound="FB2N1000">
        <notes>
          <body xmlns="http://www.w3.org/1999/xhtml">
            <p>Confidence Level: 0</p>
          </body>
        </notes>
        <listOfReactants>
          <speciesReference species="M_H2O__91__p__93__" stoichiometry="1" constant="true"/>
          <speciesReference species="M_L__45__Histidinol_phosphate__91__p__93__" stoichiometry="1" constant="true"/>
        </listOfReactants>
        <listOfProducts>
          <speciesReference species="M_Orthophosphate__91__p__93__" stoichiometry="1" constant="true"/>
          <speciesReference species="M_L__45__Histidinol__91__p__93__" stoichiometry="1" constant="true"/>
        </listOfProducts>
      </reaction>
      <reaction metaid="R03012_p" id="R03012_p" name="R03012_p" reversible="true" fast="false" fbc:lowerFluxBound="FB1N1000" fbc:upperFluxBound="FB2N1000">
        <notes>
          <body xmlns="http://www.w3.org/1999/xhtml">
            <p>Confidence Level: 0</p>
          </body>
        </notes>
        <listOfReactants>
          <speciesReference species="M_NAD__43____91__p__93__" stoichiometry="1" constant="true"/>
          <speciesReference species="M_L__45__Histidinol__91__p__93__" stoichiometry="1" constant="true"/>
        </listOfReactants>
        <listOfProducts>
          <speciesReference species="M_H__43____91__p__93__" stoichiometry="1" constant="true"/>
          <speciesReference species="M_NADH__91__p__93__" stoichiometry="1" constant="true"/>
          <speciesReference species="M_L__45__Histidinal__91__p__93__" stoichiometry="1" constant="true"/>
        </listOfProducts>
      </reaction>
      <reaction metaid="R01163_p" id="R01163_p" name="R01163_p" reversible="true" fast="false" fbc:lowerFluxBound="FB1N1000" fbc:upperFluxBound="FB2N1000">
        <notes>
          <body xmlns="http://www.w3.org/1999/xhtml">
            <p>Confidence Level: 0</p>
          </body>
        </notes>
        <listOfReactants>
          <speciesReference species="M_H2O__91__p__93__" stoichiometry="1" constant="true"/>
          <speciesReference species="M_NAD__43____91__p__93__" stoichiometry="1" constant="true"/>
          <speciesReference species="M_L__45__Histidinal__91__p__93__" stoichiometry="1" constant="true"/>
        </listOfReactants>
        <listOfProducts>
          <speciesReference species="M_H__43____91__p__93__" stoichiometry="1" constant="true"/>
          <speciesReference species="M_NADH__91__p__93__" stoichiometry="1" constant="true"/>
          <speciesReference species="M_L__45__Histidine__91__p__93__" stoichiometry="1" constant="true"/>
        </listOfProducts>
      </reaction>
      <reaction metaid="R04560_p" id="R04560_p" name="R04560_p" reversible="true" fast="false" fbc:lowerFluxBound="FB1N1000" fbc:upperFluxBound="FB2N1000">
        <notes>
          <body xmlns="http://www.w3.org/1999/xhtml">
            <p>Confidence Level: 0</p>
          </body>
        </notes>
        <listOfReactants>
          <speciesReference species="M_1__45____40__5__39____45__Phosphoribosyl__41____45__5__45__amino__45__4__45__imidazolecarboxamide__91__p__93__" stoichiometry="1" constant="true"/>
          <speciesReference species="M_10__45__Formyltetrahydrofolate__91__p__93__" stoichiometry="1" constant="true"/>
        </listOfReactants>
        <listOfProducts>
          <speciesReference species="M_Tetrahydrofolate__91__p__93__" stoichiometry="1" constant="true"/>
          <speciesReference species="M_1__45____40__5__39____45__Phosphoribosyl__41____45__5__45__formamido__45__4__45__imidazolecarboxamide__91__p__93__" stoichiometry="1" constant="true"/>
        </listOfProducts>
      </reaction>
      <reaction metaid="R01127_p" id="R01127_p" name="R01127_p" reversible="true" fast="false" fbc:lowerFluxBound="FB1N1000" fbc:upperFluxBound="FB2N1000">
        <notes>
          <body xmlns="http://www.w3.org/1999/xhtml">
            <p>Confidence Level: 0</p>
          </body>
        </notes>
        <listOfReactants>
          <speciesReference species="M_1__45____40__5__39____45__Phosphoribosyl__41____45__5__45__formamido__45__4__45__imidazolecarboxamide__91__p__93__" stoichiometry="1" constant="true"/>
        </listOfReactants>
        <listOfProducts>
          <speciesReference species="M_H2O__91__p__93__" stoichiometry="1" constant="true"/>
          <speciesReference species="M_IMP__91__p__93__" stoichiometry="1" constant="true"/>
        </listOfProducts>
      </reaction>
      <reaction metaid="R01826_p" id="R01826_p" name="R01826_p" reversible="true" fast="false" fbc:lowerFluxBound="FB1N1000" fbc:upperFluxBound="FB2N1000">
        <notes>
          <body xmlns="http://www.w3.org/1999/xhtml">
            <p>Confidence Level: 0</p>
          </body>
        </notes>
        <listOfReactants>
          <speciesReference species="M_D__45__Erythrose_4__45__phosphate__91__p__93__" stoichiometry="1" constant="true"/>
          <speciesReference species="M_H2O__91__p__93__" stoichiometry="1" constant="true"/>
          <speciesReference species="M_Phosphoenolpyruvate__91__p__93__" stoichiometry="1" constant="true"/>
        </listOfReactants>
        <listOfProducts>
          <speciesReference species="M_Orthophosphate__91__p__93__" stoichiometry="1" constant="true"/>
          <speciesReference species="M_2__45__Dehydro__45__3__45__deoxy__45__D__45__arabino__45__heptonate_7__45__phosphate__91__p__93__" stoichiometry="1" constant="true"/>
        </listOfProducts>
      </reaction>
      <reaction metaid="R03083_p" id="R03083_p" name="R03083_p" reversible="true" fast="false" fbc:lowerFluxBound="FB1N1000" fbc:upperFluxBound="FB2N1000">
        <notes>
          <body xmlns="http://www.w3.org/1999/xhtml">
            <p>Confidence Level: 0</p>
          </body>
        </notes>
        <listOfReactants>
          <speciesReference species="M_2__45__Dehydro__45__3__45__deoxy__45__D__45__arabino__45__heptonate_7__45__phosphate__91__p__93__" stoichiometry="1" constant="true"/>
        </listOfReactants>
        <listOfProducts>
          <speciesReference species="M_Orthophosphate__91__p__93__" stoichiometry="1" constant="true"/>
          <speciesReference species="M_3__45__Dehydroquinate__91__p__93__" stoichiometry="1" constant="true"/>
        </listOfProducts>
      </reaction>
      <reaction metaid="R03084_p" id="R03084_p" name="R03084_p" reversible="true" fast="false" fbc:lowerFluxBound="FB1N1000" fbc:upperFluxBound="FB2N1000">
        <notes>
          <body xmlns="http://www.w3.org/1999/xhtml">
            <p>Confidence Level: 0</p>
          </body>
        </notes>
        <listOfReactants>
          <speciesReference species="M_3__45__Dehydroquinate__91__p__93__" stoichiometry="1" constant="true"/>
        </listOfReactants>
        <listOfProducts>
          <speciesReference species="M_H2O__91__p__93__" stoichiometry="1" constant="true"/>
          <speciesReference species="M_3__45__Dehydroshikimate__91__p__93__" stoichiometry="1" constant="true"/>
        </listOfProducts>
      </reaction>
      <reaction metaid="R02413_p" id="R02413_p" name="R02413_p" reversible="true" fast="false" fbc:lowerFluxBound="FB1N1000" fbc:upperFluxBound="FB2N1000">
        <notes>
          <body xmlns="http://www.w3.org/1999/xhtml">
            <p>Confidence Level: 0</p>
          </body>
        </notes>
        <listOfReactants>
          <speciesReference species="M_NADPH__91__p__93__" stoichiometry="1" constant="true"/>
          <speciesReference species="M_H__43____91__p__93__" stoichiometry="1" constant="true"/>
          <speciesReference species="M_3__45__Dehydroshikimate__91__p__93__" stoichiometry="1" constant="true"/>
        </listOfReactants>
        <listOfProducts>
          <speciesReference species="M_NADP__43____91__p__93__" stoichiometry="1" constant="true"/>
          <speciesReference species="M_Shikimate__91__p__93__" stoichiometry="1" constant="true"/>
        </listOfProducts>
      </reaction>
      <reaction metaid="R02412_p" id="R02412_p" name="R02412_p" reversible="true" fast="false" fbc:lowerFluxBound="FB1N1000" fbc:upperFluxBound="FB2N1000">
        <notes>
          <body xmlns="http://www.w3.org/1999/xhtml">
            <p>Confidence Level: 0</p>
          </body>
        </notes>
        <listOfReactants>
          <speciesReference species="M_ATP__91__p__93__" stoichiometry="1" constant="true"/>
          <speciesReference species="M_Shikimate__91__p__93__" stoichiometry="1" constant="true"/>
        </listOfReactants>
        <listOfProducts>
          <speciesReference species="M_ADP__91__p__93__" stoichiometry="1" constant="true"/>
          <speciesReference species="M_Shikimate_3__45__phosphate__91__p__93__" stoichiometry="1" constant="true"/>
        </listOfProducts>
      </reaction>
      <reaction metaid="R03460_p" id="R03460_p" name="R03460_p" reversible="true" fast="false" fbc:lowerFluxBound="FB1N1000" fbc:upperFluxBound="FB2N1000">
        <notes>
          <body xmlns="http://www.w3.org/1999/xhtml">
            <p>Confidence Level: 0</p>
          </body>
        </notes>
        <listOfReactants>
          <speciesReference species="M_Phosphoenolpyruvate__91__p__93__" stoichiometry="1" constant="true"/>
          <speciesReference species="M_Shikimate_3__45__phosphate__91__p__93__" stoichiometry="1" constant="true"/>
        </listOfReactants>
        <listOfProducts>
          <speciesReference species="M_Orthophosphate__91__p__93__" stoichiometry="1" constant="true"/>
          <speciesReference species="M_5__45__O__45____40__1__45__Carboxyvinyl__41____45__3__45__phosphoshikimate__91__p__93__" stoichiometry="1" constant="true"/>
        </listOfProducts>
      </reaction>
      <reaction metaid="R01714_p" id="R01714_p" name="R01714_p" reversible="true" fast="false" fbc:lowerFluxBound="FB1N1000" fbc:upperFluxBound="FB2N1000">
        <notes>
          <body xmlns="http://www.w3.org/1999/xhtml">
            <p>Confidence Level: 0</p>
          </body>
        </notes>
        <listOfReactants>
          <speciesReference species="M_5__45__O__45____40__1__45__Carboxyvinyl__41____45__3__45__phosphoshikimate__91__p__93__" stoichiometry="1" constant="true"/>
        </listOfReactants>
        <listOfProducts>
          <speciesReference species="M_Orthophosphate__91__p__93__" stoichiometry="1" constant="true"/>
          <speciesReference species="M_Chorismate__91__p__93__" stoichiometry="1" constant="true"/>
        </listOfProducts>
      </reaction>
      <reaction metaid="R00985_p" id="R00985_p" name="R00985_p" reversible="true" fast="false" fbc:lowerFluxBound="FB1N1000" fbc:upperFluxBound="FB2N1000">
        <notes>
          <body xmlns="http://www.w3.org/1999/xhtml">
            <p>Confidence Level: 0</p>
          </body>
        </notes>
        <listOfReactants>
          <speciesReference species="M_NH3__91__p__93__" stoichiometry="1" constant="true"/>
          <speciesReference species="M_Chorismate__91__p__93__" stoichiometry="1" constant="true"/>
        </listOfReactants>
        <listOfProducts>
          <speciesReference species="M_H2O__91__p__93__" stoichiometry="1" constant="true"/>
          <speciesReference species="M_Pyruvate__91__p__93__" stoichiometry="1" constant="true"/>
          <speciesReference species="M_Anthranilate__91__p__93__" stoichiometry="1" constant="true"/>
        </listOfProducts>
      </reaction>
      <reaction metaid="R00986_p" id="R00986_p" name="R00986_p" reversible="true" fast="false" fbc:lowerFluxBound="FB1N1000" fbc:upperFluxBound="FB2N1000">
        <notes>
          <body xmlns="http://www.w3.org/1999/xhtml">
            <p>Confidence Level: 0</p>
          </body>
        </notes>
        <listOfReactants>
          <speciesReference species="M_L__45__Glutamine__91__p__93__" stoichiometry="1" constant="true"/>
          <speciesReference species="M_Chorismate__91__p__93__" stoichiometry="1" constant="true"/>
        </listOfReactants>
        <listOfProducts>
          <speciesReference species="M_Pyruvate__91__p__93__" stoichiometry="1" constant="true"/>
          <speciesReference species="M_L__45__Glutamate__91__p__93__" stoichiometry="1" constant="true"/>
          <speciesReference species="M_Anthranilate__91__p__93__" stoichiometry="1" constant="true"/>
        </listOfProducts>
      </reaction>
      <reaction metaid="R01073_p" id="R01073_p" name="R01073_p" reversible="true" fast="false" fbc:lowerFluxBound="FB1N1000" fbc:upperFluxBound="FB2N1000">
        <notes>
          <body xmlns="http://www.w3.org/1999/xhtml">
            <p>Confidence Level: 0</p>
          </body>
        </notes>
        <listOfReactants>
          <speciesReference species="M_5__45__Phospho__45__alpha__45__D__45__ribose_1__45__diphosphate__91__p__93__" stoichiometry="1" constant="true"/>
          <speciesReference species="M_Anthranilate__91__p__93__" stoichiometry="1" constant="true"/>
        </listOfReactants>
        <listOfProducts>
          <speciesReference species="M_Diphosphate__91__p__93__" stoichiometry="1" constant="true"/>
          <speciesReference species="M_N__45____40__5__45__Phospho__45__D__45__ribosyl__41__anthranilate__91__p__93__" stoichiometry="1" constant="true"/>
        </listOfProducts>
      </reaction>
      <reaction metaid="R03509_p" id="R03509_p" name="R03509_p" reversible="true" fast="false" fbc:lowerFluxBound="FB1N1000" fbc:upperFluxBound="FB2N1000">
        <notes>
          <body xmlns="http://www.w3.org/1999/xhtml">
            <p>Confidence Level: 0</p>
          </body>
        </notes>
        <listOfReactants>
          <speciesReference species="M_N__45____40__5__45__Phospho__45__D__45__ribosyl__41__anthranilate__91__p__93__" stoichiometry="1" constant="true"/>
        </listOfReactants>
        <listOfProducts>
          <speciesReference species="M_1__45____40__2__45__Carboxyphenylamino__41____45__1__45__deoxy__45__D__45__Ribulose_5__45__phosphate__91__p__93__" stoichiometry="1" constant="true"/>
        </listOfProducts>
      </reaction>
      <reaction metaid="R03508_p" id="R03508_p" name="R03508_p" reversible="true" fast="false" fbc:lowerFluxBound="FB1N1000" fbc:upperFluxBound="FB2N1000">
        <notes>
          <body xmlns="http://www.w3.org/1999/xhtml">
            <p>Confidence Level: 0</p>
          </body>
        </notes>
        <listOfReactants>
          <speciesReference species="M_1__45____40__2__45__Carboxyphenylamino__41____45__1__45__deoxy__45__D__45__Ribulose_5__45__phosphate__91__p__93__" stoichiometry="1" constant="true"/>
        </listOfReactants>
        <listOfProducts>
          <speciesReference species="M_H2O__91__p__93__" stoichiometry="1" constant="true"/>
          <speciesReference species="M_CO2__91__p__93__" stoichiometry="1" constant="true"/>
          <speciesReference species="M_Indoleglycerol_phosphate__91__p__93__" stoichiometry="1" constant="true"/>
        </listOfProducts>
      </reaction>
      <reaction metaid="R02722_p" id="R02722_p" name="R02722_p" reversible="true" fast="false" fbc:lowerFluxBound="FB1N1000" fbc:upperFluxBound="FB2N1000">
        <notes>
          <body xmlns="http://www.w3.org/1999/xhtml">
            <p>Confidence Level: 0</p>
          </body>
        </notes>
        <listOfReactants>
          <speciesReference species="M_L__45__Serine__91__p__93__" stoichiometry="1" constant="true"/>
          <speciesReference species="M_Indoleglycerol_phosphate__91__p__93__" stoichiometry="1" constant="true"/>
        </listOfReactants>
        <listOfProducts>
          <speciesReference species="M_D__45__Glyceraldehyde_3__45__phosphate__91__p__93__" stoichiometry="1" constant="true"/>
          <speciesReference species="M_H2O__91__p__93__" stoichiometry="1" constant="true"/>
          <speciesReference species="M_L__45__Tryptophan__91__p__93__" stoichiometry="1" constant="true"/>
        </listOfProducts>
      </reaction>
      <reaction metaid="R02340_p" id="R02340_p" name="R02340_p" reversible="true" fast="false" fbc:lowerFluxBound="FB1N1000" fbc:upperFluxBound="FB2N1000">
        <notes>
          <body xmlns="http://www.w3.org/1999/xhtml">
            <p>Confidence Level: 0</p>
          </body>
        </notes>
        <listOfReactants>
          <speciesReference species="M_Indoleglycerol_phosphate__91__p__93__" stoichiometry="1" constant="true"/>
        </listOfReactants>
        <listOfProducts>
          <speciesReference species="M_D__45__Glyceraldehyde_3__45__phosphate__91__p__93__" stoichiometry="1" constant="true"/>
          <speciesReference species="M_Indole__91__p__93__" stoichiometry="1" constant="true"/>
        </listOfProducts>
      </reaction>
      <reaction metaid="R00674_p" id="R00674_p" name="R00674_p" reversible="true" fast="false" fbc:lowerFluxBound="FB1N1000" fbc:upperFluxBound="FB2N1000">
        <notes>
          <body xmlns="http://www.w3.org/1999/xhtml">
            <p>Confidence Level: 0</p>
          </body>
        </notes>
        <listOfReactants>
          <speciesReference species="M_L__45__Serine__91__p__93__" stoichiometry="1" constant="true"/>
          <speciesReference species="M_Indole__91__p__93__" stoichiometry="1" constant="true"/>
        </listOfReactants>
        <listOfProducts>
          <speciesReference species="M_H2O__91__p__93__" stoichiometry="1" constant="true"/>
          <speciesReference species="M_L__45__Tryptophan__91__p__93__" stoichiometry="1" constant="true"/>
        </listOfProducts>
      </reaction>
      <reaction metaid="R01715_p" id="R01715_p" name="R01715_p" reversible="true" fast="false" fbc:lowerFluxBound="FB1N1000" fbc:upperFluxBound="FB2N1000">
        <notes>
          <body xmlns="http://www.w3.org/1999/xhtml">
            <p>Confidence Level: 0</p>
          </body>
        </notes>
        <listOfReactants>
          <speciesReference species="M_Chorismate__91__p__93__" stoichiometry="1" constant="true"/>
        </listOfReactants>
        <listOfProducts>
          <speciesReference species="M_Prephenate__91__p__93__" stoichiometry="1" constant="true"/>
        </listOfProducts>
      </reaction>
      <reaction metaid="R07276_p" id="R07276_p" name="R07276_p" reversible="true" fast="false" fbc:lowerFluxBound="FB1N1000" fbc:upperFluxBound="FB2N1000">
        <notes>
          <body xmlns="http://www.w3.org/1999/xhtml">
            <p>Confidence Level: 0</p>
          </body>
        </notes>
        <listOfReactants>
          <speciesReference species="M_L__45__Glutamate__91__p__93__" stoichiometry="1" constant="true"/>
          <speciesReference species="M_Prephenate__91__p__93__" stoichiometry="1" constant="true"/>
        </listOfReactants>
        <listOfProducts>
          <speciesReference species="M_2__45__Oxoglutarate__91__p__93__" stoichiometry="1" constant="true"/>
          <speciesReference species="M_L__45__Arogenate__91__p__93__" stoichiometry="1" constant="true"/>
        </listOfProducts>
      </reaction>
      <reaction metaid="R00691_p" id="R00691_p" name="R00691_p" reversible="true" fast="false" fbc:lowerFluxBound="FB1N1000" fbc:upperFluxBound="FB2N1000">
        <notes>
          <body xmlns="http://www.w3.org/1999/xhtml">
            <p>Confidence Level: 0</p>
          </body>
        </notes>
        <listOfReactants>
          <speciesReference species="M_L__45__Arogenate__91__p__93__" stoichiometry="1" constant="true"/>
        </listOfReactants>
        <listOfProducts>
          <speciesReference species="M_H2O__91__p__93__" stoichiometry="1" constant="true"/>
          <speciesReference species="M_CO2__91__p__93__" stoichiometry="1" constant="true"/>
          <speciesReference species="M_L__45__Phenylalanine__91__p__93__" stoichiometry="1" constant="true"/>
        </listOfProducts>
      </reaction>
      <reaction metaid="R00733_p" id="R00733_p" name="R00733_p" reversible="true" fast="false" fbc:lowerFluxBound="FB1N1000" fbc:upperFluxBound="FB2N1000">
        <notes>
          <body xmlns="http://www.w3.org/1999/xhtml">
            <p>Confidence Level: 0</p>
          </body>
        </notes>
        <listOfReactants>
          <speciesReference species="M_NADP__43____91__p__93__" stoichiometry="1" constant="true"/>
          <speciesReference species="M_L__45__Arogenate__91__p__93__" stoichiometry="1" constant="true"/>
        </listOfReactants>
        <listOfProducts>
          <speciesReference species="M_NADPH__91__p__93__" stoichiometry="1" constant="true"/>
          <speciesReference species="M_H__43____91__p__93__" stoichiometry="1" constant="true"/>
          <speciesReference species="M_CO2__91__p__93__" stoichiometry="1" constant="true"/>
          <speciesReference species="M_L__45__Tyrosine__91__p__93__" stoichiometry="1" constant="true"/>
        </listOfProducts>
      </reaction>
      <reaction metaid="R00734_p" id="R00734_p" name="R00734_p" reversible="true" fast="false" fbc:lowerFluxBound="FB1N1000" fbc:upperFluxBound="FB2N1000">
        <notes>
          <body xmlns="http://www.w3.org/1999/xhtml">
            <p>Confidence Level: 0</p>
          </body>
        </notes>
        <listOfReactants>
          <speciesReference species="M_2__45__Oxoglutarate__91__p__93__" stoichiometry="1" constant="true"/>
          <speciesReference species="M_L__45__Tyrosine__91__p__93__" stoichiometry="1" constant="true"/>
        </listOfReactants>
        <listOfProducts>
          <speciesReference species="M_L__45__Glutamate__91__p__93__" stoichiometry="1" constant="true"/>
          <speciesReference species="M_3__45____40__4__45__Hydroxyphenyl__41__pyruvate__91__p__93__" stoichiometry="1" constant="true"/>
        </listOfProducts>
      </reaction>
      <reaction metaid="R00575_p" id="R00575_p" name="R00575_p" reversible="true" fast="false" fbc:lowerFluxBound="FB1N1000" fbc:upperFluxBound="FB2N1000">
        <notes>
          <body xmlns="http://www.w3.org/1999/xhtml">
            <p>Confidence Level: 0</p>
          </body>
        </notes>
        <listOfReactants>
          <speciesReference species="M_ATP__91__p__93__" stoichiometry="2" constant="true"/>
          <speciesReference species="M_H2O__91__p__93__" stoichiometry="1" constant="true"/>
          <speciesReference species="M_H__43____91__p__93__" stoichiometry="1" constant="true"/>
          <speciesReference species="M_HCO3__45____91__p__93__" stoichiometry="1" constant="true"/>
          <speciesReference species="M_L__45__Glutamine__91__p__93__" stoichiometry="1" constant="true"/>
        </listOfReactants>
        <listOfProducts>
          <speciesReference species="M_ADP__91__p__93__" stoichiometry="2" constant="true"/>
          <speciesReference species="M_Orthophosphate__91__p__93__" stoichiometry="1" constant="true"/>
          <speciesReference species="M_L__45__Glutamate__91__p__93__" stoichiometry="1" constant="true"/>
          <speciesReference species="M_Carbamoyl_phosphate__91__p__93__" stoichiometry="1" constant="true"/>
        </listOfProducts>
      </reaction>
      <reaction metaid="R01397_p" id="R01397_p" name="R01397_p" reversible="true" fast="false" fbc:lowerFluxBound="FB1N1000" fbc:upperFluxBound="FB2N1000">
        <notes>
          <body xmlns="http://www.w3.org/1999/xhtml">
            <p>Confidence Level: 0</p>
          </body>
        </notes>
        <listOfReactants>
          <speciesReference species="M_L__45__Aspartate__91__p__93__" stoichiometry="1" constant="true"/>
          <speciesReference species="M_Carbamoyl_phosphate__91__p__93__" stoichiometry="1" constant="true"/>
        </listOfReactants>
        <listOfProducts>
          <speciesReference species="M_Orthophosphate__91__p__93__" stoichiometry="1" constant="true"/>
          <speciesReference species="M_N__45__Carbamoyl__45__L__45__aspartate__91__p__93__" stoichiometry="1" constant="true"/>
        </listOfProducts>
      </reaction>
      <reaction metaid="R01993_p" id="R01993_p" name="R01993_p" reversible="true" fast="false" fbc:lowerFluxBound="FB1N1000" fbc:upperFluxBound="FB2N1000">
        <notes>
          <body xmlns="http://www.w3.org/1999/xhtml">
            <p>Confidence Level: 0</p>
          </body>
        </notes>
        <listOfReactants>
          <speciesReference species="M_N__45__Carbamoyl__45__L__45__aspartate__91__p__93__" stoichiometry="1" constant="true"/>
        </listOfReactants>
        <listOfProducts>
          <speciesReference species="M_H2O__91__p__93__" stoichiometry="1" constant="true"/>
          <speciesReference species="M___40__S__41____45__dihydroorotate__91__p__93__" stoichiometry="1" constant="true"/>
        </listOfProducts>
      </reaction>
      <reaction metaid="R01868_p" id="R01868_p" name="R01868_p" reversible="true" fast="false" fbc:lowerFluxBound="FB1N1000" fbc:upperFluxBound="FB2N1000">
        <notes>
          <body xmlns="http://www.w3.org/1999/xhtml">
            <p>Confidence Level: 0</p>
          </body>
        </notes>
        <listOfReactants>
          <speciesReference species="M___40__S__41____45__dihydroorotate__91__p__93__" stoichiometry="1" constant="true"/>
          <speciesReference species="M_Ubiquinone__91__p__93__" stoichiometry="1" constant="true"/>
        </listOfReactants>
        <listOfProducts>
          <speciesReference species="M_Ubiquinol__91__p__93__" stoichiometry="1" constant="true"/>
          <speciesReference species="M_Orotate__91__p__93__" stoichiometry="1" constant="true"/>
        </listOfProducts>
      </reaction>
      <reaction metaid="R01870_p" id="R01870_p" name="R01870_p" reversible="true" fast="false" fbc:lowerFluxBound="FB1N1000" fbc:upperFluxBound="FB2N1000">
        <listOfReactants>
          <speciesReference species="M_5__45__Phospho__45__alpha__45__D__45__ribose_1__45__diphosphate__91__p__93__" stoichiometry="1" constant="true"/>
          <speciesReference species="M_Orotate__91__p__93__" stoichiometry="1" constant="true"/>
        </listOfReactants>
        <listOfProducts>
          <speciesReference species="M_Diphosphate__91__p__93__" stoichiometry="1" constant="true"/>
          <speciesReference species="M_Orotidine_5__39____45__phosphate__91__p__93__" stoichiometry="1" constant="true"/>
        </listOfProducts>
      </reaction>
      <reaction metaid="R00965_p" id="R00965_p" name="R00965_p" reversible="true" fast="false" fbc:lowerFluxBound="FB1N1000" fbc:upperFluxBound="FB2N1000">
        <notes>
          <body xmlns="http://www.w3.org/1999/xhtml">
            <p>Confidence Level: 0</p>
          </body>
        </notes>
        <listOfReactants>
          <speciesReference species="M_Orotidine_5__39____45__phosphate__91__p__93__" stoichiometry="1" constant="true"/>
        </listOfReactants>
        <listOfProducts>
          <speciesReference species="M_CO2__91__p__93__" stoichiometry="1" constant="true"/>
          <speciesReference species="M_UMP__91__p__93__" stoichiometry="1" constant="true"/>
        </listOfProducts>
      </reaction>
      <reaction metaid="R00158_p" id="R00158_p" name="R00158_p" reversible="true" fast="false" fbc:lowerFluxBound="FB1N1000" fbc:upperFluxBound="FB2N1000">
        <notes>
          <body xmlns="http://www.w3.org/1999/xhtml">
            <p>Confidence Level: 0</p>
          </body>
        </notes>
        <listOfReactants>
          <speciesReference species="M_ATP__91__p__93__" stoichiometry="1" constant="true"/>
          <speciesReference species="M_UMP__91__p__93__" stoichiometry="1" constant="true"/>
        </listOfReactants>
        <listOfProducts>
          <speciesReference species="M_ADP__91__p__93__" stoichiometry="1" constant="true"/>
          <speciesReference species="M_UDP__91__p__93__" stoichiometry="1" constant="true"/>
        </listOfProducts>
      </reaction>
      <reaction metaid="R00155_p" id="R00155_p" name="R00155_p" reversible="true" fast="false" fbc:lowerFluxBound="FB1N1000" fbc:upperFluxBound="FB2N1000">
        <notes>
          <body xmlns="http://www.w3.org/1999/xhtml">
            <p>Confidence Level: 0</p>
          </body>
        </notes>
        <listOfReactants>
          <speciesReference species="M_H2O__91__p__93__" stoichiometry="1" constant="true"/>
          <speciesReference species="M_UDP__91__p__93__" stoichiometry="1" constant="true"/>
        </listOfReactants>
        <listOfProducts>
          <speciesReference species="M_Orthophosphate__91__p__93__" stoichiometry="1" constant="true"/>
          <speciesReference species="M_UMP__91__p__93__" stoichiometry="1" constant="true"/>
        </listOfProducts>
      </reaction>
      <reaction metaid="R00156_p" id="R00156_p" name="R00156_p" reversible="true" fast="false" fbc:lowerFluxBound="FB1N1000" fbc:upperFluxBound="FB2N1000">
        <notes>
          <body xmlns="http://www.w3.org/1999/xhtml">
            <p>Confidence Level: 0</p>
          </body>
        </notes>
        <listOfReactants>
          <speciesReference species="M_ATP__91__p__93__" stoichiometry="1" constant="true"/>
          <speciesReference species="M_UDP__91__p__93__" stoichiometry="1" constant="true"/>
        </listOfReactants>
        <listOfProducts>
          <speciesReference species="M_ADP__91__p__93__" stoichiometry="1" constant="true"/>
          <speciesReference species="M_UTP__91__p__93__" stoichiometry="1" constant="true"/>
        </listOfProducts>
      </reaction>
      <reaction metaid="R00159_p" id="R00159_p" name="R00159_p" reversible="true" fast="false" fbc:lowerFluxBound="FB1N1000" fbc:upperFluxBound="FB2N1000">
        <notes>
          <body xmlns="http://www.w3.org/1999/xhtml">
            <p>Confidence Level: 0</p>
          </body>
        </notes>
        <listOfReactants>
          <speciesReference species="M_H2O__91__p__93__" stoichiometry="1" constant="true"/>
          <speciesReference species="M_UTP__91__p__93__" stoichiometry="1" constant="true"/>
        </listOfReactants>
        <listOfProducts>
          <speciesReference species="M_Orthophosphate__91__p__93__" stoichiometry="1" constant="true"/>
          <speciesReference species="M_UDP__91__p__93__" stoichiometry="1" constant="true"/>
        </listOfProducts>
      </reaction>
      <reaction metaid="R02326_p" id="R02326_p" name="R02326_p" reversible="true" fast="false" fbc:lowerFluxBound="FB1N1000" fbc:upperFluxBound="FB2N1000">
        <listOfReactants>
          <speciesReference species="M_ATP__91__p__93__" stoichiometry="1" constant="true"/>
          <speciesReference species="M_dCDP__91__p__93__" stoichiometry="1" constant="true"/>
        </listOfReactants>
        <listOfProducts>
          <speciesReference species="M_ADP__91__p__93__" stoichiometry="1" constant="true"/>
          <speciesReference species="M_dCTP__91__p__93__" stoichiometry="1" constant="true"/>
        </listOfProducts>
      </reaction>
      <reaction metaid="R02325_p" id="R02325_p" name="R02325_p" reversible="true" fast="false" fbc:lowerFluxBound="FB1N1000" fbc:upperFluxBound="FB2N1000">
        <notes>
          <body xmlns="http://www.w3.org/1999/xhtml">
            <p>Confidence Level: 0</p>
            <p>NOTES: [3]add reaction to solve dUDP[m] and dUTP[m] gap</p>
          </body>
        </notes>
        <listOfReactants>
          <speciesReference species="M_H2O__91__p__93__" stoichiometry="1" constant="true"/>
          <speciesReference species="M_dCTP__91__p__93__" stoichiometry="1" constant="true"/>
        </listOfReactants>
        <listOfProducts>
          <speciesReference species="M_NH3__91__p__93__" stoichiometry="1" constant="true"/>
          <speciesReference species="M_dUTP__91__p__93__" stoichiometry="1" constant="true"/>
        </listOfProducts>
      </reaction>
      <reaction metaid="R02330_p" id="R02330_p" name="R02330_p" reversible="true" fast="false" fbc:lowerFluxBound="FB1N1000" fbc:upperFluxBound="FB2N1000">
        <notes>
          <body xmlns="http://www.w3.org/1999/xhtml">
            <p>Confidence Level: 0</p>
            <p>NOTES: [3]add reaction to solve N-Acetylornithine[p] gap</p>
          </body>
        </notes>
        <listOfReactants>
          <speciesReference species="M_H2O__91__p__93__" stoichiometry="1" constant="true"/>
          <speciesReference species="M_dUTP__91__p__93__" stoichiometry="1" constant="true"/>
        </listOfReactants>
        <listOfProducts>
          <speciesReference species="M_Orthophosphate__91__p__93__" stoichiometry="1" constant="true"/>
          <speciesReference species="M_dUDP__91__p__93__" stoichiometry="1" constant="true"/>
        </listOfProducts>
      </reaction>
      <reaction metaid="R02331_p" id="R02331_p" name="R02331_p" reversible="true" fast="false" fbc:lowerFluxBound="FB1N1000" fbc:upperFluxBound="FB2N1000">
        <listOfReactants>
          <speciesReference species="M_ATP__91__p__93__" stoichiometry="1" constant="true"/>
          <speciesReference species="M_dUDP__91__p__93__" stoichiometry="1" constant="true"/>
        </listOfReactants>
        <listOfProducts>
          <speciesReference species="M_ADP__91__p__93__" stoichiometry="1" constant="true"/>
          <speciesReference species="M_dUTP__91__p__93__" stoichiometry="1" constant="true"/>
        </listOfProducts>
      </reaction>
      <reaction metaid="R01547_p" id="R01547_p" name="R01547_p" reversible="true" fast="false" fbc:lowerFluxBound="FB1N1000" fbc:upperFluxBound="FB2N1000">
        <notes>
          <body xmlns="http://www.w3.org/1999/xhtml">
            <p>Confidence Level: 0</p>
          </body>
        </notes>
        <listOfReactants>
          <speciesReference species="M_ATP__91__p__93__" stoichiometry="1" constant="true"/>
          <speciesReference species="M_dAMP__91__p__93__" stoichiometry="1" constant="true"/>
        </listOfReactants>
        <listOfProducts>
          <speciesReference species="M_ADP__91__p__93__" stoichiometry="1" constant="true"/>
          <speciesReference species="M_dADP__91__p__93__" stoichiometry="1" constant="true"/>
        </listOfProducts>
      </reaction>
      <reaction metaid="R01137_p" id="R01137_p" name="R01137_p" reversible="true" fast="false" fbc:lowerFluxBound="FB1N1000" fbc:upperFluxBound="FB2N1000">
        <notes>
          <body xmlns="http://www.w3.org/1999/xhtml">
            <p>Confidence Level: 0</p>
          </body>
        </notes>
        <listOfReactants>
          <speciesReference species="M_ATP__91__p__93__" stoichiometry="1" constant="true"/>
          <speciesReference species="M_dADP__91__p__93__" stoichiometry="1" constant="true"/>
        </listOfReactants>
        <listOfProducts>
          <speciesReference species="M_ADP__91__p__93__" stoichiometry="1" constant="true"/>
          <speciesReference species="M_dATP__91__p__93__" stoichiometry="1" constant="true"/>
        </listOfProducts>
      </reaction>
      <reaction metaid="R02094_p" id="R02094_p" name="R02094_p" reversible="true" fast="false" fbc:lowerFluxBound="FB1N1000" fbc:upperFluxBound="FB2N1000">
        <notes>
          <body xmlns="http://www.w3.org/1999/xhtml">
            <p>Confidence Level: 0</p>
          </body>
        </notes>
        <listOfReactants>
          <speciesReference species="M_ATP__91__p__93__" stoichiometry="1" constant="true"/>
          <speciesReference species="M_dTMP__91__p__93__" stoichiometry="1" constant="true"/>
        </listOfReactants>
        <listOfProducts>
          <speciesReference species="M_ADP__91__p__93__" stoichiometry="1" constant="true"/>
          <speciesReference species="M_dTDP__91__p__93__" stoichiometry="1" constant="true"/>
        </listOfProducts>
      </reaction>
      <reaction metaid="R02093_p" id="R02093_p" name="R02093_p" reversible="true" fast="false" fbc:lowerFluxBound="FB1N1000" fbc:upperFluxBound="FB2N1000">
        <notes>
          <body xmlns="http://www.w3.org/1999/xhtml">
            <p>Confidence Level: 0</p>
          </body>
        </notes>
        <listOfReactants>
          <speciesReference species="M_ATP__91__p__93__" stoichiometry="1" constant="true"/>
          <speciesReference species="M_dTDP__91__p__93__" stoichiometry="1" constant="true"/>
        </listOfReactants>
[truncated: 109,143 more chars]
